# Supplementary material for: Gene-based single nucleotide polymorphism discovery in bovine muscle using next-generation transcriptomic sequencing
Source: BMC Genomics. 2013 May 7;14:307. doi: 10.1186/1471-2164-14-307 (PMC3751807; doi:10.1186/1471-2164-14-307)
Supplement: Additional file 2: Table S2 — List of damaging SNPs predicted by SIFT and PolypPhen-2. [file 1471-2164-14-307-S2.xlsx]

## Sheet: Feuil1
SNP_name	Ensembl transcript ID	Chromosome	Position	Alleles
1_66855434	ENSBTAT00000017379	1	66855434	G/A
1_147684436	ENSBTAT00000004097	1	147684436	T/C
2_91797000	ENSBTAT00000038322	2	91797000	G/A
2_98377592	ENSBTAT00000028785	2	98377592	G/A
3_54040494	ENSBTAT00000019785	3	54040494	C/G
3_54311238	ENSBTAT00000023500	3	54311238	G/A
5_25068103	ENSBTAT00000018670	5	25068103	G/C
5_112122075	ENSBTAT00000028072	5	112122075	C/G
5_112136472	ENSBTAT00000028072	5	112136472	C/T
5_112202244	ENSBTAT00000000085	5	112202244	T/A
6_68424318	ENSBTAT00000006670	6	68424318	C/A
6_73396081	ENSBTAT00000025002	6	73396081	C/A
6_93750422	ENSBTAT00000029017	6	93750422	A/G
7_48983607	ENSBTAT00000003178	7	48983607	G/A
7_54702004	ENSBTAT00000011099	7	54702004	A/G
7_62731414	ENSBTAT00000013389	7	62731414	C/A
7_82876268	ENSBTAT00000028751	7	82876268	G/T
8_67487606	ENSBTAT00000017086	8	67487606	A/T
9_105700679	ENSBTAT00000014845	9	105700679	C/T
10_20346116	ENSBTAT00000026300	10	20346116	C/A
10_35742512	ENSBTAT00000019083	10	35742512	A/G
10_65919779	ENSBTAT00000026549	10	65919779	G/C
10_76944911	ENSBTAT00000012706	10	76944911	A/G
10_85358758	ENSBTAT00000002891	10	85358758	G/A
11_3123217	ENSBTAT00000008872	11	3123217	C/G
11_98425670	ENSBTAT00000017963	11	98425670	T/C
11_98806948	ENSBTAT00000016302	11	98806948	G/A
13_74498194	ENSBTAT00000055067	13	74498194	A/G
13_76087250	ENSBTAT00000039179	13	76087250	G/A
15_30283559	ENSBTAT00000016601	15	30283559	G/A
15_35836860	ENSBTAT00000055476	15	35836860	T/G
15_56707150	ENSBTAT00000014362	15	56707150	C/T
15_77399784	ENSBTAT00000060968	15	77399784	C/T
15_77548920	ENSBTAT00000005832	15	77548920	C/T
17_45162750	ENSBTAT00000056931	17	45162750	T/C
18_36897663	ENSBTAT00000017847	18	36897663	A/T
18_47126945	ENSBTAT00000055644	18	47126945	C/T
18_50759590	ENSBTAT00000056926	18	50759590	G/C
18_54425666	ENSBTAT00000020651	18	54425666	G/A
19_42359129	ENSBTAT00000006445	19	42359129	C/T
21_9621216	ENSBTAT00000031701	21	9621216	G/A
23_16587806	ENSBTAT00000007275	23	16587806	G/A
23_28356177	ENSBTAT00000021451	23	28356177	T/C
24_46100825	ENSBTAT00000016012	24	46100825	A/G
25_28170871	ENSBTAT00000000941	25	28170871	T/G
28_8548716	ENSBTAT00000022355	28	8548716	A/G
28_8783178	ENSBTAT00000009531	28	8783178	T/C
28_33778650	ENSBTAT00000017554	28	33778650	G/A
29_47010979	ENSBTAT00000015595	29	47010979	A/G
X_57525120	ENSBTAT00000018906	X	57525120	A/G
