# Supplementary material for: Gene-based single nucleotide polymorphism discovery in bovine muscle using next-generation transcriptomic sequencing
Source: BMC Genomics. 2013 May 7;14:307. doi: 10.1186/1471-2164-14-307 (PMC3751807; doi:10.1186/1471-2164-14-307)
Supplement: Additional file 3: Table S3 — Enrichment of SNP-containing contigs in GO terms. [file 1471-2164-14-307-S3.xlsx]

## Sheet: GO_biological_process
GO biological process significant terms (p-value<0.05) :
Term	Term size	Term size (in genome)	List 1 (custom)	List 2 (genome)	Odds ratio	p-value	Adjusted p-value
cell cycle process (GO:0022402)	275	275	2.34%	1.17%	0.7059	0.000007791	0.005212
cellular response to stress (GO:0033554)	341	341	2.79%	1.46%	0.6591	0.000004465	0.005212
antigen processing and presentation (GO:0019882)	97	97	1.11%	0.38%	1.0902	0.000009352	0.005212
tRNA aminoacylation (GO:0043039)	71	71	0.86%	0.27%	1.1739	0.00003323	0.01162
cell adhesion (GO:0007155)	549	549	3.9%	2.43%	0.4864	0.00003475	0.01162
JNK cascade (GO:0007254)	47	47	0.66%	0.17%	1.379	0.0000428	0.01193
cellular response to stimulus (GO:0051716)	469	469	3.36%	2.07%	0.497	0.00008109	0.01937
stress-activated protein kinase signaling pathway (GO:0031098)	50	50	0.66%	0.18%	1.2865	0.0001	0.0209
cell-cell adhesion (GO:0016337)	184	184	1.6%	0.78%	0.7306	0.0001213	0.02254
chromosome segregation (GO:0007059)	42	42	0.57%	0.15%	1.3466	0.000165	0.02736
base-excision repair (GO:0006284)	20	20	0.37%	0.06%	1.8379	0.0001838	0.02736
homophilic cell adhesion (GO:0007156)	85	85	0.9%	0.34%	0.9891	0.0001964	0.02736
cellular response to DNA damage stimulus (GO:0034984)	215	215	1.76%	0.92%	0.6577	0.0002221	0.02857
regulation of MAPKKK cascade (GO:0043408)	60	60	0.7%	0.23%	1.1122	0.000322	0.03808
wound healing (GO:0042060)	162	162	1.39%	0.69%	0.717	0.0003872	0.03808
DNA repair (GO:0006281)	181	181	1.52%	0.77%	0.6841	0.0003788	0.03808
interphase (GO:0051325)	55	55	0.66%	0.21%	1.149	0.0003446	0.03808
immune response (GO:0006955)	444	444	3.08%	1.98%	0.4534	0.0004645	0.04087
response to DNA damage stimulus (GO:0006974)	242	242	1.89%	1.05%	0.5945	0.0004541	0.04087
total	3589

## Sheet: GO_cellular_component
GO cellular component significant terms (p-value<0.05) :
Term	Term size	Term size (in genome)	List 1 (custom)	List 2 (genome)	Odds ratio	p-value	Adjusted p-value
microtubule cytoskeleton (GO:0015630)	311	311	2.75%	1.31%	0.7577	0.0000003016	0.0000552
Golgi apparatus (GO:0005794)	430	430	3.24%	1.88%	0.5581	0.00001905	0.001743
cytoskeleton (GO:0005856)	808	808	5.33%	3.63%	0.4017	0.00005185	0.003163
MHC class I protein complex (GO:0042612)	51	51	0.62%	0.19%	1.1642	0.0004594	0.02102
proteinaceous extracellular matrix (GO:0005578)	203	203	1.6%	0.88%	0.6065	0.0009577	0.02232
basement membrane (GO:0005604)	55	55	0.62%	0.21%	1.0587	0.001098	0.02232
extracellular matrix (GO:0031012)	224	224	1.72%	0.98%	0.5767	0.001038	0.02232
cytoskeletal part (GO:0044430)	514	514	3.4%	2.31%	0.3995	0.0009914	0.02232
cell surface (GO:0009986)	223	223	1.72%	0.97%	0.5823	0.0009471	0.02232
extracellular matrix part (GO:0044420)	73	73	0.74%	0.29%	0.923	0.001332	0.02438
total	2892

## Sheet: GO_molecular-function
GO molecular function significant terms (p-value<0.05) :
Term	Term size	Term size (in genome)	List 1 (custom)	List 2 (genome)	Odds ratio	p-value	Adjusted p-value
hydrolase activity, acting on acid anhydrides (GO:0016817)	860	860	5.95%	3.83%	0.4622	0.000001515	0.0007645
nucleoside-triphosphatase activity (GO:0017111)	822	822	5.7%	3.66%	0.4649	0.000002124	0.0007645
pyrophosphatase activity (GO:0016462)	839	839	5.74%	3.74%	0.4484	0.000004049	0.0008834
hydrolase activity, acting on acid anhydrides, in phosphorus-containing anhydrides (GO:0016818)	842	842	5.74%	3.76%	0.444	0.000004908	0.0008834
ligase activity (GO:0016874)	322	322	2.63%	1.38%	0.6541	0.000009398	0.001353
helicase activity (GO:0004386)	134	134	1.35%	0.54%	0.9251	0.00001766	0.002119
calcium ion binding (GO:0005509)	693	693	4.76%	3.09%	0.4486	0.00002331	0.002397
ATPase activity (GO:0016887)	357	357	2.75%	1.55%	0.5825	0.00004029	0.003507
histone-lysine N-methyltransferase activity (GO:0018024)	21	21	0.41%	0.06%	1.9437	0.00004384	0.003507
transferase activity, transferring pentosyl groups (GO:0016763)	49	49	0.66%	0.18%	1.3164	0.0000761	0.005298
ligase activity, forming aminoacyl-tRNA and related compounds (GO:0016876)	75	75	0.86%	0.29%	1.0968	0.00008094	0.005298
histone methyltransferase activity (GO:0042054)	27	27	0.45%	0.09%	1.6644	0.0001064	0.006381
aminoacyl-tRNA ligase activity (GO:0004812)	73	73	0.82%	0.28%	1.0663	0.0001645	0.00911
NAD+ ADP-ribosyltransferase activity (GO:0003950)	17	17	0.33%	0.05%	1.9205	0.0002906	0.01494
protein methyltransferase activity (GO:0008276)	35	35	0.49%	0.12%	1.3886	0.0003562	0.01621
actin binding (GO:0003779)	187	187	1.56%	0.8%	0.6768	0.0003602	0.01621
N-methyltransferase activity (GO:0008170)	41	41	0.53%	0.15%	1.2721	0.000488	0.02067
protein kinase activity (GO:0004672)	599	599	3.9%	2.7%	0.3791	0.000819	0.03217
phosphotransferase activity, alcohol group as acceptor (GO:0016773)	734	734	4.63%	3.33%	0.3451	0.0008489	0.03217
transferase activity, transferring phosphorus-containing groups (GO:0016772)	965	965	5.87%	4.4%	0.302	0.0009708	0.03406
cytoskeletal protein binding (GO:0008092)	313	313	2.26%	1.38%	0.4987	0.0009934	0.03406
motor activity (GO:0003774)	146	146	1.23%	0.62%	0.6892	0.001182	0.03868
hydrolase activity, acting on carbon-nitrogen (but not peptide) bonds, in cyclic amidines (GO:0016814)	21	21	0.33%	0.07%	1.5526	0.00159	0.04978
total	8172
