# Supplementary material for: Gene-based single nucleotide polymorphism discovery in bovine muscle using next-generation transcriptomic sequencing
Source: BMC Genomics. 2013 May 7;14:307. doi: 10.1186/1471-2164-14-307 (PMC3751807; doi:10.1186/1471-2164-14-307)
Supplement: Additional file 4: Table S4 — List of putative SNPs located within known QTL regions. [file 1471-2164-14-307-S4.xlsx]

## Sheet: QTLs
SNP_name	Chromosome	Position	QTL region	Trait
1_264415	1	264415	264415-166907	Fat thickness at the 12th rib QTL (1317)
1_264415	1	264415	264415-166907	Milk protein yield QTL (2728)
1_264456	1	264456	264456-166907	Fat thickness at the 12th rib QTL (1317)
1_264456	1	264456	264456-166907	Milk protein yield QTL (2728)
1_264466	1	264466	264466-166907	Fat thickness at the 12th rib QTL (1317)
1_264466	1	264466	264466-166907	Milk protein yield QTL (2728)
1_264497	1	264497	264497-166907	Fat thickness at the 12th rib QTL (1317)
1_264497	1	264497	264497-166907	Milk protein yield QTL (2728)
1_264499	1	264499	264499-166907	Fat thickness at the 12th rib QTL (1317)
1_264499	1	264499	264499-166907	Milk protein yield QTL (2728)
1_361646	1	361646	361646-166907	Fat thickness at the 12th rib QTL (1317)
1_361646	1	361646	361646-166907	Milk protein yield QTL (2728)
1_407146	1	407146	407146-166907	Fat thickness at the 12th rib QTL (1317)
1_407146	1	407146	407146-166907	Milk protein yield QTL (2728)
1_407202	1	407202	407202-166907	Fat thickness at the 12th rib QTL (1317)
1_407202	1	407202	407202-166907	Milk protein yield QTL (2728)
1_407227	1	407227	407227-166907	Fat thickness at the 12th rib QTL (1317)
1_407227	1	407227	407227-166907	Milk protein yield QTL (2728)
1_460554	1	460554	460554-166907	Fat thickness at the 12th rib QTL (1317)
1_460554	1	460554	460554-166907	Milk protein yield QTL (2728)
1_460554	1	460554	460554-459231	Residual feed intake QTL (14639)
1_460661	1	460661	460661-166907	Fat thickness at the 12th rib QTL (1317)
1_460661	1	460661	460661-166907	Milk protein yield QTL (2728)
1_460661	1	460661	460661-459231	Residual feed intake QTL (14639)
1_958125	1	958125	958125-166907	Fat thickness at the 12th rib QTL (1317)
1_958125	1	958125	958125-166907	Milk protein yield QTL (2728)
1_958149	1	958149	958149-166907	Fat thickness at the 12th rib QTL (1317)
1_958149	1	958149	958149-166907	Milk protein yield QTL (2728)
1_1291519	1	1291519	1291519-1210923	Body weight (weaning) QTL (10631)
1_1291519	1	1291519	1291519-166907	Fat thickness at the 12th rib QTL (1317)
1_1291519	1	1291519	1291519-1210923	Marbling score (EBV) QTL (10632)
1_1291519	1	1291519	1291519-166907	Milk protein yield QTL (2728)
1_1291519	1	1291519	1291519-1184557	Residual feed intake QTL (5264)
1_1291519	1	1291519	1291519-1210923	Weaning weight-maternal milk QTL (10630)
1_1309360	1	1309360	1309360-1210923	Body weight (weaning) QTL (10631)
1_1309360	1	1309360	1309360-166907	Fat thickness at the 12th rib QTL (1317)
1_1309360	1	1309360	1309360-1210923	Marbling score (EBV) QTL (10632)
1_1309360	1	1309360	1309360-166907	Milk protein yield QTL (2728)
1_1309360	1	1309360	1309360-1184557	Residual feed intake QTL (5264)
1_1309360	1	1309360	1309360-1210923	Weaning weight-maternal milk QTL (10630)
1_1309551	1	1309551	1309551-1210923	Body weight (weaning) QTL (10631)
1_1309551	1	1309551	1309551-166907	Fat thickness at the 12th rib QTL (1317)
1_1309551	1	1309551	1309551-1210923	Marbling score (EBV) QTL (10632)
1_1309551	1	1309551	1309551-166907	Milk protein yield QTL (2728)
1_1309551	1	1309551	1309551-1184557	Residual feed intake QTL (5264)
1_1309551	1	1309551	1309551-1210923	Weaning weight-maternal milk QTL (10630)
1_1309569	1	1309569	1309569-1210923	Body weight (weaning) QTL (10631)
1_1309569	1	1309569	1309569-166907	Fat thickness at the 12th rib QTL (1317)
1_1309569	1	1309569	1309569-1210923	Marbling score (EBV) QTL (10632)
1_1309569	1	1309569	1309569-166907	Milk protein yield QTL (2728)
1_1309569	1	1309569	1309569-1184557	Residual feed intake QTL (5264)
1_1309569	1	1309569	1309569-1210923	Weaning weight-maternal milk QTL (10630)
1_1343061	1	1343061	1343061-1210923	Body weight (weaning) QTL (10631)
1_1343061	1	1343061	1343061-166907	Fat thickness at the 12th rib QTL (1317)
1_1343061	1	1343061	1343061-1210923	Marbling score (EBV) QTL (10632)
1_1343061	1	1343061	1343061-166907	Milk protein yield QTL (2728)
1_1343061	1	1343061	1343061-1184557	Residual feed intake QTL (5264)
1_1343061	1	1343061	1343061-1210923	Weaning weight-maternal milk QTL (10630)
1_1360228	1	1360228	1360228-1210923	Body weight (weaning) QTL (10631)
1_1360228	1	1360228	1360228-166907	Fat thickness at the 12th rib QTL (1317)
1_1360228	1	1360228	1360228-1210923	Marbling score (EBV) QTL (10632)
1_1360228	1	1360228	1360228-166907	Milk protein yield QTL (2728)
1_1360228	1	1360228	1360228-1184557	Residual feed intake QTL (5264)
1_1360228	1	1360228	1360228-1210923	Weaning weight-maternal milk QTL (10630)
1_1360310	1	1360310	1360310-1210923	Body weight (weaning) QTL (10631)
1_1360310	1	1360310	1360310-166907	Fat thickness at the 12th rib QTL (1317)
1_1360310	1	1360310	1360310-1210923	Marbling score (EBV) QTL (10632)
1_1360310	1	1360310	1360310-166907	Milk protein yield QTL (2728)
1_1360310	1	1360310	1360310-1184557	Residual feed intake QTL (5264)
1_1360310	1	1360310	1360310-1210923	Weaning weight-maternal milk QTL (10630)
1_1360745	1	1360745	1360745-1210923	Body weight (weaning) QTL (10631)
1_1360745	1	1360745	1360745-166907	Fat thickness at the 12th rib QTL (1317)
1_1360745	1	1360745	1360745-1210923	Marbling score (EBV) QTL (10632)
1_1360745	1	1360745	1360745-166907	Milk protein yield QTL (2728)
1_1360745	1	1360745	1360745-1184557	Residual feed intake QTL (5264)
1_1360745	1	1360745	1360745-1210923	Weaning weight-maternal milk QTL (10630)
1_1360811	1	1360811	1360811-1210923	Body weight (weaning) QTL (10631)
1_1360811	1	1360811	1360811-166907	Fat thickness at the 12th rib QTL (1317)
1_1360811	1	1360811	1360811-1210923	Marbling score (EBV) QTL (10632)
1_1360811	1	1360811	1360811-166907	Milk protein yield QTL (2728)
1_1360811	1	1360811	1360811-1184557	Residual feed intake QTL (5264)
1_1360811	1	1360811	1360811-1210923	Weaning weight-maternal milk QTL (10630)
1_1360849	1	1360849	1360849-1210923	Body weight (weaning) QTL (10631)
1_1360849	1	1360849	1360849-166907	Fat thickness at the 12th rib QTL (1317)
1_1360849	1	1360849	1360849-1210923	Marbling score (EBV) QTL (10632)
1_1360849	1	1360849	1360849-166907	Milk protein yield QTL (2728)
1_1360849	1	1360849	1360849-1184557	Residual feed intake QTL (5264)
1_1360849	1	1360849	1360849-1210923	Weaning weight-maternal milk QTL (10630)
1_1468426	1	1468426	1468426-1210923	Body weight (weaning) QTL (10631)
1_1468426	1	1468426	1468426-166907	Fat thickness at the 12th rib QTL (1317)
1_1468426	1	1468426	1468426-1210923	Marbling score (EBV) QTL (10632)
1_1468426	1	1468426	1468426-166907	Milk protein yield QTL (2728)
1_1468426	1	1468426	1468426-1184557	Residual feed intake QTL (5264)
1_1468426	1	1468426	1468426-1210923	Weaning weight-maternal milk QTL (10630)
1_1468470	1	1468470	1468470-1210923	Body weight (weaning) QTL (10631)
1_1468470	1	1468470	1468470-166907	Fat thickness at the 12th rib QTL (1317)
1_1468470	1	1468470	1468470-1210923	Marbling score (EBV) QTL (10632)
1_1468470	1	1468470	1468470-166907	Milk protein yield QTL (2728)
1_1468470	1	1468470	1468470-1184557	Residual feed intake QTL (5264)
1_1468470	1	1468470	1468470-1210923	Weaning weight-maternal milk QTL (10630)
1_1468721	1	1468721	1468721-1210923	Body weight (weaning) QTL (10631)
1_1468721	1	1468721	1468721-166907	Fat thickness at the 12th rib QTL (1317)
1_1468721	1	1468721	1468721-1210923	Marbling score (EBV) QTL (10632)
1_1468721	1	1468721	1468721-166907	Milk protein yield QTL (2728)
1_1468721	1	1468721	1468721-1184557	Residual feed intake QTL (5264)
1_1468721	1	1468721	1468721-1210923	Weaning weight-maternal milk QTL (10630)
1_1496038	1	1496038	1496038-1210923	Body weight (weaning) QTL (10631)
1_1496038	1	1496038	1496038-166907	Fat thickness at the 12th rib QTL (1317)
1_1496038	1	1496038	1496038-1210923	Marbling score (EBV) QTL (10632)
1_1496038	1	1496038	1496038-166907	Milk protein yield QTL (2728)
1_1496038	1	1496038	1496038-1184557	Residual feed intake QTL (5264)
1_1496038	1	1496038	1496038-1210923	Weaning weight-maternal milk QTL (10630)
1_1496045	1	1496045	1496045-1210923	Body weight (weaning) QTL (10631)
1_1496045	1	1496045	1496045-166907	Fat thickness at the 12th rib QTL (1317)
1_1496045	1	1496045	1496045-1210923	Marbling score (EBV) QTL (10632)
1_1496045	1	1496045	1496045-166907	Milk protein yield QTL (2728)
1_1496045	1	1496045	1496045-1184557	Residual feed intake QTL (5264)
1_1496045	1	1496045	1496045-1210923	Weaning weight-maternal milk QTL (10630)
1_1563318	1	1563318	1563318-1210923	Body weight (weaning) QTL (10631)
1_1563318	1	1563318	1563318-166907	Fat thickness at the 12th rib QTL (1317)
1_1563318	1	1563318	1563318-1210923	Marbling score (EBV) QTL (10632)
1_1563318	1	1563318	1563318-166907	Milk protein yield QTL (2728)
1_1563318	1	1563318	1563318-1184557	Residual feed intake QTL (5264)
1_1563318	1	1563318	1563318-1210923	Weaning weight-maternal milk QTL (10630)
1_1563609	1	1563609	1563609-1210923	Body weight (weaning) QTL (10631)
1_1563609	1	1563609	1563609-166907	Fat thickness at the 12th rib QTL (1317)
1_1563609	1	1563609	1563609-1210923	Marbling score (EBV) QTL (10632)
1_1563609	1	1563609	1563609-166907	Milk protein yield QTL (2728)
1_1563609	1	1563609	1563609-1184557	Residual feed intake QTL (5264)
1_1563609	1	1563609	1563609-1210923	Weaning weight-maternal milk QTL (10630)
1_1563783	1	1563783	1563783-1210923	Body weight (weaning) QTL (10631)
1_1563783	1	1563783	1563783-166907	Fat thickness at the 12th rib QTL (1317)
1_1563783	1	1563783	1563783-1210923	Marbling score (EBV) QTL (10632)
1_1563783	1	1563783	1563783-166907	Milk protein yield QTL (2728)
1_1563783	1	1563783	1563783-1184557	Residual feed intake QTL (5264)
1_1563783	1	1563783	1563783-1210923	Weaning weight-maternal milk QTL (10630)
1_1577741	1	1577741	1577741-1210923	Body weight (weaning) QTL (10631)
1_1577741	1	1577741	1577741-166907	Fat thickness at the 12th rib QTL (1317)
1_1577741	1	1577741	1577741-1210923	Marbling score (EBV) QTL (10632)
1_1577741	1	1577741	1577741-166907	Milk protein yield QTL (2728)
1_1577741	1	1577741	1577741-1184557	Residual feed intake QTL (5264)
1_1577741	1	1577741	1577741-1210923	Weaning weight-maternal milk QTL (10630)
1_1594284	1	1594284	1594284-1210923	Body weight (weaning) QTL (10631)
1_1594284	1	1594284	1594284-166907	Fat thickness at the 12th rib QTL (1317)
1_1594284	1	1594284	1594284-1210923	Marbling score (EBV) QTL (10632)
1_1594284	1	1594284	1594284-166907	Milk protein yield QTL (2728)
1_1594284	1	1594284	1594284-1184557	Residual feed intake QTL (5264)
1_1594284	1	1594284	1594284-1210923	Weaning weight-maternal milk QTL (10630)
1_2047849	1	2047849	2047849-1210923	Body weight (weaning) QTL (10631)
1_2047849	1	2047849	2047849-166907	Milk protein yield QTL (2728)
1_2047849	1	2047849	2047849-1184557	Residual feed intake QTL (5264)
1_2047849	1	2047849	2047849-1920853	Social separation--Standing alert QTL (7127)
1_2048097	1	2048097	2048097-1210923	Body weight (weaning) QTL (10631)
1_2048097	1	2048097	2048097-166907	Milk protein yield QTL (2728)
1_2048097	1	2048097	2048097-1184557	Residual feed intake QTL (5264)
1_2048097	1	2048097	2048097-1920853	Social separation--Standing alert QTL (7127)
1_2048172	1	2048172	2048172-1210923	Body weight (weaning) QTL (10631)
1_2048172	1	2048172	2048172-166907	Milk protein yield QTL (2728)
1_2048172	1	2048172	2048172-1184557	Residual feed intake QTL (5264)
1_2048172	1	2048172	2048172-1920853	Social separation--Standing alert QTL (7127)
1_2204936	1	2204936	2204936-1210923	Body weight (weaning) QTL (10631)
1_2204936	1	2204936	2204936-166907	Milk protein yield QTL (2728)
1_2204936	1	2204936	2204936-1184557	Residual feed intake QTL (5264)
1_2204936	1	2204936	2204936-2150537	Residual feed intake QTL (5265)
1_2204940	1	2204940	2204940-1210923	Body weight (weaning) QTL (10631)
1_2204940	1	2204940	2204940-166907	Milk protein yield QTL (2728)
1_2204940	1	2204940	2204940-1184557	Residual feed intake QTL (5264)
1_2204940	1	2204940	2204940-2150537	Residual feed intake QTL (5265)
1_2204947	1	2204947	2204947-1210923	Body weight (weaning) QTL (10631)
1_2204947	1	2204947	2204947-166907	Milk protein yield QTL (2728)
1_2204947	1	2204947	2204947-1184557	Residual feed intake QTL (5264)
1_2204947	1	2204947	2204947-2150537	Residual feed intake QTL (5265)
1_2359942	1	2359942	2359942-1210923	Body weight (weaning) QTL (10631)
1_2359942	1	2359942	2359942-166907	Milk protein yield QTL (2728)
1_2359942	1	2359942	2359942-1184557	Residual feed intake QTL (5264)
1_2359942	1	2359942	2359942-2150537	Residual feed intake QTL (5265)
1_2396140	1	2396140	2396140-1210923	Body weight (weaning) QTL (10631)
1_2396140	1	2396140	2396140-166907	Milk protein yield QTL (2728)
1_2396140	1	2396140	2396140-1184557	Residual feed intake QTL (5264)
1_2396140	1	2396140	2396140-2150537	Residual feed intake QTL (5265)
1_2397794	1	2397794	2397794-1210923	Body weight (weaning) QTL (10631)
1_2397794	1	2397794	2397794-166907	Milk protein yield QTL (2728)
1_2397794	1	2397794	2397794-1184557	Residual feed intake QTL (5264)
1_2397794	1	2397794	2397794-2150537	Residual feed intake QTL (5265)
1_2410819	1	2410819	2410819-1210923	Body weight (weaning) QTL (10631)
1_2410819	1	2410819	2410819-166907	Milk protein yield QTL (2728)
1_2410819	1	2410819	2410819-1184557	Residual feed intake QTL (5264)
1_2410819	1	2410819	2410819-2150537	Residual feed intake QTL (5265)
1_2416670	1	2416670	2416670-1210923	Body weight (weaning) QTL (10631)
1_2416670	1	2416670	2416670-166907	Milk protein yield QTL (2728)
1_2416670	1	2416670	2416670-1184557	Residual feed intake QTL (5264)
1_2416670	1	2416670	2416670-2150537	Residual feed intake QTL (5265)
1_2421824	1	2421824	2421824-1210923	Body weight (weaning) QTL (10631)
1_2421824	1	2421824	2421824-166907	Milk protein yield QTL (2728)
1_2421824	1	2421824	2421824-1184557	Residual feed intake QTL (5264)
1_2421824	1	2421824	2421824-2150537	Residual feed intake QTL (5265)
1_2424473	1	2424473	2424473-1210923	Body weight (weaning) QTL (10631)
1_2424473	1	2424473	2424473-166907	Milk protein yield QTL (2728)
1_2424473	1	2424473	2424473-1184557	Residual feed intake QTL (5264)
1_2424473	1	2424473	2424473-2150537	Residual feed intake QTL (5265)
1_2424824	1	2424824	2424824-1210923	Body weight (weaning) QTL (10631)
1_2424824	1	2424824	2424824-166907	Milk protein yield QTL (2728)
1_2424824	1	2424824	2424824-1184557	Residual feed intake QTL (5264)
1_2424824	1	2424824	2424824-2150537	Residual feed intake QTL (5265)
1_2424846	1	2424846	2424846-1210923	Body weight (weaning) QTL (10631)
1_2424846	1	2424846	2424846-166907	Milk protein yield QTL (2728)
1_2424846	1	2424846	2424846-1184557	Residual feed intake QTL (5264)
1_2424846	1	2424846	2424846-2150537	Residual feed intake QTL (5265)
1_2425177	1	2425177	2425177-1210923	Body weight (weaning) QTL (10631)
1_2425177	1	2425177	2425177-166907	Milk protein yield QTL (2728)
1_2425177	1	2425177	2425177-1184557	Residual feed intake QTL (5264)
1_2425177	1	2425177	2425177-2150537	Residual feed intake QTL (5265)
1_2426169	1	2426169	2426169-1210923	Body weight (weaning) QTL (10631)
1_2426169	1	2426169	2426169-166907	Milk protein yield QTL (2728)
1_2426169	1	2426169	2426169-1184557	Residual feed intake QTL (5264)
1_2426169	1	2426169	2426169-2150537	Residual feed intake QTL (5265)
1_2432051	1	2432051	2432051-1210923	Body weight (weaning) QTL (10631)
1_2432051	1	2432051	2432051-166907	Milk protein yield QTL (2728)
1_2432051	1	2432051	2432051-1184557	Residual feed intake QTL (5264)
1_2432051	1	2432051	2432051-2150537	Residual feed intake QTL (5265)
1_2432063	1	2432063	2432063-1210923	Body weight (weaning) QTL (10631)
1_2432063	1	2432063	2432063-166907	Milk protein yield QTL (2728)
1_2432063	1	2432063	2432063-1184557	Residual feed intake QTL (5264)
1_2432063	1	2432063	2432063-2150537	Residual feed intake QTL (5265)
1_2432099	1	2432099	2432099-1210923	Body weight (weaning) QTL (10631)
1_2432099	1	2432099	2432099-166907	Milk protein yield QTL (2728)
1_2432099	1	2432099	2432099-1184557	Residual feed intake QTL (5264)
1_2432099	1	2432099	2432099-2150537	Residual feed intake QTL (5265)
1_2436560	1	2436560	2436560-1210923	Body weight (weaning) QTL (10631)
1_2436560	1	2436560	2436560-166907	Milk protein yield QTL (2728)
1_2436560	1	2436560	2436560-1184557	Residual feed intake QTL (5264)
1_2436560	1	2436560	2436560-2150537	Residual feed intake QTL (5265)
1_2436571	1	2436571	2436571-1210923	Body weight (weaning) QTL (10631)
1_2436571	1	2436571	2436571-166907	Milk protein yield QTL (2728)
1_2436571	1	2436571	2436571-1184557	Residual feed intake QTL (5264)
1_2436571	1	2436571	2436571-2150537	Residual feed intake QTL (5265)
1_2452014	1	2452014	2452014-1210923	Body weight (weaning) QTL (10631)
1_2452014	1	2452014	2452014-166907	Milk protein yield QTL (2728)
1_2452014	1	2452014	2452014-1184557	Residual feed intake QTL (5264)
1_2452014	1	2452014	2452014-2150537	Residual feed intake QTL (5265)
1_2457728	1	2457728	2457728-1210923	Body weight (weaning) QTL (10631)
1_2457728	1	2457728	2457728-166907	Milk protein yield QTL (2728)
1_2457728	1	2457728	2457728-1184557	Residual feed intake QTL (5264)
1_2457728	1	2457728	2457728-2150537	Residual feed intake QTL (5265)
1_2457853	1	2457853	2457853-1210923	Body weight (weaning) QTL (10631)
1_2457853	1	2457853	2457853-166907	Milk protein yield QTL (2728)
1_2457853	1	2457853	2457853-1184557	Residual feed intake QTL (5264)
1_2457853	1	2457853	2457853-2150537	Residual feed intake QTL (5265)
1_2459375	1	2459375	2459375-1210923	Body weight (weaning) QTL (10631)
1_2459375	1	2459375	2459375-166907	Milk protein yield QTL (2728)
1_2459375	1	2459375	2459375-1184557	Residual feed intake QTL (5264)
1_2459375	1	2459375	2459375-2150537	Residual feed intake QTL (5265)
1_2502306	1	2502306	2502306-1210923	Body weight (weaning) QTL (10631)
1_2502306	1	2502306	2502306-166907	Milk protein yield QTL (2728)
1_2502306	1	2502306	2502306-1184557	Residual feed intake QTL (5264)
1_2502306	1	2502306	2502306-2150537	Residual feed intake QTL (5265)
1_2781526	1	2781526	2781526-1210923	Body weight (weaning) QTL (10631)
1_2781526	1	2781526	2781526-2555350	Milk fat percentage (daughter deviation) QTL (10380)
1_2781526	1	2781526	2781526-2555350	Milk fat percentage QTL (2506)
1_2781526	1	2781526	2781526-2555350	Milk fat percentage QTL (2507)
1_2781526	1	2781526	2781526-2555350	Milk fat yield QTL (2504)
1_2781526	1	2781526	2781526-2555350	Milk protein percentage QTL (2505)
1_2781526	1	2781526	2781526-2555350	Milk protein yield (daughter deviation) QTL (10212)
1_2781526	1	2781526	2781526-2555350	Milk protein yield QTL (2510)
1_2781526	1	2781526	2781526-166907	Milk protein yield QTL (2728)
1_2781526	1	2781526	2781526-2555350	Milk yield (daughter deviation) QTL (10211)
1_2781526	1	2781526	2781526-2555350	Milk yield QTL (2509)
1_2781526	1	2781526	2781526-1184557	Residual feed intake QTL (5264)
1_2781526	1	2781526	2781526-2150537	Residual feed intake QTL (5265)
1_2870931	1	2870931	2870931-1210923	Body weight (weaning) QTL (10631)
1_2870931	1	2870931	2870931-2555350	Milk fat percentage (daughter deviation) QTL (10380)
1_2870931	1	2870931	2870931-2555350	Milk fat percentage QTL (2506)
1_2870931	1	2870931	2870931-2555350	Milk fat percentage QTL (2507)
1_2870931	1	2870931	2870931-2555350	Milk fat yield QTL (2504)
1_2870931	1	2870931	2870931-2555350	Milk protein percentage QTL (2505)
1_2870931	1	2870931	2870931-2555350	Milk protein yield (daughter deviation) QTL (10212)
1_2870931	1	2870931	2870931-2555350	Milk protein yield QTL (2510)
1_2870931	1	2870931	2870931-166907	Milk protein yield QTL (2728)
1_2870931	1	2870931	2870931-2555350	Milk yield (daughter deviation) QTL (10211)
1_2870931	1	2870931	2870931-2555350	Milk yield QTL (2509)
1_2870931	1	2870931	2870931-1184557	Residual feed intake QTL (5264)
1_2870931	1	2870931	2870931-2150537	Residual feed intake QTL (5265)
1_2870946	1	2870946	2870946-1210923	Body weight (weaning) QTL (10631)
1_2870946	1	2870946	2870946-2555350	Milk fat percentage (daughter deviation) QTL (10380)
1_2870946	1	2870946	2870946-2555350	Milk fat percentage QTL (2506)
1_2870946	1	2870946	2870946-2555350	Milk fat percentage QTL (2507)
1_2870946	1	2870946	2870946-2555350	Milk fat yield QTL (2504)
1_2870946	1	2870946	2870946-2555350	Milk protein percentage QTL (2505)
1_2870946	1	2870946	2870946-2555350	Milk protein yield (daughter deviation) QTL (10212)
1_2870946	1	2870946	2870946-2555350	Milk protein yield QTL (2510)
1_2870946	1	2870946	2870946-166907	Milk protein yield QTL (2728)
1_2870946	1	2870946	2870946-2555350	Milk yield (daughter deviation) QTL (10211)
1_2870946	1	2870946	2870946-2555350	Milk yield QTL (2509)
1_2870946	1	2870946	2870946-1184557	Residual feed intake QTL (5264)
1_2870946	1	2870946	2870946-2150537	Residual feed intake QTL (5265)
1_3564853	1	3564853	3564853-1210923	Body weight (weaning) QTL (10631)
1_3564853	1	3564853	3564853-2555350	Milk fat percentage (daughter deviation) QTL (10380)
1_3564853	1	3564853	3564853-2555350	Milk fat percentage QTL (2506)
1_3564853	1	3564853	3564853-2555350	Milk fat percentage QTL (2507)
1_3564853	1	3564853	3564853-2555350	Milk fat yield QTL (2504)
1_3564853	1	3564853	3564853-2555350	Milk protein percentage QTL (2505)
1_3564853	1	3564853	3564853-2555350	Milk protein yield (daughter deviation) QTL (10212)
1_3564853	1	3564853	3564853-2555350	Milk protein yield QTL (2510)
1_3564853	1	3564853	3564853-166907	Milk protein yield QTL (2728)
1_3564853	1	3564853	3564853-2555350	Milk yield (daughter deviation) QTL (10211)
1_3564853	1	3564853	3564853-2555350	Milk yield QTL (2509)
1_3564853	1	3564853	3564853-1184557	Residual feed intake QTL (5264)
1_3564853	1	3564853	3564853-2150537	Residual feed intake QTL (5265)
1_3581834	1	3581834	3581834-1210923	Body weight (weaning) QTL (10631)
1_3581834	1	3581834	3581834-2555350	Milk fat percentage (daughter deviation) QTL (10380)
1_3581834	1	3581834	3581834-2555350	Milk fat percentage QTL (2506)
1_3581834	1	3581834	3581834-2555350	Milk fat percentage QTL (2507)
1_3581834	1	3581834	3581834-2555350	Milk fat yield QTL (2504)
1_3581834	1	3581834	3581834-2555350	Milk protein percentage QTL (2505)
1_3581834	1	3581834	3581834-2555350	Milk protein yield (daughter deviation) QTL (10212)
1_3581834	1	3581834	3581834-2555350	Milk protein yield QTL (2510)
1_3581834	1	3581834	3581834-166907	Milk protein yield QTL (2728)
1_3581834	1	3581834	3581834-2555350	Milk yield (daughter deviation) QTL (10211)
1_3581834	1	3581834	3581834-2555350	Milk yield QTL (2509)
1_3581834	1	3581834	3581834-1184557	Residual feed intake QTL (5264)
1_3581834	1	3581834	3581834-2150537	Residual feed intake QTL (5265)
1_3588969	1	3588969	3588969-1210923	Body weight (weaning) QTL (10631)
1_3588969	1	3588969	3588969-2555350	Milk fat percentage (daughter deviation) QTL (10380)
1_3588969	1	3588969	3588969-2555350	Milk fat percentage QTL (2506)
1_3588969	1	3588969	3588969-2555350	Milk fat percentage QTL (2507)
1_3588969	1	3588969	3588969-2555350	Milk fat yield QTL (2504)
1_3588969	1	3588969	3588969-2555350	Milk protein percentage QTL (2505)
1_3588969	1	3588969	3588969-2555350	Milk protein yield (daughter deviation) QTL (10212)
1_3588969	1	3588969	3588969-2555350	Milk protein yield QTL (2510)
1_3588969	1	3588969	3588969-166907	Milk protein yield QTL (2728)
1_3588969	1	3588969	3588969-2555350	Milk yield (daughter deviation) QTL (10211)
1_3588969	1	3588969	3588969-2555350	Milk yield QTL (2509)
1_3588969	1	3588969	3588969-1184557	Residual feed intake QTL (5264)
1_3588969	1	3588969	3588969-2150537	Residual feed intake QTL (5265)
1_3589029	1	3589029	3589029-1210923	Body weight (weaning) QTL (10631)
1_3589029	1	3589029	3589029-2555350	Milk fat percentage (daughter deviation) QTL (10380)
1_3589029	1	3589029	3589029-2555350	Milk fat percentage QTL (2506)
1_3589029	1	3589029	3589029-2555350	Milk fat percentage QTL (2507)
1_3589029	1	3589029	3589029-2555350	Milk fat yield QTL (2504)
1_3589029	1	3589029	3589029-2555350	Milk protein percentage QTL (2505)
1_3589029	1	3589029	3589029-2555350	Milk protein yield (daughter deviation) QTL (10212)
1_3589029	1	3589029	3589029-2555350	Milk protein yield QTL (2510)
1_3589029	1	3589029	3589029-166907	Milk protein yield QTL (2728)
1_3589029	1	3589029	3589029-2555350	Milk yield (daughter deviation) QTL (10211)
1_3589029	1	3589029	3589029-2555350	Milk yield QTL (2509)
1_3589029	1	3589029	3589029-1184557	Residual feed intake QTL (5264)
1_3589029	1	3589029	3589029-2150537	Residual feed intake QTL (5265)
1_3603696	1	3603696	3603696-1210923	Body weight (weaning) QTL (10631)
1_3603696	1	3603696	3603696-2555350	Milk fat percentage (daughter deviation) QTL (10380)
1_3603696	1	3603696	3603696-2555350	Milk fat percentage QTL (2506)
1_3603696	1	3603696	3603696-2555350	Milk fat percentage QTL (2507)
1_3603696	1	3603696	3603696-2555350	Milk fat yield QTL (2504)
1_3603696	1	3603696	3603696-2555350	Milk protein percentage QTL (2505)
1_3603696	1	3603696	3603696-2555350	Milk protein yield (daughter deviation) QTL (10212)
1_3603696	1	3603696	3603696-2555350	Milk protein yield QTL (2510)
1_3603696	1	3603696	3603696-166907	Milk protein yield QTL (2728)
1_3603696	1	3603696	3603696-2555350	Milk yield (daughter deviation) QTL (10211)
1_3603696	1	3603696	3603696-2555350	Milk yield QTL (2509)
1_3603696	1	3603696	3603696-1184557	Residual feed intake QTL (5264)
1_3603696	1	3603696	3603696-2150537	Residual feed intake QTL (5265)
1_3615054	1	3615054	3615054-1210923	Body weight (weaning) QTL (10631)
1_3615054	1	3615054	3615054-2555350	Milk fat percentage (daughter deviation) QTL (10380)
1_3615054	1	3615054	3615054-2555350	Milk fat percentage QTL (2506)
1_3615054	1	3615054	3615054-2555350	Milk fat percentage QTL (2507)
1_3615054	1	3615054	3615054-2555350	Milk fat yield QTL (2504)
1_3615054	1	3615054	3615054-2555350	Milk protein percentage QTL (2505)
1_3615054	1	3615054	3615054-2555350	Milk protein yield (daughter deviation) QTL (10212)
1_3615054	1	3615054	3615054-2555350	Milk protein yield QTL (2510)
1_3615054	1	3615054	3615054-166907	Milk protein yield QTL (2728)
1_3615054	1	3615054	3615054-2555350	Milk yield (daughter deviation) QTL (10211)
1_3615054	1	3615054	3615054-2555350	Milk yield QTL (2509)
1_3615054	1	3615054	3615054-1184557	Residual feed intake QTL (5264)
1_3615054	1	3615054	3615054-2150537	Residual feed intake QTL (5265)
1_4753899	1	4753899	4753899-1210923	Body weight (weaning) QTL (10631)
1_4753899	1	4753899	4753899-2555350	Milk fat percentage (daughter deviation) QTL (10380)
1_4753899	1	4753899	4753899-2555350	Milk fat percentage QTL (2506)
1_4753899	1	4753899	4753899-2555350	Milk fat percentage QTL (2507)
1_4753899	1	4753899	4753899-2555350	Milk fat yield QTL (2504)
1_4753899	1	4753899	4753899-2555350	Milk protein percentage QTL (2505)
1_4753899	1	4753899	4753899-2555350	Milk protein yield (daughter deviation) QTL (10212)
1_4753899	1	4753899	4753899-2555350	Milk protein yield QTL (2510)
1_4753899	1	4753899	4753899-166907	Milk protein yield QTL (2728)
1_4753899	1	4753899	4753899-2555350	Milk yield (daughter deviation) QTL (10211)
1_4753899	1	4753899	4753899-2555350	Milk yield QTL (2509)
1_4753899	1	4753899	4753899-1184557	Residual feed intake QTL (5264)
1_4753899	1	4753899	4753899-2150537	Residual feed intake QTL (5265)
1_4753907	1	4753907	4753907-1210923	Body weight (weaning) QTL (10631)
1_4753907	1	4753907	4753907-2555350	Milk fat percentage (daughter deviation) QTL (10380)
1_4753907	1	4753907	4753907-2555350	Milk fat percentage QTL (2506)
1_4753907	1	4753907	4753907-2555350	Milk fat percentage QTL (2507)
1_4753907	1	4753907	4753907-2555350	Milk fat yield QTL (2504)
1_4753907	1	4753907	4753907-2555350	Milk protein percentage QTL (2505)
1_4753907	1	4753907	4753907-2555350	Milk protein yield (daughter deviation) QTL (10212)
1_4753907	1	4753907	4753907-2555350	Milk protein yield QTL (2510)
1_4753907	1	4753907	4753907-166907	Milk protein yield QTL (2728)
1_4753907	1	4753907	4753907-2555350	Milk yield (daughter deviation) QTL (10211)
1_4753907	1	4753907	4753907-2555350	Milk yield QTL (2509)
1_4753907	1	4753907	4753907-1184557	Residual feed intake QTL (5264)
1_4753907	1	4753907	4753907-2150537	Residual feed intake QTL (5265)
1_4753953	1	4753953	4753953-1210923	Body weight (weaning) QTL (10631)
1_4753953	1	4753953	4753953-2555350	Milk fat percentage (daughter deviation) QTL (10380)
1_4753953	1	4753953	4753953-2555350	Milk fat percentage QTL (2506)
1_4753953	1	4753953	4753953-2555350	Milk fat percentage QTL (2507)
1_4753953	1	4753953	4753953-2555350	Milk fat yield QTL (2504)
1_4753953	1	4753953	4753953-2555350	Milk protein percentage QTL (2505)
1_4753953	1	4753953	4753953-2555350	Milk protein yield (daughter deviation) QTL (10212)
1_4753953	1	4753953	4753953-2555350	Milk protein yield QTL (2510)
1_4753953	1	4753953	4753953-166907	Milk protein yield QTL (2728)
1_4753953	1	4753953	4753953-2555350	Milk yield (daughter deviation) QTL (10211)
1_4753953	1	4753953	4753953-2555350	Milk yield QTL (2509)
1_4753953	1	4753953	4753953-1184557	Residual feed intake QTL (5264)
1_4753953	1	4753953	4753953-2150537	Residual feed intake QTL (5265)
1_4753988	1	4753988	4753988-1210923	Body weight (weaning) QTL (10631)
1_4753988	1	4753988	4753988-2555350	Milk fat percentage (daughter deviation) QTL (10380)
1_4753988	1	4753988	4753988-2555350	Milk fat percentage QTL (2506)
1_4753988	1	4753988	4753988-2555350	Milk fat percentage QTL (2507)
1_4753988	1	4753988	4753988-2555350	Milk fat yield QTL (2504)
1_4753988	1	4753988	4753988-2555350	Milk protein percentage QTL (2505)
1_4753988	1	4753988	4753988-2555350	Milk protein yield (daughter deviation) QTL (10212)
1_4753988	1	4753988	4753988-2555350	Milk protein yield QTL (2510)
1_4753988	1	4753988	4753988-166907	Milk protein yield QTL (2728)
1_4753988	1	4753988	4753988-2555350	Milk yield (daughter deviation) QTL (10211)
1_4753988	1	4753988	4753988-2555350	Milk yield QTL (2509)
1_4753988	1	4753988	4753988-1184557	Residual feed intake QTL (5264)
1_4753988	1	4753988	4753988-2150537	Residual feed intake QTL (5265)
1_4754037	1	4754037	4754037-1210923	Body weight (weaning) QTL (10631)
1_4754037	1	4754037	4754037-2555350	Milk fat percentage (daughter deviation) QTL (10380)
1_4754037	1	4754037	4754037-2555350	Milk fat percentage QTL (2506)
1_4754037	1	4754037	4754037-2555350	Milk fat percentage QTL (2507)
1_4754037	1	4754037	4754037-2555350	Milk fat yield QTL (2504)
1_4754037	1	4754037	4754037-2555350	Milk protein percentage QTL (2505)
1_4754037	1	4754037	4754037-2555350	Milk protein yield (daughter deviation) QTL (10212)
1_4754037	1	4754037	4754037-2555350	Milk protein yield QTL (2510)
1_4754037	1	4754037	4754037-166907	Milk protein yield QTL (2728)
1_4754037	1	4754037	4754037-2555350	Milk yield (daughter deviation) QTL (10211)
1_4754037	1	4754037	4754037-2555350	Milk yield QTL (2509)
1_4754037	1	4754037	4754037-1184557	Residual feed intake QTL (5264)
1_4754037	1	4754037	4754037-2150537	Residual feed intake QTL (5265)
1_4754084	1	4754084	4754084-1210923	Body weight (weaning) QTL (10631)
1_4754084	1	4754084	4754084-2555350	Milk fat percentage (daughter deviation) QTL (10380)
1_4754084	1	4754084	4754084-2555350	Milk fat percentage QTL (2506)
1_4754084	1	4754084	4754084-2555350	Milk fat percentage QTL (2507)
1_4754084	1	4754084	4754084-2555350	Milk fat yield QTL (2504)
1_4754084	1	4754084	4754084-2555350	Milk protein percentage QTL (2505)
1_4754084	1	4754084	4754084-2555350	Milk protein yield (daughter deviation) QTL (10212)
1_4754084	1	4754084	4754084-2555350	Milk protein yield QTL (2510)
1_4754084	1	4754084	4754084-166907	Milk protein yield QTL (2728)
1_4754084	1	4754084	4754084-2555350	Milk yield (daughter deviation) QTL (10211)
1_4754084	1	4754084	4754084-2555350	Milk yield QTL (2509)
1_4754084	1	4754084	4754084-1184557	Residual feed intake QTL (5264)
1_4754084	1	4754084	4754084-2150537	Residual feed intake QTL (5265)
1_5037282	1	5037282	5037282-1210923	Body weight (weaning) QTL (10631)
1_5037282	1	5037282	5037282-2555350	Milk fat percentage (daughter deviation) QTL (10380)
1_5037282	1	5037282	5037282-2555350	Milk fat percentage QTL (2506)
1_5037282	1	5037282	5037282-2555350	Milk fat percentage QTL (2507)
1_5037282	1	5037282	5037282-2555350	Milk fat yield QTL (2504)
1_5037282	1	5037282	5037282-2555350	Milk protein percentage QTL (2505)
1_5037282	1	5037282	5037282-2555350	Milk protein yield (daughter deviation) QTL (10212)
1_5037282	1	5037282	5037282-2555350	Milk protein yield QTL (2510)
1_5037282	1	5037282	5037282-166907	Milk protein yield QTL (2728)
1_5037282	1	5037282	5037282-2555350	Milk yield (daughter deviation) QTL (10211)
1_5037282	1	5037282	5037282-2555350	Milk yield QTL (2509)
1_5037282	1	5037282	5037282-1184557	Residual feed intake QTL (5264)
1_5037282	1	5037282	5037282-2150537	Residual feed intake QTL (5265)
1_6157747	1	6157747	6157747-1210923	Body weight (weaning) QTL (10631)
1_6157747	1	6157747	6157747-2555350	Milk fat percentage (daughter deviation) QTL (10380)
1_6157747	1	6157747	6157747-2555350	Milk fat percentage QTL (2506)
1_6157747	1	6157747	6157747-2555350	Milk fat percentage QTL (2507)
1_6157747	1	6157747	6157747-2555350	Milk fat yield QTL (2504)
1_6157747	1	6157747	6157747-2555350	Milk protein percentage QTL (2505)
1_6157747	1	6157747	6157747-2555350	Milk protein yield (daughter deviation) QTL (10212)
1_6157747	1	6157747	6157747-2555350	Milk protein yield QTL (2510)
1_6157747	1	6157747	6157747-166907	Milk protein yield QTL (2728)
1_6157747	1	6157747	6157747-2555350	Milk yield (daughter deviation) QTL (10211)
1_6157747	1	6157747	6157747-2555350	Milk yield QTL (2509)
1_6157747	1	6157747	6157747-1184557	Residual feed intake QTL (5264)
1_6157747	1	6157747	6157747-2150537	Residual feed intake QTL (5265)
1_6170050	1	6170050	6170050-1210923	Body weight (weaning) QTL (10631)
1_6170050	1	6170050	6170050-2555350	Milk fat percentage (daughter deviation) QTL (10380)
1_6170050	1	6170050	6170050-2555350	Milk fat percentage QTL (2506)
1_6170050	1	6170050	6170050-2555350	Milk fat percentage QTL (2507)
1_6170050	1	6170050	6170050-2555350	Milk fat yield QTL (2504)
1_6170050	1	6170050	6170050-2555350	Milk protein percentage QTL (2505)
1_6170050	1	6170050	6170050-2555350	Milk protein yield (daughter deviation) QTL (10212)
1_6170050	1	6170050	6170050-2555350	Milk protein yield QTL (2510)
1_6170050	1	6170050	6170050-166907	Milk protein yield QTL (2728)
1_6170050	1	6170050	6170050-2555350	Milk yield (daughter deviation) QTL (10211)
1_6170050	1	6170050	6170050-2555350	Milk yield QTL (2509)
1_6170050	1	6170050	6170050-1184557	Residual feed intake QTL (5264)
1_6170050	1	6170050	6170050-2150537	Residual feed intake QTL (5265)
1_6174048	1	6174048	6174048-1210923	Body weight (weaning) QTL (10631)
1_6174048	1	6174048	6174048-2555350	Milk fat percentage (daughter deviation) QTL (10380)
1_6174048	1	6174048	6174048-2555350	Milk fat percentage QTL (2506)
1_6174048	1	6174048	6174048-2555350	Milk fat percentage QTL (2507)
1_6174048	1	6174048	6174048-2555350	Milk fat yield QTL (2504)
1_6174048	1	6174048	6174048-2555350	Milk protein percentage QTL (2505)
1_6174048	1	6174048	6174048-2555350	Milk protein yield (daughter deviation) QTL (10212)
1_6174048	1	6174048	6174048-2555350	Milk protein yield QTL (2510)
1_6174048	1	6174048	6174048-166907	Milk protein yield QTL (2728)
1_6174048	1	6174048	6174048-2555350	Milk yield (daughter deviation) QTL (10211)
1_6174048	1	6174048	6174048-2555350	Milk yield QTL (2509)
1_6174048	1	6174048	6174048-1184557	Residual feed intake QTL (5264)
1_6174048	1	6174048	6174048-2150537	Residual feed intake QTL (5265)
1_6367404	1	6367404	6367404-1210923	Body weight (weaning) QTL (10631)
1_6367404	1	6367404	6367404-2555350	Milk fat percentage (daughter deviation) QTL (10380)
1_6367404	1	6367404	6367404-2555350	Milk fat percentage QTL (2506)
1_6367404	1	6367404	6367404-2555350	Milk fat percentage QTL (2507)
1_6367404	1	6367404	6367404-2555350	Milk fat yield QTL (2504)
1_6367404	1	6367404	6367404-2555350	Milk protein percentage QTL (2505)
1_6367404	1	6367404	6367404-2555350	Milk protein yield (daughter deviation) QTL (10212)
1_6367404	1	6367404	6367404-2555350	Milk protein yield QTL (2510)
1_6367404	1	6367404	6367404-166907	Milk protein yield QTL (2728)
1_6367404	1	6367404	6367404-2555350	Milk yield (daughter deviation) QTL (10211)
1_6367404	1	6367404	6367404-2555350	Milk yield QTL (2509)
1_6367404	1	6367404	6367404-1184557	Residual feed intake QTL (5264)
1_6367404	1	6367404	6367404-2150537	Residual feed intake QTL (5265)
1_6530646	1	6530646	6530646-1210923	Body weight (weaning) QTL (10631)
1_6530646	1	6530646	6530646-2555350	Milk fat percentage (daughter deviation) QTL (10380)
1_6530646	1	6530646	6530646-2555350	Milk fat percentage QTL (2506)
1_6530646	1	6530646	6530646-2555350	Milk fat percentage QTL (2507)
1_6530646	1	6530646	6530646-2555350	Milk fat yield QTL (2504)
1_6530646	1	6530646	6530646-2555350	Milk protein percentage QTL (2505)
1_6530646	1	6530646	6530646-2555350	Milk protein yield (daughter deviation) QTL (10212)
1_6530646	1	6530646	6530646-2555350	Milk protein yield QTL (2510)
1_6530646	1	6530646	6530646-166907	Milk protein yield QTL (2728)
1_6530646	1	6530646	6530646-2555350	Milk yield (daughter deviation) QTL (10211)
1_6530646	1	6530646	6530646-2555350	Milk yield QTL (2509)
1_6530646	1	6530646	6530646-1184557	Residual feed intake QTL (5264)
1_6530646	1	6530646	6530646-2150537	Residual feed intake QTL (5265)
1_6554502	1	6554502	6554502-1210923	Body weight (weaning) QTL (10631)
1_6554502	1	6554502	6554502-2555350	Milk fat percentage (daughter deviation) QTL (10380)
1_6554502	1	6554502	6554502-2555350	Milk fat percentage QTL (2506)
1_6554502	1	6554502	6554502-2555350	Milk fat percentage QTL (2507)
1_6554502	1	6554502	6554502-2555350	Milk fat yield QTL (2504)
1_6554502	1	6554502	6554502-2555350	Milk protein percentage QTL (2505)
1_6554502	1	6554502	6554502-2555350	Milk protein yield (daughter deviation) QTL (10212)
1_6554502	1	6554502	6554502-2555350	Milk protein yield QTL (2510)
1_6554502	1	6554502	6554502-166907	Milk protein yield QTL (2728)
1_6554502	1	6554502	6554502-2555350	Milk yield (daughter deviation) QTL (10211)
1_6554502	1	6554502	6554502-2555350	Milk yield QTL (2509)
1_6554502	1	6554502	6554502-1184557	Residual feed intake QTL (5264)
1_6554502	1	6554502	6554502-2150537	Residual feed intake QTL (5265)
1_6566515	1	6566515	6566515-1210923	Body weight (weaning) QTL (10631)
1_6566515	1	6566515	6566515-2555350	Milk fat percentage (daughter deviation) QTL (10380)
1_6566515	1	6566515	6566515-2555350	Milk fat percentage QTL (2506)
1_6566515	1	6566515	6566515-2555350	Milk fat percentage QTL (2507)
1_6566515	1	6566515	6566515-2555350	Milk fat yield QTL (2504)
1_6566515	1	6566515	6566515-2555350	Milk protein percentage QTL (2505)
1_6566515	1	6566515	6566515-2555350	Milk protein yield (daughter deviation) QTL (10212)
1_6566515	1	6566515	6566515-2555350	Milk protein yield QTL (2510)
1_6566515	1	6566515	6566515-166907	Milk protein yield QTL (2728)
1_6566515	1	6566515	6566515-2555350	Milk yield (daughter deviation) QTL (10211)
1_6566515	1	6566515	6566515-2555350	Milk yield QTL (2509)
1_6566515	1	6566515	6566515-1184557	Residual feed intake QTL (5264)
1_6566515	1	6566515	6566515-2150537	Residual feed intake QTL (5265)
1_6603518	1	6603518	6603518-1210923	Body weight (weaning) QTL (10631)
1_6603518	1	6603518	6603518-2555350	Milk fat percentage (daughter deviation) QTL (10380)
1_6603518	1	6603518	6603518-2555350	Milk fat percentage QTL (2506)
1_6603518	1	6603518	6603518-2555350	Milk fat percentage QTL (2507)
1_6603518	1	6603518	6603518-2555350	Milk fat yield QTL (2504)
1_6603518	1	6603518	6603518-2555350	Milk protein percentage QTL (2505)
1_6603518	1	6603518	6603518-2555350	Milk protein yield (daughter deviation) QTL (10212)
1_6603518	1	6603518	6603518-2555350	Milk protein yield QTL (2510)
1_6603518	1	6603518	6603518-166907	Milk protein yield QTL (2728)
1_6603518	1	6603518	6603518-2555350	Milk yield (daughter deviation) QTL (10211)
1_6603518	1	6603518	6603518-2555350	Milk yield QTL (2509)
1_6603518	1	6603518	6603518-1184557	Residual feed intake QTL (5264)
1_6603518	1	6603518	6603518-2150537	Residual feed intake QTL (5265)
1_6630334	1	6630334	6630334-1210923	Body weight (weaning) QTL (10631)
1_6630334	1	6630334	6630334-2555350	Milk fat percentage (daughter deviation) QTL (10380)
1_6630334	1	6630334	6630334-2555350	Milk fat percentage QTL (2506)
1_6630334	1	6630334	6630334-2555350	Milk fat percentage QTL (2507)
1_6630334	1	6630334	6630334-2555350	Milk fat yield QTL (2504)
1_6630334	1	6630334	6630334-2555350	Milk protein percentage QTL (2505)
1_6630334	1	6630334	6630334-2555350	Milk protein yield (daughter deviation) QTL (10212)
1_6630334	1	6630334	6630334-2555350	Milk protein yield QTL (2510)
1_6630334	1	6630334	6630334-166907	Milk protein yield QTL (2728)
1_6630334	1	6630334	6630334-2555350	Milk yield (daughter deviation) QTL (10211)
1_6630334	1	6630334	6630334-2555350	Milk yield QTL (2509)
1_6630334	1	6630334	6630334-1184557	Residual feed intake QTL (5264)
1_6630334	1	6630334	6630334-2150537	Residual feed intake QTL (5265)
1_6630340	1	6630340	6630340-1210923	Body weight (weaning) QTL (10631)
1_6630340	1	6630340	6630340-2555350	Milk fat percentage (daughter deviation) QTL (10380)
1_6630340	1	6630340	6630340-2555350	Milk fat percentage QTL (2506)
1_6630340	1	6630340	6630340-2555350	Milk fat percentage QTL (2507)
1_6630340	1	6630340	6630340-2555350	Milk fat yield QTL (2504)
1_6630340	1	6630340	6630340-2555350	Milk protein percentage QTL (2505)
1_6630340	1	6630340	6630340-2555350	Milk protein yield (daughter deviation) QTL (10212)
1_6630340	1	6630340	6630340-2555350	Milk protein yield QTL (2510)
1_6630340	1	6630340	6630340-166907	Milk protein yield QTL (2728)
1_6630340	1	6630340	6630340-2555350	Milk yield (daughter deviation) QTL (10211)
1_6630340	1	6630340	6630340-2555350	Milk yield QTL (2509)
1_6630340	1	6630340	6630340-1184557	Residual feed intake QTL (5264)
1_6630340	1	6630340	6630340-2150537	Residual feed intake QTL (5265)
1_6630344	1	6630344	6630344-1210923	Body weight (weaning) QTL (10631)
1_6630344	1	6630344	6630344-2555350	Milk fat percentage (daughter deviation) QTL (10380)
1_6630344	1	6630344	6630344-2555350	Milk fat percentage QTL (2506)
1_6630344	1	6630344	6630344-2555350	Milk fat percentage QTL (2507)
1_6630344	1	6630344	6630344-2555350	Milk fat yield QTL (2504)
1_6630344	1	6630344	6630344-2555350	Milk protein percentage QTL (2505)
1_6630344	1	6630344	6630344-2555350	Milk protein yield (daughter deviation) QTL (10212)
1_6630344	1	6630344	6630344-2555350	Milk protein yield QTL (2510)
1_6630344	1	6630344	6630344-166907	Milk protein yield QTL (2728)
1_6630344	1	6630344	6630344-2555350	Milk yield (daughter deviation) QTL (10211)
1_6630344	1	6630344	6630344-2555350	Milk yield QTL (2509)
1_6630344	1	6630344	6630344-1184557	Residual feed intake QTL (5264)
1_6630344	1	6630344	6630344-2150537	Residual feed intake QTL (5265)
1_6630365	1	6630365	6630365-1210923	Body weight (weaning) QTL (10631)
1_6630365	1	6630365	6630365-2555350	Milk fat percentage (daughter deviation) QTL (10380)
1_6630365	1	6630365	6630365-2555350	Milk fat percentage QTL (2506)
1_6630365	1	6630365	6630365-2555350	Milk fat percentage QTL (2507)
1_6630365	1	6630365	6630365-2555350	Milk fat yield QTL (2504)
1_6630365	1	6630365	6630365-2555350	Milk protein percentage QTL (2505)
1_6630365	1	6630365	6630365-2555350	Milk protein yield (daughter deviation) QTL (10212)
1_6630365	1	6630365	6630365-2555350	Milk protein yield QTL (2510)
1_6630365	1	6630365	6630365-166907	Milk protein yield QTL (2728)
1_6630365	1	6630365	6630365-2555350	Milk yield (daughter deviation) QTL (10211)
1_6630365	1	6630365	6630365-2555350	Milk yield QTL (2509)
1_6630365	1	6630365	6630365-1184557	Residual feed intake QTL (5264)
1_6630365	1	6630365	6630365-2150537	Residual feed intake QTL (5265)
1_6630373	1	6630373	6630373-1210923	Body weight (weaning) QTL (10631)
1_6630373	1	6630373	6630373-2555350	Milk fat percentage (daughter deviation) QTL (10380)
1_6630373	1	6630373	6630373-2555350	Milk fat percentage QTL (2506)
1_6630373	1	6630373	6630373-2555350	Milk fat percentage QTL (2507)
1_6630373	1	6630373	6630373-2555350	Milk fat yield QTL (2504)
1_6630373	1	6630373	6630373-2555350	Milk protein percentage QTL (2505)
1_6630373	1	6630373	6630373-2555350	Milk protein yield (daughter deviation) QTL (10212)
1_6630373	1	6630373	6630373-2555350	Milk protein yield QTL (2510)
1_6630373	1	6630373	6630373-166907	Milk protein yield QTL (2728)
1_6630373	1	6630373	6630373-2555350	Milk yield (daughter deviation) QTL (10211)
1_6630373	1	6630373	6630373-2555350	Milk yield QTL (2509)
1_6630373	1	6630373	6630373-1184557	Residual feed intake QTL (5264)
1_6630373	1	6630373	6630373-2150537	Residual feed intake QTL (5265)
1_6630377	1	6630377	6630377-1210923	Body weight (weaning) QTL (10631)
1_6630377	1	6630377	6630377-2555350	Milk fat percentage (daughter deviation) QTL (10380)
1_6630377	1	6630377	6630377-2555350	Milk fat percentage QTL (2506)
1_6630377	1	6630377	6630377-2555350	Milk fat percentage QTL (2507)
1_6630377	1	6630377	6630377-2555350	Milk fat yield QTL (2504)
1_6630377	1	6630377	6630377-2555350	Milk protein percentage QTL (2505)
1_6630377	1	6630377	6630377-2555350	Milk protein yield (daughter deviation) QTL (10212)
1_6630377	1	6630377	6630377-2555350	Milk protein yield QTL (2510)
1_6630377	1	6630377	6630377-166907	Milk protein yield QTL (2728)
1_6630377	1	6630377	6630377-2555350	Milk yield (daughter deviation) QTL (10211)
1_6630377	1	6630377	6630377-2555350	Milk yield QTL (2509)
1_6630377	1	6630377	6630377-1184557	Residual feed intake QTL (5264)
1_6630377	1	6630377	6630377-2150537	Residual feed intake QTL (5265)
1_6630385	1	6630385	6630385-1210923	Body weight (weaning) QTL (10631)
1_6630385	1	6630385	6630385-2555350	Milk fat percentage (daughter deviation) QTL (10380)
1_6630385	1	6630385	6630385-2555350	Milk fat percentage QTL (2506)
1_6630385	1	6630385	6630385-2555350	Milk fat percentage QTL (2507)
1_6630385	1	6630385	6630385-2555350	Milk fat yield QTL (2504)
1_6630385	1	6630385	6630385-2555350	Milk protein percentage QTL (2505)
1_6630385	1	6630385	6630385-2555350	Milk protein yield (daughter deviation) QTL (10212)
1_6630385	1	6630385	6630385-2555350	Milk protein yield QTL (2510)
1_6630385	1	6630385	6630385-166907	Milk protein yield QTL (2728)
1_6630385	1	6630385	6630385-2555350	Milk yield (daughter deviation) QTL (10211)
1_6630385	1	6630385	6630385-2555350	Milk yield QTL (2509)
1_6630385	1	6630385	6630385-1184557	Residual feed intake QTL (5264)
1_6630385	1	6630385	6630385-2150537	Residual feed intake QTL (5265)
1_6630389	1	6630389	6630389-1210923	Body weight (weaning) QTL (10631)
1_6630389	1	6630389	6630389-2555350	Milk fat percentage (daughter deviation) QTL (10380)
1_6630389	1	6630389	6630389-2555350	Milk fat percentage QTL (2506)
1_6630389	1	6630389	6630389-2555350	Milk fat percentage QTL (2507)
1_6630389	1	6630389	6630389-2555350	Milk fat yield QTL (2504)
1_6630389	1	6630389	6630389-2555350	Milk protein percentage QTL (2505)
1_6630389	1	6630389	6630389-2555350	Milk protein yield (daughter deviation) QTL (10212)
1_6630389	1	6630389	6630389-2555350	Milk protein yield QTL (2510)
1_6630389	1	6630389	6630389-166907	Milk protein yield QTL (2728)
1_6630389	1	6630389	6630389-2555350	Milk yield (daughter deviation) QTL (10211)
1_6630389	1	6630389	6630389-2555350	Milk yield QTL (2509)
1_6630389	1	6630389	6630389-1184557	Residual feed intake QTL (5264)
1_6630389	1	6630389	6630389-2150537	Residual feed intake QTL (5265)
1_6630393	1	6630393	6630393-1210923	Body weight (weaning) QTL (10631)
1_6630393	1	6630393	6630393-2555350	Milk fat percentage (daughter deviation) QTL (10380)
1_6630393	1	6630393	6630393-2555350	Milk fat percentage QTL (2506)
1_6630393	1	6630393	6630393-2555350	Milk fat percentage QTL (2507)
1_6630393	1	6630393	6630393-2555350	Milk fat yield QTL (2504)
1_6630393	1	6630393	6630393-2555350	Milk protein percentage QTL (2505)
1_6630393	1	6630393	6630393-2555350	Milk protein yield (daughter deviation) QTL (10212)
1_6630393	1	6630393	6630393-2555350	Milk protein yield QTL (2510)
1_6630393	1	6630393	6630393-166907	Milk protein yield QTL (2728)
1_6630393	1	6630393	6630393-2555350	Milk yield (daughter deviation) QTL (10211)
1_6630393	1	6630393	6630393-2555350	Milk yield QTL (2509)
1_6630393	1	6630393	6630393-1184557	Residual feed intake QTL (5264)
1_6630393	1	6630393	6630393-2150537	Residual feed intake QTL (5265)
1_6630403	1	6630403	6630403-1210923	Body weight (weaning) QTL (10631)
1_6630403	1	6630403	6630403-2555350	Milk fat percentage (daughter deviation) QTL (10380)
1_6630403	1	6630403	6630403-2555350	Milk fat percentage QTL (2506)
1_6630403	1	6630403	6630403-2555350	Milk fat percentage QTL (2507)
1_6630403	1	6630403	6630403-2555350	Milk fat yield QTL (2504)
1_6630403	1	6630403	6630403-2555350	Milk protein percentage QTL (2505)
1_6630403	1	6630403	6630403-2555350	Milk protein yield (daughter deviation) QTL (10212)
1_6630403	1	6630403	6630403-2555350	Milk protein yield QTL (2510)
1_6630403	1	6630403	6630403-166907	Milk protein yield QTL (2728)
1_6630403	1	6630403	6630403-2555350	Milk yield (daughter deviation) QTL (10211)
1_6630403	1	6630403	6630403-2555350	Milk yield QTL (2509)
1_6630403	1	6630403	6630403-1184557	Residual feed intake QTL (5264)
1_6630403	1	6630403	6630403-2150537	Residual feed intake QTL (5265)
1_6630545	1	6630545	6630545-1210923	Body weight (weaning) QTL (10631)
1_6630545	1	6630545	6630545-2555350	Milk fat percentage (daughter deviation) QTL (10380)
1_6630545	1	6630545	6630545-2555350	Milk fat percentage QTL (2506)
1_6630545	1	6630545	6630545-2555350	Milk fat percentage QTL (2507)
1_6630545	1	6630545	6630545-2555350	Milk fat yield QTL (2504)
1_6630545	1	6630545	6630545-2555350	Milk protein percentage QTL (2505)
1_6630545	1	6630545	6630545-2555350	Milk protein yield (daughter deviation) QTL (10212)
1_6630545	1	6630545	6630545-2555350	Milk protein yield QTL (2510)
1_6630545	1	6630545	6630545-166907	Milk protein yield QTL (2728)
1_6630545	1	6630545	6630545-2555350	Milk yield (daughter deviation) QTL (10211)
1_6630545	1	6630545	6630545-2555350	Milk yield QTL (2509)
1_6630545	1	6630545	6630545-1184557	Residual feed intake QTL (5264)
1_6630545	1	6630545	6630545-2150537	Residual feed intake QTL (5265)
1_6630959	1	6630959	6630959-1210923	Body weight (weaning) QTL (10631)
1_6630959	1	6630959	6630959-2555350	Milk fat percentage (daughter deviation) QTL (10380)
1_6630959	1	6630959	6630959-2555350	Milk fat percentage QTL (2506)
1_6630959	1	6630959	6630959-2555350	Milk fat percentage QTL (2507)
1_6630959	1	6630959	6630959-2555350	Milk fat yield QTL (2504)
1_6630959	1	6630959	6630959-2555350	Milk protein percentage QTL (2505)
1_6630959	1	6630959	6630959-2555350	Milk protein yield (daughter deviation) QTL (10212)
1_6630959	1	6630959	6630959-2555350	Milk protein yield QTL (2510)
1_6630959	1	6630959	6630959-166907	Milk protein yield QTL (2728)
1_6630959	1	6630959	6630959-2555350	Milk yield (daughter deviation) QTL (10211)
1_6630959	1	6630959	6630959-2555350	Milk yield QTL (2509)
1_6630959	1	6630959	6630959-1184557	Residual feed intake QTL (5264)
1_6630959	1	6630959	6630959-2150537	Residual feed intake QTL (5265)
1_6643841	1	6643841	6643841-1210923	Body weight (weaning) QTL (10631)
1_6643841	1	6643841	6643841-2555350	Milk fat percentage (daughter deviation) QTL (10380)
1_6643841	1	6643841	6643841-2555350	Milk fat percentage QTL (2506)
1_6643841	1	6643841	6643841-2555350	Milk fat percentage QTL (2507)
1_6643841	1	6643841	6643841-2555350	Milk fat yield QTL (2504)
1_6643841	1	6643841	6643841-2555350	Milk protein percentage QTL (2505)
1_6643841	1	6643841	6643841-2555350	Milk protein yield (daughter deviation) QTL (10212)
1_6643841	1	6643841	6643841-2555350	Milk protein yield QTL (2510)
1_6643841	1	6643841	6643841-166907	Milk protein yield QTL (2728)
1_6643841	1	6643841	6643841-2555350	Milk yield (daughter deviation) QTL (10211)
1_6643841	1	6643841	6643841-2555350	Milk yield QTL (2509)
1_6643841	1	6643841	6643841-1184557	Residual feed intake QTL (5264)
1_6643841	1	6643841	6643841-2150537	Residual feed intake QTL (5265)
1_6643846	1	6643846	6643846-1210923	Body weight (weaning) QTL (10631)
1_6643846	1	6643846	6643846-2555350	Milk fat percentage (daughter deviation) QTL (10380)
1_6643846	1	6643846	6643846-2555350	Milk fat percentage QTL (2506)
1_6643846	1	6643846	6643846-2555350	Milk fat percentage QTL (2507)
1_6643846	1	6643846	6643846-2555350	Milk fat yield QTL (2504)
1_6643846	1	6643846	6643846-2555350	Milk protein percentage QTL (2505)
1_6643846	1	6643846	6643846-2555350	Milk protein yield (daughter deviation) QTL (10212)
1_6643846	1	6643846	6643846-2555350	Milk protein yield QTL (2510)
1_6643846	1	6643846	6643846-166907	Milk protein yield QTL (2728)
1_6643846	1	6643846	6643846-2555350	Milk yield (daughter deviation) QTL (10211)
1_6643846	1	6643846	6643846-2555350	Milk yield QTL (2509)
1_6643846	1	6643846	6643846-1184557	Residual feed intake QTL (5264)
1_6643846	1	6643846	6643846-2150537	Residual feed intake QTL (5265)
1_6643850	1	6643850	6643850-1210923	Body weight (weaning) QTL (10631)
1_6643850	1	6643850	6643850-2555350	Milk fat percentage (daughter deviation) QTL (10380)
1_6643850	1	6643850	6643850-2555350	Milk fat percentage QTL (2506)
1_6643850	1	6643850	6643850-2555350	Milk fat percentage QTL (2507)
1_6643850	1	6643850	6643850-2555350	Milk fat yield QTL (2504)
1_6643850	1	6643850	6643850-2555350	Milk protein percentage QTL (2505)
1_6643850	1	6643850	6643850-2555350	Milk protein yield (daughter deviation) QTL (10212)
1_6643850	1	6643850	6643850-2555350	Milk protein yield QTL (2510)
1_6643850	1	6643850	6643850-166907	Milk protein yield QTL (2728)
1_6643850	1	6643850	6643850-2555350	Milk yield (daughter deviation) QTL (10211)
1_6643850	1	6643850	6643850-2555350	Milk yield QTL (2509)
1_6643850	1	6643850	6643850-1184557	Residual feed intake QTL (5264)
1_6643850	1	6643850	6643850-2150537	Residual feed intake QTL (5265)
1_7553113	1	7553113	7553113-7254672	Daughter pregnancy rate QTL (1673)
1_7553113	1	7553113	7553113-2555350	Milk fat percentage (daughter deviation) QTL (10380)
1_7553113	1	7553113	7553113-2555350	Milk fat percentage QTL (2506)
1_7553113	1	7553113	7553113-2555350	Milk fat percentage QTL (2507)
1_7553113	1	7553113	7553113-2555350	Milk fat yield QTL (2504)
1_7553113	1	7553113	7553113-2555350	Milk protein percentage QTL (2505)
1_7553113	1	7553113	7553113-2555350	Milk protein yield (daughter deviation) QTL (10212)
1_7553113	1	7553113	7553113-2555350	Milk protein yield QTL (2510)
1_7553113	1	7553113	7553113-166907	Milk protein yield QTL (2728)
1_7553113	1	7553113	7553113-2555350	Milk yield (daughter deviation) QTL (10211)
1_7553113	1	7553113	7553113-2555350	Milk yield QTL (2509)
1_7553113	1	7553113	7553113-2150537	Residual feed intake QTL (5265)
1_7553129	1	7553129	7553129-7254672	Daughter pregnancy rate QTL (1673)
1_7553129	1	7553129	7553129-2555350	Milk fat percentage (daughter deviation) QTL (10380)
1_7553129	1	7553129	7553129-2555350	Milk fat percentage QTL (2506)
1_7553129	1	7553129	7553129-2555350	Milk fat percentage QTL (2507)
1_7553129	1	7553129	7553129-2555350	Milk fat yield QTL (2504)
1_7553129	1	7553129	7553129-2555350	Milk protein percentage QTL (2505)
1_7553129	1	7553129	7553129-2555350	Milk protein yield (daughter deviation) QTL (10212)
1_7553129	1	7553129	7553129-2555350	Milk protein yield QTL (2510)
1_7553129	1	7553129	7553129-166907	Milk protein yield QTL (2728)
1_7553129	1	7553129	7553129-2555350	Milk yield (daughter deviation) QTL (10211)
1_7553129	1	7553129	7553129-2555350	Milk yield QTL (2509)
1_7553129	1	7553129	7553129-2150537	Residual feed intake QTL (5265)
1_7553249	1	7553249	7553249-7254672	Daughter pregnancy rate QTL (1673)
1_7553249	1	7553249	7553249-2555350	Milk fat percentage (daughter deviation) QTL (10380)
1_7553249	1	7553249	7553249-2555350	Milk fat percentage QTL (2506)
1_7553249	1	7553249	7553249-2555350	Milk fat percentage QTL (2507)
1_7553249	1	7553249	7553249-2555350	Milk fat yield QTL (2504)
1_7553249	1	7553249	7553249-2555350	Milk protein percentage QTL (2505)
1_7553249	1	7553249	7553249-2555350	Milk protein yield (daughter deviation) QTL (10212)
1_7553249	1	7553249	7553249-2555350	Milk protein yield QTL (2510)
1_7553249	1	7553249	7553249-166907	Milk protein yield QTL (2728)
1_7553249	1	7553249	7553249-2555350	Milk yield (daughter deviation) QTL (10211)
1_7553249	1	7553249	7553249-2555350	Milk yield QTL (2509)
1_7553249	1	7553249	7553249-2150537	Residual feed intake QTL (5265)
1_7553264	1	7553264	7553264-7254672	Daughter pregnancy rate QTL (1673)
1_7553264	1	7553264	7553264-2555350	Milk fat percentage (daughter deviation) QTL (10380)
1_7553264	1	7553264	7553264-2555350	Milk fat percentage QTL (2506)
1_7553264	1	7553264	7553264-2555350	Milk fat percentage QTL (2507)
1_7553264	1	7553264	7553264-2555350	Milk fat yield QTL (2504)
1_7553264	1	7553264	7553264-2555350	Milk protein percentage QTL (2505)
1_7553264	1	7553264	7553264-2555350	Milk protein yield (daughter deviation) QTL (10212)
1_7553264	1	7553264	7553264-2555350	Milk protein yield QTL (2510)
1_7553264	1	7553264	7553264-166907	Milk protein yield QTL (2728)
1_7553264	1	7553264	7553264-2555350	Milk yield (daughter deviation) QTL (10211)
1_7553264	1	7553264	7553264-2555350	Milk yield QTL (2509)
1_7553264	1	7553264	7553264-2150537	Residual feed intake QTL (5265)
1_7553267	1	7553267	7553267-7254672	Daughter pregnancy rate QTL (1673)
1_7553267	1	7553267	7553267-2555350	Milk fat percentage (daughter deviation) QTL (10380)
1_7553267	1	7553267	7553267-2555350	Milk fat percentage QTL (2506)
1_7553267	1	7553267	7553267-2555350	Milk fat percentage QTL (2507)
1_7553267	1	7553267	7553267-2555350	Milk fat yield QTL (2504)
1_7553267	1	7553267	7553267-2555350	Milk protein percentage QTL (2505)
1_7553267	1	7553267	7553267-2555350	Milk protein yield (daughter deviation) QTL (10212)
1_7553267	1	7553267	7553267-2555350	Milk protein yield QTL (2510)
1_7553267	1	7553267	7553267-166907	Milk protein yield QTL (2728)
1_7553267	1	7553267	7553267-2555350	Milk yield (daughter deviation) QTL (10211)
1_7553267	1	7553267	7553267-2555350	Milk yield QTL (2509)
1_7553267	1	7553267	7553267-2150537	Residual feed intake QTL (5265)
1_7553271	1	7553271	7553271-7254672	Daughter pregnancy rate QTL (1673)
1_7553271	1	7553271	7553271-2555350	Milk fat percentage (daughter deviation) QTL (10380)
1_7553271	1	7553271	7553271-2555350	Milk fat percentage QTL (2506)
1_7553271	1	7553271	7553271-2555350	Milk fat percentage QTL (2507)
1_7553271	1	7553271	7553271-2555350	Milk fat yield QTL (2504)
1_7553271	1	7553271	7553271-2555350	Milk protein percentage QTL (2505)
1_7553271	1	7553271	7553271-2555350	Milk protein yield (daughter deviation) QTL (10212)
1_7553271	1	7553271	7553271-2555350	Milk protein yield QTL (2510)
1_7553271	1	7553271	7553271-166907	Milk protein yield QTL (2728)
1_7553271	1	7553271	7553271-2555350	Milk yield (daughter deviation) QTL (10211)
1_7553271	1	7553271	7553271-2555350	Milk yield QTL (2509)
1_7553271	1	7553271	7553271-2150537	Residual feed intake QTL (5265)
1_7553286	1	7553286	7553286-7254672	Daughter pregnancy rate QTL (1673)
1_7553286	1	7553286	7553286-2555350	Milk fat percentage (daughter deviation) QTL (10380)
1_7553286	1	7553286	7553286-2555350	Milk fat percentage QTL (2506)
1_7553286	1	7553286	7553286-2555350	Milk fat percentage QTL (2507)
1_7553286	1	7553286	7553286-2555350	Milk fat yield QTL (2504)
1_7553286	1	7553286	7553286-2555350	Milk protein percentage QTL (2505)
1_7553286	1	7553286	7553286-2555350	Milk protein yield (daughter deviation) QTL (10212)
1_7553286	1	7553286	7553286-2555350	Milk protein yield QTL (2510)
1_7553286	1	7553286	7553286-166907	Milk protein yield QTL (2728)
1_7553286	1	7553286	7553286-2555350	Milk yield (daughter deviation) QTL (10211)
1_7553286	1	7553286	7553286-2555350	Milk yield QTL (2509)
1_7553286	1	7553286	7553286-2150537	Residual feed intake QTL (5265)
1_7553675	1	7553675	7553675-7254672	Daughter pregnancy rate QTL (1673)
1_7553675	1	7553675	7553675-2555350	Milk fat percentage (daughter deviation) QTL (10380)
1_7553675	1	7553675	7553675-2555350	Milk fat percentage QTL (2506)
1_7553675	1	7553675	7553675-2555350	Milk fat percentage QTL (2507)
1_7553675	1	7553675	7553675-2555350	Milk fat yield QTL (2504)
1_7553675	1	7553675	7553675-2555350	Milk protein percentage QTL (2505)
1_7553675	1	7553675	7553675-2555350	Milk protein yield (daughter deviation) QTL (10212)
1_7553675	1	7553675	7553675-2555350	Milk protein yield QTL (2510)
1_7553675	1	7553675	7553675-166907	Milk protein yield QTL (2728)
1_7553675	1	7553675	7553675-2555350	Milk yield (daughter deviation) QTL (10211)
1_7553675	1	7553675	7553675-2555350	Milk yield QTL (2509)
1_7553675	1	7553675	7553675-2150537	Residual feed intake QTL (5265)
1_7553791	1	7553791	7553791-7254672	Daughter pregnancy rate QTL (1673)
1_7553791	1	7553791	7553791-2555350	Milk fat percentage (daughter deviation) QTL (10380)
1_7553791	1	7553791	7553791-2555350	Milk fat percentage QTL (2506)
1_7553791	1	7553791	7553791-2555350	Milk fat percentage QTL (2507)
1_7553791	1	7553791	7553791-2555350	Milk fat yield QTL (2504)
1_7553791	1	7553791	7553791-2555350	Milk protein percentage QTL (2505)
1_7553791	1	7553791	7553791-2555350	Milk protein yield (daughter deviation) QTL (10212)
1_7553791	1	7553791	7553791-2555350	Milk protein yield QTL (2510)
1_7553791	1	7553791	7553791-166907	Milk protein yield QTL (2728)
1_7553791	1	7553791	7553791-2555350	Milk yield (daughter deviation) QTL (10211)
1_7553791	1	7553791	7553791-2555350	Milk yield QTL (2509)
1_7553791	1	7553791	7553791-2150537	Residual feed intake QTL (5265)
1_8001619	1	8001619	8001619-7254672	Daughter pregnancy rate QTL (1673)
1_8001619	1	8001619	8001619-2555350	Milk fat percentage (daughter deviation) QTL (10380)
1_8001619	1	8001619	8001619-2555350	Milk fat percentage QTL (2506)
1_8001619	1	8001619	8001619-2555350	Milk fat percentage QTL (2507)
1_8001619	1	8001619	8001619-2555350	Milk fat yield QTL (2504)
1_8001619	1	8001619	8001619-2555350	Milk protein percentage QTL (2505)
1_8001619	1	8001619	8001619-2555350	Milk protein yield (daughter deviation) QTL (10212)
1_8001619	1	8001619	8001619-2555350	Milk protein yield QTL (2510)
1_8001619	1	8001619	8001619-166907	Milk protein yield QTL (2728)
1_8001619	1	8001619	8001619-2555350	Milk yield (daughter deviation) QTL (10211)
1_8001619	1	8001619	8001619-2555350	Milk yield QTL (2509)
1_8001619	1	8001619	8001619-2150537	Residual feed intake QTL (5265)
1_8853168	1	8853168	8853168-7254672	Daughter pregnancy rate QTL (1673)
1_8853168	1	8853168	8853168-2555350	Milk fat percentage (daughter deviation) QTL (10380)
1_8853168	1	8853168	8853168-2555350	Milk fat percentage QTL (2506)
1_8853168	1	8853168	8853168-2555350	Milk fat percentage QTL (2507)
1_8853168	1	8853168	8853168-2555350	Milk fat yield QTL (2504)
1_8853168	1	8853168	8853168-2555350	Milk protein percentage QTL (2505)
1_8853168	1	8853168	8853168-2555350	Milk protein yield (daughter deviation) QTL (10212)
1_8853168	1	8853168	8853168-2555350	Milk protein yield QTL (2510)
1_8853168	1	8853168	8853168-166907	Milk protein yield QTL (2728)
1_8853168	1	8853168	8853168-2555350	Milk yield (daughter deviation) QTL (10211)
1_8853168	1	8853168	8853168-2555350	Milk yield QTL (2509)
1_8853168	1	8853168	8853168-2150537	Residual feed intake QTL (5265)
1_8959417	1	8959417	8959417-7254672	Daughter pregnancy rate QTL (1673)
1_8959417	1	8959417	8959417-2555350	Milk fat percentage (daughter deviation) QTL (10380)
1_8959417	1	8959417	8959417-2555350	Milk fat percentage QTL (2506)
1_8959417	1	8959417	8959417-2555350	Milk fat percentage QTL (2507)
1_8959417	1	8959417	8959417-2555350	Milk fat yield QTL (2504)
1_8959417	1	8959417	8959417-2555350	Milk protein percentage QTL (2505)
1_8959417	1	8959417	8959417-2555350	Milk protein yield (daughter deviation) QTL (10212)
1_8959417	1	8959417	8959417-2555350	Milk protein yield QTL (2510)
1_8959417	1	8959417	8959417-166907	Milk protein yield QTL (2728)
1_8959417	1	8959417	8959417-2555350	Milk yield (daughter deviation) QTL (10211)
1_8959417	1	8959417	8959417-2555350	Milk yield QTL (2509)
1_8959417	1	8959417	8959417-2150537	Residual feed intake QTL (5265)
1_8963404	1	8963404	8963404-7254672	Daughter pregnancy rate QTL (1673)
1_8963404	1	8963404	8963404-2555350	Milk fat percentage (daughter deviation) QTL (10380)
1_8963404	1	8963404	8963404-2555350	Milk fat percentage QTL (2506)
1_8963404	1	8963404	8963404-2555350	Milk fat percentage QTL (2507)
1_8963404	1	8963404	8963404-2555350	Milk fat yield QTL (2504)
1_8963404	1	8963404	8963404-2555350	Milk protein percentage QTL (2505)
1_8963404	1	8963404	8963404-2555350	Milk protein yield (daughter deviation) QTL (10212)
1_8963404	1	8963404	8963404-2555350	Milk protein yield QTL (2510)
1_8963404	1	8963404	8963404-166907	Milk protein yield QTL (2728)
1_8963404	1	8963404	8963404-2555350	Milk yield (daughter deviation) QTL (10211)
1_8963404	1	8963404	8963404-2555350	Milk yield QTL (2509)
1_8963404	1	8963404	8963404-2150537	Residual feed intake QTL (5265)
1_9242763	1	9242763	9242763-7254672	Daughter pregnancy rate QTL (1673)
1_9242763	1	9242763	9242763-2555350	Milk fat percentage (daughter deviation) QTL (10380)
1_9242763	1	9242763	9242763-2555350	Milk fat percentage QTL (2506)
1_9242763	1	9242763	9242763-2555350	Milk fat percentage QTL (2507)
1_9242763	1	9242763	9242763-2555350	Milk fat yield QTL (2504)
1_9242763	1	9242763	9242763-2555350	Milk protein percentage QTL (2505)
1_9242763	1	9242763	9242763-2555350	Milk protein yield (daughter deviation) QTL (10212)
1_9242763	1	9242763	9242763-2555350	Milk protein yield QTL (2510)
1_9242763	1	9242763	9242763-166907	Milk protein yield QTL (2728)
1_9242763	1	9242763	9242763-2555350	Milk yield (daughter deviation) QTL (10211)
1_9242763	1	9242763	9242763-2555350	Milk yield QTL (2509)
1_9242763	1	9242763	9242763-2150537	Residual feed intake QTL (5265)
1_9676058	1	9676058	9676058-7254672	Daughter pregnancy rate QTL (1673)
1_9676058	1	9676058	9676058-2555350	Milk fat percentage (daughter deviation) QTL (10380)
1_9676058	1	9676058	9676058-2555350	Milk fat percentage QTL (2506)
1_9676058	1	9676058	9676058-2555350	Milk fat percentage QTL (2507)
1_9676058	1	9676058	9676058-2555350	Milk fat yield QTL (2504)
1_9676058	1	9676058	9676058-2555350	Milk protein percentage QTL (2505)
1_9676058	1	9676058	9676058-2555350	Milk protein yield (daughter deviation) QTL (10212)
1_9676058	1	9676058	9676058-2555350	Milk protein yield QTL (2510)
1_9676058	1	9676058	9676058-166907	Milk protein yield QTL (2728)
1_9676058	1	9676058	9676058-2555350	Milk yield (daughter deviation) QTL (10211)
1_9676058	1	9676058	9676058-2555350	Milk yield QTL (2509)
1_10165565	1	10165565	10165565-7254672	Daughter pregnancy rate QTL (1673)
1_10165565	1	10165565	10165565-2555350	Milk fat percentage (daughter deviation) QTL (10380)
1_10165565	1	10165565	10165565-2555350	Milk fat percentage QTL (2506)
1_10165565	1	10165565	10165565-2555350	Milk fat percentage QTL (2507)
1_10165565	1	10165565	10165565-2555350	Milk fat yield QTL (2504)
1_10165565	1	10165565	10165565-2555350	Milk protein percentage QTL (2505)
1_10165565	1	10165565	10165565-2555350	Milk protein yield (daughter deviation) QTL (10212)
1_10165565	1	10165565	10165565-2555350	Milk protein yield QTL (2510)
1_10165565	1	10165565	10165565-166907	Milk protein yield QTL (2728)
1_10165565	1	10165565	10165565-2555350	Milk yield (daughter deviation) QTL (10211)
1_10165565	1	10165565	10165565-2555350	Milk yield QTL (2509)
1_11879563	1	11879563	11879563-11439999	Body weight (birth) QTL (10635)
1_11879563	1	11879563	11879563-11439999	Calving ease (direct) QTL (10633)
1_11879563	1	11879563	11879563-11439999	Calving ease (maternal) QTL (10634)
1_11879563	1	11879563	11879563-7254672	Daughter pregnancy rate QTL (1673)
1_11879563	1	11879563	11879563-11439999	Height (mature) QTL (10637)
1_11879563	1	11879563	11879563-11439999	Marbling score (EBV) QTL (10636)
1_11879563	1	11879563	11879563-2555350	Milk fat percentage (daughter deviation) QTL (10380)
1_11879563	1	11879563	11879563-2555350	Milk fat percentage QTL (2506)
1_11879563	1	11879563	11879563-2555350	Milk fat percentage QTL (2507)
1_11879563	1	11879563	11879563-2555350	Milk fat yield QTL (2504)
1_11879563	1	11879563	11879563-2555350	Milk protein percentage QTL (2505)
1_11879563	1	11879563	11879563-2555350	Milk protein yield (daughter deviation) QTL (10212)
1_11879563	1	11879563	11879563-2555350	Milk protein yield QTL (2510)
1_11879563	1	11879563	11879563-166907	Milk protein yield QTL (2728)
1_11879563	1	11879563	11879563-2555350	Milk yield (daughter deviation) QTL (10211)
1_11879563	1	11879563	11879563-2555350	Milk yield QTL (2509)
1_13073660	1	13073660	13073660-11439999	Body weight (birth) QTL (10635)
1_13073660	1	13073660	13073660-11439999	Calving ease (direct) QTL (10633)
1_13073660	1	13073660	13073660-11439999	Calving ease (maternal) QTL (10634)
1_13073660	1	13073660	13073660-7254672	Daughter pregnancy rate QTL (1673)
1_13073660	1	13073660	13073660-11439999	Height (mature) QTL (10637)
1_13073660	1	13073660	13073660-11439999	Marbling score (EBV) QTL (10636)
1_13073660	1	13073660	13073660-2555350	Milk fat percentage (daughter deviation) QTL (10380)
1_13073660	1	13073660	13073660-2555350	Milk fat percentage QTL (2506)
1_13073660	1	13073660	13073660-2555350	Milk fat percentage QTL (2507)
1_13073660	1	13073660	13073660-2555350	Milk fat yield QTL (2504)
1_13073660	1	13073660	13073660-2555350	Milk protein percentage QTL (2505)
1_13073660	1	13073660	13073660-2555350	Milk protein yield (daughter deviation) QTL (10212)
1_13073660	1	13073660	13073660-2555350	Milk protein yield QTL (2510)
1_13073660	1	13073660	13073660-166907	Milk protein yield QTL (2728)
1_13073660	1	13073660	13073660-2555350	Milk yield (daughter deviation) QTL (10211)
1_13073660	1	13073660	13073660-2555350	Milk yield QTL (2509)
1_18180649	1	18180649	18180649-11439999	Body weight (birth) QTL (10635)
1_18180649	1	18180649	18180649-11439999	Calving ease (direct) QTL (10633)
1_18180649	1	18180649	18180649-11439999	Calving ease (maternal) QTL (10634)
1_18180649	1	18180649	18180649-7254672	Daughter pregnancy rate QTL (1673)
1_18180649	1	18180649	18180649-11439999	Height (mature) QTL (10637)
1_18180649	1	18180649	18180649-11439999	Marbling score (EBV) QTL (10636)
1_18180649	1	18180649	18180649-2555350	Milk fat percentage (daughter deviation) QTL (10380)
1_18180649	1	18180649	18180649-2555350	Milk fat percentage QTL (2506)
1_18180649	1	18180649	18180649-2555350	Milk fat percentage QTL (2507)
1_18180649	1	18180649	18180649-2555350	Milk fat yield QTL (2504)
1_18180649	1	18180649	18180649-2555350	Milk protein percentage QTL (2505)
1_18180649	1	18180649	18180649-2555350	Milk protein yield (daughter deviation) QTL (10212)
1_18180649	1	18180649	18180649-2555350	Milk protein yield QTL (2510)
1_18180649	1	18180649	18180649-166907	Milk protein yield QTL (2728)
1_18180649	1	18180649	18180649-2555350	Milk yield (daughter deviation) QTL (10211)
1_18180649	1	18180649	18180649-2555350	Milk yield QTL (2509)
1_18209120	1	18209120	18209120-11439999	Body weight (birth) QTL (10635)
1_18209120	1	18209120	18209120-11439999	Calving ease (direct) QTL (10633)
1_18209120	1	18209120	18209120-11439999	Calving ease (maternal) QTL (10634)
1_18209120	1	18209120	18209120-7254672	Daughter pregnancy rate QTL (1673)
1_18209120	1	18209120	18209120-11439999	Height (mature) QTL (10637)
1_18209120	1	18209120	18209120-11439999	Marbling score (EBV) QTL (10636)
1_18209120	1	18209120	18209120-2555350	Milk fat percentage (daughter deviation) QTL (10380)
1_18209120	1	18209120	18209120-2555350	Milk fat percentage QTL (2506)
1_18209120	1	18209120	18209120-2555350	Milk fat percentage QTL (2507)
1_18209120	1	18209120	18209120-2555350	Milk fat yield QTL (2504)
1_18209120	1	18209120	18209120-2555350	Milk protein percentage QTL (2505)
1_18209120	1	18209120	18209120-2555350	Milk protein yield (daughter deviation) QTL (10212)
1_18209120	1	18209120	18209120-2555350	Milk protein yield QTL (2510)
1_18209120	1	18209120	18209120-166907	Milk protein yield QTL (2728)
1_18209120	1	18209120	18209120-2555350	Milk yield (daughter deviation) QTL (10211)
1_18209120	1	18209120	18209120-2555350	Milk yield QTL (2509)
1_18209140	1	18209140	18209140-11439999	Body weight (birth) QTL (10635)
1_18209140	1	18209140	18209140-11439999	Calving ease (direct) QTL (10633)
1_18209140	1	18209140	18209140-11439999	Calving ease (maternal) QTL (10634)
1_18209140	1	18209140	18209140-7254672	Daughter pregnancy rate QTL (1673)
1_18209140	1	18209140	18209140-11439999	Height (mature) QTL (10637)
1_18209140	1	18209140	18209140-11439999	Marbling score (EBV) QTL (10636)
1_18209140	1	18209140	18209140-2555350	Milk fat percentage (daughter deviation) QTL (10380)
1_18209140	1	18209140	18209140-2555350	Milk fat percentage QTL (2506)
1_18209140	1	18209140	18209140-2555350	Milk fat percentage QTL (2507)
1_18209140	1	18209140	18209140-2555350	Milk fat yield QTL (2504)
1_18209140	1	18209140	18209140-2555350	Milk protein percentage QTL (2505)
1_18209140	1	18209140	18209140-2555350	Milk protein yield (daughter deviation) QTL (10212)
1_18209140	1	18209140	18209140-2555350	Milk protein yield QTL (2510)
1_18209140	1	18209140	18209140-166907	Milk protein yield QTL (2728)
1_18209140	1	18209140	18209140-2555350	Milk yield (daughter deviation) QTL (10211)
1_18209140	1	18209140	18209140-2555350	Milk yield QTL (2509)
1_18209159	1	18209159	18209159-11439999	Body weight (birth) QTL (10635)
1_18209159	1	18209159	18209159-11439999	Calving ease (direct) QTL (10633)
1_18209159	1	18209159	18209159-11439999	Calving ease (maternal) QTL (10634)
1_18209159	1	18209159	18209159-7254672	Daughter pregnancy rate QTL (1673)
1_18209159	1	18209159	18209159-11439999	Height (mature) QTL (10637)
1_18209159	1	18209159	18209159-11439999	Marbling score (EBV) QTL (10636)
1_18209159	1	18209159	18209159-2555350	Milk fat percentage (daughter deviation) QTL (10380)
1_18209159	1	18209159	18209159-2555350	Milk fat percentage QTL (2506)
1_18209159	1	18209159	18209159-2555350	Milk fat percentage QTL (2507)
1_18209159	1	18209159	18209159-2555350	Milk fat yield QTL (2504)
1_18209159	1	18209159	18209159-2555350	Milk protein percentage QTL (2505)
1_18209159	1	18209159	18209159-2555350	Milk protein yield (daughter deviation) QTL (10212)
1_18209159	1	18209159	18209159-2555350	Milk protein yield QTL (2510)
1_18209159	1	18209159	18209159-166907	Milk protein yield QTL (2728)
1_18209159	1	18209159	18209159-2555350	Milk yield (daughter deviation) QTL (10211)
1_18209159	1	18209159	18209159-2555350	Milk yield QTL (2509)
1_18209177	1	18209177	18209177-11439999	Body weight (birth) QTL (10635)
1_18209177	1	18209177	18209177-11439999	Calving ease (direct) QTL (10633)
1_18209177	1	18209177	18209177-11439999	Calving ease (maternal) QTL (10634)
1_18209177	1	18209177	18209177-7254672	Daughter pregnancy rate QTL (1673)
1_18209177	1	18209177	18209177-11439999	Height (mature) QTL (10637)
1_18209177	1	18209177	18209177-11439999	Marbling score (EBV) QTL (10636)
1_18209177	1	18209177	18209177-2555350	Milk fat percentage (daughter deviation) QTL (10380)
1_18209177	1	18209177	18209177-2555350	Milk fat percentage QTL (2506)
1_18209177	1	18209177	18209177-2555350	Milk fat percentage QTL (2507)
1_18209177	1	18209177	18209177-2555350	Milk fat yield QTL (2504)
1_18209177	1	18209177	18209177-2555350	Milk protein percentage QTL (2505)
1_18209177	1	18209177	18209177-2555350	Milk protein yield (daughter deviation) QTL (10212)
1_18209177	1	18209177	18209177-2555350	Milk protein yield QTL (2510)
1_18209177	1	18209177	18209177-166907	Milk protein yield QTL (2728)
1_18209177	1	18209177	18209177-2555350	Milk yield (daughter deviation) QTL (10211)
1_18209177	1	18209177	18209177-2555350	Milk yield QTL (2509)
1_18209319	1	18209319	18209319-11439999	Body weight (birth) QTL (10635)
1_18209319	1	18209319	18209319-11439999	Calving ease (direct) QTL (10633)
1_18209319	1	18209319	18209319-11439999	Calving ease (maternal) QTL (10634)
1_18209319	1	18209319	18209319-7254672	Daughter pregnancy rate QTL (1673)
1_18209319	1	18209319	18209319-11439999	Height (mature) QTL (10637)
1_18209319	1	18209319	18209319-11439999	Marbling score (EBV) QTL (10636)
1_18209319	1	18209319	18209319-2555350	Milk fat percentage (daughter deviation) QTL (10380)
1_18209319	1	18209319	18209319-2555350	Milk fat percentage QTL (2506)
1_18209319	1	18209319	18209319-2555350	Milk fat percentage QTL (2507)
1_18209319	1	18209319	18209319-2555350	Milk fat yield QTL (2504)
1_18209319	1	18209319	18209319-2555350	Milk protein percentage QTL (2505)
1_18209319	1	18209319	18209319-2555350	Milk protein yield (daughter deviation) QTL (10212)
1_18209319	1	18209319	18209319-2555350	Milk protein yield QTL (2510)
1_18209319	1	18209319	18209319-166907	Milk protein yield QTL (2728)
1_18209319	1	18209319	18209319-2555350	Milk yield (daughter deviation) QTL (10211)
1_18209319	1	18209319	18209319-2555350	Milk yield QTL (2509)
1_18209367	1	18209367	18209367-11439999	Body weight (birth) QTL (10635)
1_18209367	1	18209367	18209367-11439999	Calving ease (direct) QTL (10633)
1_18209367	1	18209367	18209367-11439999	Calving ease (maternal) QTL (10634)
1_18209367	1	18209367	18209367-7254672	Daughter pregnancy rate QTL (1673)
1_18209367	1	18209367	18209367-11439999	Height (mature) QTL (10637)
1_18209367	1	18209367	18209367-11439999	Marbling score (EBV) QTL (10636)
1_18209367	1	18209367	18209367-2555350	Milk fat percentage (daughter deviation) QTL (10380)
1_18209367	1	18209367	18209367-2555350	Milk fat percentage QTL (2506)
1_18209367	1	18209367	18209367-2555350	Milk fat percentage QTL (2507)
1_18209367	1	18209367	18209367-2555350	Milk fat yield QTL (2504)
1_18209367	1	18209367	18209367-2555350	Milk protein percentage QTL (2505)
1_18209367	1	18209367	18209367-2555350	Milk protein yield (daughter deviation) QTL (10212)
1_18209367	1	18209367	18209367-2555350	Milk protein yield QTL (2510)
1_18209367	1	18209367	18209367-166907	Milk protein yield QTL (2728)
1_18209367	1	18209367	18209367-2555350	Milk yield (daughter deviation) QTL (10211)
1_18209367	1	18209367	18209367-2555350	Milk yield QTL (2509)
1_18209371	1	18209371	18209371-11439999	Body weight (birth) QTL (10635)
1_18209371	1	18209371	18209371-11439999	Calving ease (direct) QTL (10633)
1_18209371	1	18209371	18209371-11439999	Calving ease (maternal) QTL (10634)
1_18209371	1	18209371	18209371-7254672	Daughter pregnancy rate QTL (1673)
1_18209371	1	18209371	18209371-11439999	Height (mature) QTL (10637)
1_18209371	1	18209371	18209371-11439999	Marbling score (EBV) QTL (10636)
1_18209371	1	18209371	18209371-2555350	Milk fat percentage (daughter deviation) QTL (10380)
1_18209371	1	18209371	18209371-2555350	Milk fat percentage QTL (2506)
1_18209371	1	18209371	18209371-2555350	Milk fat percentage QTL (2507)
1_18209371	1	18209371	18209371-2555350	Milk fat yield QTL (2504)
1_18209371	1	18209371	18209371-2555350	Milk protein percentage QTL (2505)
1_18209371	1	18209371	18209371-2555350	Milk protein yield (daughter deviation) QTL (10212)
1_18209371	1	18209371	18209371-2555350	Milk protein yield QTL (2510)
1_18209371	1	18209371	18209371-166907	Milk protein yield QTL (2728)
1_18209371	1	18209371	18209371-2555350	Milk yield (daughter deviation) QTL (10211)
1_18209371	1	18209371	18209371-2555350	Milk yield QTL (2509)
1_18209508	1	18209508	18209508-11439999	Body weight (birth) QTL (10635)
1_18209508	1	18209508	18209508-11439999	Calving ease (direct) QTL (10633)
1_18209508	1	18209508	18209508-11439999	Calving ease (maternal) QTL (10634)
1_18209508	1	18209508	18209508-7254672	Daughter pregnancy rate QTL (1673)
1_18209508	1	18209508	18209508-11439999	Height (mature) QTL (10637)
1_18209508	1	18209508	18209508-11439999	Marbling score (EBV) QTL (10636)
1_18209508	1	18209508	18209508-2555350	Milk fat percentage (daughter deviation) QTL (10380)
1_18209508	1	18209508	18209508-2555350	Milk fat percentage QTL (2506)
1_18209508	1	18209508	18209508-2555350	Milk fat percentage QTL (2507)
1_18209508	1	18209508	18209508-2555350	Milk fat yield QTL (2504)
1_18209508	1	18209508	18209508-2555350	Milk protein percentage QTL (2505)
1_18209508	1	18209508	18209508-2555350	Milk protein yield (daughter deviation) QTL (10212)
1_18209508	1	18209508	18209508-2555350	Milk protein yield QTL (2510)
1_18209508	1	18209508	18209508-166907	Milk protein yield QTL (2728)
1_18209508	1	18209508	18209508-2555350	Milk yield (daughter deviation) QTL (10211)
1_18209508	1	18209508	18209508-2555350	Milk yield QTL (2509)
1_18209920	1	18209920	18209920-11439999	Body weight (birth) QTL (10635)
1_18209920	1	18209920	18209920-11439999	Calving ease (direct) QTL (10633)
1_18209920	1	18209920	18209920-11439999	Calving ease (maternal) QTL (10634)
1_18209920	1	18209920	18209920-7254672	Daughter pregnancy rate QTL (1673)
1_18209920	1	18209920	18209920-11439999	Height (mature) QTL (10637)
1_18209920	1	18209920	18209920-11439999	Marbling score (EBV) QTL (10636)
1_18209920	1	18209920	18209920-2555350	Milk fat percentage (daughter deviation) QTL (10380)
1_18209920	1	18209920	18209920-2555350	Milk fat percentage QTL (2506)
1_18209920	1	18209920	18209920-2555350	Milk fat percentage QTL (2507)
1_18209920	1	18209920	18209920-2555350	Milk fat yield QTL (2504)
1_18209920	1	18209920	18209920-2555350	Milk protein percentage QTL (2505)
1_18209920	1	18209920	18209920-2555350	Milk protein yield (daughter deviation) QTL (10212)
1_18209920	1	18209920	18209920-2555350	Milk protein yield QTL (2510)
1_18209920	1	18209920	18209920-166907	Milk protein yield QTL (2728)
1_18209920	1	18209920	18209920-2555350	Milk yield (daughter deviation) QTL (10211)
1_18209920	1	18209920	18209920-2555350	Milk yield QTL (2509)
1_18221436	1	18221436	18221436-11439999	Body weight (birth) QTL (10635)
1_18221436	1	18221436	18221436-11439999	Calving ease (direct) QTL (10633)
1_18221436	1	18221436	18221436-11439999	Calving ease (maternal) QTL (10634)
1_18221436	1	18221436	18221436-7254672	Daughter pregnancy rate QTL (1673)
1_18221436	1	18221436	18221436-11439999	Height (mature) QTL (10637)
1_18221436	1	18221436	18221436-11439999	Marbling score (EBV) QTL (10636)
1_18221436	1	18221436	18221436-2555350	Milk fat percentage (daughter deviation) QTL (10380)
1_18221436	1	18221436	18221436-2555350	Milk fat percentage QTL (2506)
1_18221436	1	18221436	18221436-2555350	Milk fat percentage QTL (2507)
1_18221436	1	18221436	18221436-2555350	Milk fat yield QTL (2504)
1_18221436	1	18221436	18221436-2555350	Milk protein percentage QTL (2505)
1_18221436	1	18221436	18221436-2555350	Milk protein yield (daughter deviation) QTL (10212)
1_18221436	1	18221436	18221436-2555350	Milk protein yield QTL (2510)
1_18221436	1	18221436	18221436-166907	Milk protein yield QTL (2728)
1_18221436	1	18221436	18221436-2555350	Milk yield (daughter deviation) QTL (10211)
1_18221436	1	18221436	18221436-2555350	Milk yield QTL (2509)
1_18720716	1	18720716	18720716-11439999	Body weight (birth) QTL (10635)
1_18720716	1	18720716	18720716-11439999	Calving ease (direct) QTL (10633)
1_18720716	1	18720716	18720716-11439999	Calving ease (maternal) QTL (10634)
1_18720716	1	18720716	18720716-7254672	Daughter pregnancy rate QTL (1673)
1_18720716	1	18720716	18720716-11439999	Height (mature) QTL (10637)
1_18720716	1	18720716	18720716-11439999	Marbling score (EBV) QTL (10636)
1_18720716	1	18720716	18720716-2555350	Milk fat percentage (daughter deviation) QTL (10380)
1_18720716	1	18720716	18720716-2555350	Milk fat percentage QTL (2506)
1_18720716	1	18720716	18720716-2555350	Milk fat percentage QTL (2507)
1_18720716	1	18720716	18720716-2555350	Milk fat yield QTL (2504)
1_18720716	1	18720716	18720716-2555350	Milk protein percentage QTL (2505)
1_18720716	1	18720716	18720716-2555350	Milk protein yield (daughter deviation) QTL (10212)
1_18720716	1	18720716	18720716-2555350	Milk protein yield QTL (2510)
1_18720716	1	18720716	18720716-166907	Milk protein yield QTL (2728)
1_18720716	1	18720716	18720716-2555350	Milk yield (daughter deviation) QTL (10211)
1_18720716	1	18720716	18720716-2555350	Milk yield QTL (2509)
1_18720716	1	18720716	18720716-18308654	Rump angle QTL (3428)
1_18748189	1	18748189	18748189-11439999	Body weight (birth) QTL (10635)
1_18748189	1	18748189	18748189-11439999	Calving ease (direct) QTL (10633)
1_18748189	1	18748189	18748189-11439999	Calving ease (maternal) QTL (10634)
1_18748189	1	18748189	18748189-7254672	Daughter pregnancy rate QTL (1673)
1_18748189	1	18748189	18748189-11439999	Height (mature) QTL (10637)
1_18748189	1	18748189	18748189-11439999	Marbling score (EBV) QTL (10636)
1_18748189	1	18748189	18748189-2555350	Milk fat percentage (daughter deviation) QTL (10380)
1_18748189	1	18748189	18748189-2555350	Milk fat percentage QTL (2506)
1_18748189	1	18748189	18748189-2555350	Milk fat percentage QTL (2507)
1_18748189	1	18748189	18748189-2555350	Milk fat yield QTL (2504)
1_18748189	1	18748189	18748189-2555350	Milk protein percentage QTL (2505)
1_18748189	1	18748189	18748189-2555350	Milk protein yield (daughter deviation) QTL (10212)
1_18748189	1	18748189	18748189-2555350	Milk protein yield QTL (2510)
1_18748189	1	18748189	18748189-166907	Milk protein yield QTL (2728)
1_18748189	1	18748189	18748189-2555350	Milk yield (daughter deviation) QTL (10211)
1_18748189	1	18748189	18748189-2555350	Milk yield QTL (2509)
1_18748189	1	18748189	18748189-18308654	Rump angle QTL (3428)
1_18913111	1	18913111	18913111-11439999	Body weight (birth) QTL (10635)
1_18913111	1	18913111	18913111-11439999	Calving ease (direct) QTL (10633)
1_18913111	1	18913111	18913111-11439999	Calving ease (maternal) QTL (10634)
1_18913111	1	18913111	18913111-7254672	Daughter pregnancy rate QTL (1673)
1_18913111	1	18913111	18913111-11439999	Height (mature) QTL (10637)
1_18913111	1	18913111	18913111-11439999	Marbling score (EBV) QTL (10636)
1_18913111	1	18913111	18913111-2555350	Milk fat percentage (daughter deviation) QTL (10380)
1_18913111	1	18913111	18913111-2555350	Milk fat percentage QTL (2506)
1_18913111	1	18913111	18913111-2555350	Milk fat percentage QTL (2507)
1_18913111	1	18913111	18913111-2555350	Milk fat yield QTL (2504)
1_18913111	1	18913111	18913111-2555350	Milk protein percentage QTL (2505)
1_18913111	1	18913111	18913111-2555350	Milk protein yield (daughter deviation) QTL (10212)
1_18913111	1	18913111	18913111-2555350	Milk protein yield QTL (2510)
1_18913111	1	18913111	18913111-166907	Milk protein yield QTL (2728)
1_18913111	1	18913111	18913111-2555350	Milk yield (daughter deviation) QTL (10211)
1_18913111	1	18913111	18913111-2555350	Milk yield QTL (2509)
1_18913111	1	18913111	18913111-18308654	Rump angle QTL (3428)
1_18913185	1	18913185	18913185-11439999	Body weight (birth) QTL (10635)
1_18913185	1	18913185	18913185-11439999	Calving ease (direct) QTL (10633)
1_18913185	1	18913185	18913185-11439999	Calving ease (maternal) QTL (10634)
1_18913185	1	18913185	18913185-7254672	Daughter pregnancy rate QTL (1673)
1_18913185	1	18913185	18913185-11439999	Height (mature) QTL (10637)
1_18913185	1	18913185	18913185-11439999	Marbling score (EBV) QTL (10636)
1_18913185	1	18913185	18913185-2555350	Milk fat percentage (daughter deviation) QTL (10380)
1_18913185	1	18913185	18913185-2555350	Milk fat percentage QTL (2506)
1_18913185	1	18913185	18913185-2555350	Milk fat percentage QTL (2507)
1_18913185	1	18913185	18913185-2555350	Milk fat yield QTL (2504)
1_18913185	1	18913185	18913185-2555350	Milk protein percentage QTL (2505)
1_18913185	1	18913185	18913185-2555350	Milk protein yield (daughter deviation) QTL (10212)
1_18913185	1	18913185	18913185-2555350	Milk protein yield QTL (2510)
1_18913185	1	18913185	18913185-166907	Milk protein yield QTL (2728)
1_18913185	1	18913185	18913185-2555350	Milk yield (daughter deviation) QTL (10211)
1_18913185	1	18913185	18913185-2555350	Milk yield QTL (2509)
1_18913185	1	18913185	18913185-18308654	Rump angle QTL (3428)
1_18922899	1	18922899	18922899-11439999	Body weight (birth) QTL (10635)
1_18922899	1	18922899	18922899-11439999	Calving ease (direct) QTL (10633)
1_18922899	1	18922899	18922899-11439999	Calving ease (maternal) QTL (10634)
1_18922899	1	18922899	18922899-7254672	Daughter pregnancy rate QTL (1673)
1_18922899	1	18922899	18922899-11439999	Height (mature) QTL (10637)
1_18922899	1	18922899	18922899-11439999	Marbling score (EBV) QTL (10636)
1_18922899	1	18922899	18922899-2555350	Milk fat percentage (daughter deviation) QTL (10380)
1_18922899	1	18922899	18922899-2555350	Milk fat percentage QTL (2506)
1_18922899	1	18922899	18922899-2555350	Milk fat percentage QTL (2507)
1_18922899	1	18922899	18922899-2555350	Milk fat yield QTL (2504)
1_18922899	1	18922899	18922899-2555350	Milk protein percentage QTL (2505)
1_18922899	1	18922899	18922899-2555350	Milk protein yield (daughter deviation) QTL (10212)
1_18922899	1	18922899	18922899-2555350	Milk protein yield QTL (2510)
1_18922899	1	18922899	18922899-166907	Milk protein yield QTL (2728)
1_18922899	1	18922899	18922899-2555350	Milk yield (daughter deviation) QTL (10211)
1_18922899	1	18922899	18922899-2555350	Milk yield QTL (2509)
1_18922899	1	18922899	18922899-18308654	Rump angle QTL (3428)
1_18928077	1	18928077	18928077-11439999	Body weight (birth) QTL (10635)
1_18928077	1	18928077	18928077-11439999	Calving ease (direct) QTL (10633)
1_18928077	1	18928077	18928077-11439999	Calving ease (maternal) QTL (10634)
1_18928077	1	18928077	18928077-7254672	Daughter pregnancy rate QTL (1673)
1_18928077	1	18928077	18928077-11439999	Height (mature) QTL (10637)
1_18928077	1	18928077	18928077-11439999	Marbling score (EBV) QTL (10636)
1_18928077	1	18928077	18928077-2555350	Milk fat percentage (daughter deviation) QTL (10380)
1_18928077	1	18928077	18928077-2555350	Milk fat percentage QTL (2506)
1_18928077	1	18928077	18928077-2555350	Milk fat percentage QTL (2507)
1_18928077	1	18928077	18928077-2555350	Milk fat yield QTL (2504)
1_18928077	1	18928077	18928077-2555350	Milk protein percentage QTL (2505)
1_18928077	1	18928077	18928077-2555350	Milk protein yield (daughter deviation) QTL (10212)
1_18928077	1	18928077	18928077-2555350	Milk protein yield QTL (2510)
1_18928077	1	18928077	18928077-166907	Milk protein yield QTL (2728)
1_18928077	1	18928077	18928077-2555350	Milk yield (daughter deviation) QTL (10211)
1_18928077	1	18928077	18928077-2555350	Milk yield QTL (2509)
1_18928077	1	18928077	18928077-18308654	Rump angle QTL (3428)
1_18950674	1	18950674	18950674-11439999	Body weight (birth) QTL (10635)
1_18950674	1	18950674	18950674-11439999	Calving ease (direct) QTL (10633)
1_18950674	1	18950674	18950674-11439999	Calving ease (maternal) QTL (10634)
1_18950674	1	18950674	18950674-7254672	Daughter pregnancy rate QTL (1673)
1_18950674	1	18950674	18950674-11439999	Height (mature) QTL (10637)
1_18950674	1	18950674	18950674-11439999	Marbling score (EBV) QTL (10636)
1_18950674	1	18950674	18950674-2555350	Milk fat percentage (daughter deviation) QTL (10380)
1_18950674	1	18950674	18950674-2555350	Milk fat percentage QTL (2506)
1_18950674	1	18950674	18950674-2555350	Milk fat percentage QTL (2507)
1_18950674	1	18950674	18950674-2555350	Milk fat yield QTL (2504)
1_18950674	1	18950674	18950674-2555350	Milk protein percentage QTL (2505)
1_18950674	1	18950674	18950674-2555350	Milk protein yield (daughter deviation) QTL (10212)
1_18950674	1	18950674	18950674-2555350	Milk protein yield QTL (2510)
1_18950674	1	18950674	18950674-166907	Milk protein yield QTL (2728)
1_18950674	1	18950674	18950674-2555350	Milk yield (daughter deviation) QTL (10211)
1_18950674	1	18950674	18950674-2555350	Milk yield QTL (2509)
1_18950674	1	18950674	18950674-18308654	Rump angle QTL (3428)
1_18950816	1	18950816	18950816-11439999	Body weight (birth) QTL (10635)
1_18950816	1	18950816	18950816-11439999	Calving ease (direct) QTL (10633)
1_18950816	1	18950816	18950816-11439999	Calving ease (maternal) QTL (10634)
1_18950816	1	18950816	18950816-7254672	Daughter pregnancy rate QTL (1673)
1_18950816	1	18950816	18950816-11439999	Height (mature) QTL (10637)
1_18950816	1	18950816	18950816-11439999	Marbling score (EBV) QTL (10636)
1_18950816	1	18950816	18950816-2555350	Milk fat percentage (daughter deviation) QTL (10380)
1_18950816	1	18950816	18950816-2555350	Milk fat percentage QTL (2506)
1_18950816	1	18950816	18950816-2555350	Milk fat percentage QTL (2507)
1_18950816	1	18950816	18950816-2555350	Milk fat yield QTL (2504)
1_18950816	1	18950816	18950816-2555350	Milk protein percentage QTL (2505)
1_18950816	1	18950816	18950816-2555350	Milk protein yield (daughter deviation) QTL (10212)
1_18950816	1	18950816	18950816-2555350	Milk protein yield QTL (2510)
1_18950816	1	18950816	18950816-166907	Milk protein yield QTL (2728)
1_18950816	1	18950816	18950816-2555350	Milk yield (daughter deviation) QTL (10211)
1_18950816	1	18950816	18950816-2555350	Milk yield QTL (2509)
1_18950816	1	18950816	18950816-18308654	Rump angle QTL (3428)
1_18951071	1	18951071	18951071-11439999	Body weight (birth) QTL (10635)
1_18951071	1	18951071	18951071-11439999	Calving ease (direct) QTL (10633)
1_18951071	1	18951071	18951071-11439999	Calving ease (maternal) QTL (10634)
1_18951071	1	18951071	18951071-7254672	Daughter pregnancy rate QTL (1673)
1_18951071	1	18951071	18951071-11439999	Height (mature) QTL (10637)
1_18951071	1	18951071	18951071-11439999	Marbling score (EBV) QTL (10636)
1_18951071	1	18951071	18951071-2555350	Milk fat percentage (daughter deviation) QTL (10380)
1_18951071	1	18951071	18951071-2555350	Milk fat percentage QTL (2506)
1_18951071	1	18951071	18951071-2555350	Milk fat percentage QTL (2507)
1_18951071	1	18951071	18951071-2555350	Milk fat yield QTL (2504)
1_18951071	1	18951071	18951071-2555350	Milk protein percentage QTL (2505)
1_18951071	1	18951071	18951071-2555350	Milk protein yield (daughter deviation) QTL (10212)
1_18951071	1	18951071	18951071-2555350	Milk protein yield QTL (2510)
1_18951071	1	18951071	18951071-166907	Milk protein yield QTL (2728)
1_18951071	1	18951071	18951071-2555350	Milk yield (daughter deviation) QTL (10211)
1_18951071	1	18951071	18951071-2555350	Milk yield QTL (2509)
1_18951071	1	18951071	18951071-18308654	Rump angle QTL (3428)
1_18951115	1	18951115	18951115-11439999	Body weight (birth) QTL (10635)
1_18951115	1	18951115	18951115-11439999	Calving ease (direct) QTL (10633)
1_18951115	1	18951115	18951115-11439999	Calving ease (maternal) QTL (10634)
1_18951115	1	18951115	18951115-7254672	Daughter pregnancy rate QTL (1673)
1_18951115	1	18951115	18951115-11439999	Height (mature) QTL (10637)
1_18951115	1	18951115	18951115-11439999	Marbling score (EBV) QTL (10636)
1_18951115	1	18951115	18951115-2555350	Milk fat percentage (daughter deviation) QTL (10380)
1_18951115	1	18951115	18951115-2555350	Milk fat percentage QTL (2506)
1_18951115	1	18951115	18951115-2555350	Milk fat percentage QTL (2507)
1_18951115	1	18951115	18951115-2555350	Milk fat yield QTL (2504)
1_18951115	1	18951115	18951115-2555350	Milk protein percentage QTL (2505)
1_18951115	1	18951115	18951115-2555350	Milk protein yield (daughter deviation) QTL (10212)
1_18951115	1	18951115	18951115-2555350	Milk protein yield QTL (2510)
1_18951115	1	18951115	18951115-166907	Milk protein yield QTL (2728)
1_18951115	1	18951115	18951115-2555350	Milk yield (daughter deviation) QTL (10211)
1_18951115	1	18951115	18951115-2555350	Milk yield QTL (2509)
1_18951115	1	18951115	18951115-18308654	Rump angle QTL (3428)
1_18951609	1	18951609	18951609-11439999	Body weight (birth) QTL (10635)
1_18951609	1	18951609	18951609-11439999	Calving ease (direct) QTL (10633)
1_18951609	1	18951609	18951609-11439999	Calving ease (maternal) QTL (10634)
1_18951609	1	18951609	18951609-7254672	Daughter pregnancy rate QTL (1673)
1_18951609	1	18951609	18951609-11439999	Height (mature) QTL (10637)
1_18951609	1	18951609	18951609-11439999	Marbling score (EBV) QTL (10636)
1_18951609	1	18951609	18951609-2555350	Milk fat percentage (daughter deviation) QTL (10380)
1_18951609	1	18951609	18951609-2555350	Milk fat percentage QTL (2506)
1_18951609	1	18951609	18951609-2555350	Milk fat percentage QTL (2507)
1_18951609	1	18951609	18951609-2555350	Milk fat yield QTL (2504)
1_18951609	1	18951609	18951609-2555350	Milk protein percentage QTL (2505)
1_18951609	1	18951609	18951609-2555350	Milk protein yield (daughter deviation) QTL (10212)
1_18951609	1	18951609	18951609-2555350	Milk protein yield QTL (2510)
1_18951609	1	18951609	18951609-166907	Milk protein yield QTL (2728)
1_18951609	1	18951609	18951609-2555350	Milk yield (daughter deviation) QTL (10211)
1_18951609	1	18951609	18951609-2555350	Milk yield QTL (2509)
1_18951609	1	18951609	18951609-18308654	Rump angle QTL (3428)
1_22161610	1	22161610	22161610-11439999	Body weight (birth) QTL (10635)
1_22161610	1	22161610	22161610-11439999	Calving ease (direct) QTL (10633)
1_22161610	1	22161610	22161610-11439999	Calving ease (maternal) QTL (10634)
1_22161610	1	22161610	22161610-11439999	Height (mature) QTL (10637)
1_22161610	1	22161610	22161610-11439999	Marbling score (EBV) QTL (10636)
1_22161610	1	22161610	22161610-2555350	Milk fat percentage (daughter deviation) QTL (10380)
1_22161610	1	22161610	22161610-19367110	Milk fat yield QTL (2499)
1_22161610	1	22161610	22161610-2555350	Milk protein yield (daughter deviation) QTL (10212)
1_22161610	1	22161610	22161610-166907	Milk protein yield QTL (2728)
1_22161610	1	22161610	22161610-2555350	Milk yield (daughter deviation) QTL (10211)
1_22161610	1	22161610	22161610-19367110	Non-return rate (direct) QTL (10275)
1_22161610	1	22161610	22161610-19367110	Oleic acid content QTL (12199)
1_22161610	1	22161610	22161610-18308654	Rump angle QTL (3428)
1_22161610	1	22161610	22161610-19367110	Teat length QTL (10274)
1_22161610	1	22161610	22161610-19367110	Udder cleft QTL (1674)
1_22391582	1	22391582	22391582-11439999	Body weight (birth) QTL (10635)
1_22391582	1	22391582	22391582-11439999	Calving ease (direct) QTL (10633)
1_22391582	1	22391582	22391582-11439999	Calving ease (maternal) QTL (10634)
1_22391582	1	22391582	22391582-11439999	Height (mature) QTL (10637)
1_22391582	1	22391582	22391582-11439999	Marbling score (EBV) QTL (10636)
1_22391582	1	22391582	22391582-2555350	Milk fat percentage (daughter deviation) QTL (10380)
1_22391582	1	22391582	22391582-19367110	Milk fat yield QTL (2499)
1_22391582	1	22391582	22391582-2555350	Milk protein yield (daughter deviation) QTL (10212)
1_22391582	1	22391582	22391582-166907	Milk protein yield QTL (2728)
1_22391582	1	22391582	22391582-2555350	Milk yield (daughter deviation) QTL (10211)
1_22391582	1	22391582	22391582-19367110	Non-return rate (direct) QTL (10275)
1_22391582	1	22391582	22391582-19367110	Oleic acid content QTL (12199)
1_22391582	1	22391582	22391582-18308654	Rump angle QTL (3428)
1_22391582	1	22391582	22391582-19367110	Teat length QTL (10274)
1_22391582	1	22391582	22391582-19367110	Udder cleft QTL (1674)
1_22469559	1	22469559	22469559-11439999	Body weight (birth) QTL (10635)
1_22469559	1	22469559	22469559-11439999	Calving ease (direct) QTL (10633)
1_22469559	1	22469559	22469559-11439999	Calving ease (maternal) QTL (10634)
1_22469559	1	22469559	22469559-11439999	Height (mature) QTL (10637)
1_22469559	1	22469559	22469559-11439999	Marbling score (EBV) QTL (10636)
1_22469559	1	22469559	22469559-2555350	Milk fat percentage (daughter deviation) QTL (10380)
1_22469559	1	22469559	22469559-19367110	Milk fat yield QTL (2499)
1_22469559	1	22469559	22469559-2555350	Milk protein yield (daughter deviation) QTL (10212)
1_22469559	1	22469559	22469559-166907	Milk protein yield QTL (2728)
1_22469559	1	22469559	22469559-2555350	Milk yield (daughter deviation) QTL (10211)
1_22469559	1	22469559	22469559-19367110	Non-return rate (direct) QTL (10275)
1_22469559	1	22469559	22469559-19367110	Oleic acid content QTL (12199)
1_22469559	1	22469559	22469559-18308654	Rump angle QTL (3428)
1_22469559	1	22469559	22469559-19367110	Teat length QTL (10274)
1_22469559	1	22469559	22469559-19367110	Udder cleft QTL (1674)
1_22469560	1	22469560	22469560-11439999	Body weight (birth) QTL (10635)
1_22469560	1	22469560	22469560-11439999	Calving ease (direct) QTL (10633)
1_22469560	1	22469560	22469560-11439999	Calving ease (maternal) QTL (10634)
1_22469560	1	22469560	22469560-11439999	Height (mature) QTL (10637)
1_22469560	1	22469560	22469560-11439999	Marbling score (EBV) QTL (10636)
1_22469560	1	22469560	22469560-2555350	Milk fat percentage (daughter deviation) QTL (10380)
1_22469560	1	22469560	22469560-19367110	Milk fat yield QTL (2499)
1_22469560	1	22469560	22469560-2555350	Milk protein yield (daughter deviation) QTL (10212)
1_22469560	1	22469560	22469560-166907	Milk protein yield QTL (2728)
1_22469560	1	22469560	22469560-2555350	Milk yield (daughter deviation) QTL (10211)
1_22469560	1	22469560	22469560-19367110	Non-return rate (direct) QTL (10275)
1_22469560	1	22469560	22469560-19367110	Oleic acid content QTL (12199)
1_22469560	1	22469560	22469560-18308654	Rump angle QTL (3428)
1_22469560	1	22469560	22469560-19367110	Teat length QTL (10274)
1_22469560	1	22469560	22469560-19367110	Udder cleft QTL (1674)
1_22469562	1	22469562	22469562-11439999	Body weight (birth) QTL (10635)
1_22469562	1	22469562	22469562-11439999	Calving ease (direct) QTL (10633)
1_22469562	1	22469562	22469562-11439999	Calving ease (maternal) QTL (10634)
1_22469562	1	22469562	22469562-11439999	Height (mature) QTL (10637)
1_22469562	1	22469562	22469562-11439999	Marbling score (EBV) QTL (10636)
1_22469562	1	22469562	22469562-2555350	Milk fat percentage (daughter deviation) QTL (10380)
1_22469562	1	22469562	22469562-19367110	Milk fat yield QTL (2499)
1_22469562	1	22469562	22469562-2555350	Milk protein yield (daughter deviation) QTL (10212)
1_22469562	1	22469562	22469562-166907	Milk protein yield QTL (2728)
1_22469562	1	22469562	22469562-2555350	Milk yield (daughter deviation) QTL (10211)
1_22469562	1	22469562	22469562-19367110	Non-return rate (direct) QTL (10275)
1_22469562	1	22469562	22469562-19367110	Oleic acid content QTL (12199)
1_22469562	1	22469562	22469562-18308654	Rump angle QTL (3428)
1_22469562	1	22469562	22469562-19367110	Teat length QTL (10274)
1_22469562	1	22469562	22469562-19367110	Udder cleft QTL (1674)
1_22469564	1	22469564	22469564-11439999	Body weight (birth) QTL (10635)
1_22469564	1	22469564	22469564-11439999	Calving ease (direct) QTL (10633)
1_22469564	1	22469564	22469564-11439999	Calving ease (maternal) QTL (10634)
1_22469564	1	22469564	22469564-11439999	Height (mature) QTL (10637)
1_22469564	1	22469564	22469564-11439999	Marbling score (EBV) QTL (10636)
1_22469564	1	22469564	22469564-2555350	Milk fat percentage (daughter deviation) QTL (10380)
1_22469564	1	22469564	22469564-19367110	Milk fat yield QTL (2499)
1_22469564	1	22469564	22469564-2555350	Milk protein yield (daughter deviation) QTL (10212)
1_22469564	1	22469564	22469564-166907	Milk protein yield QTL (2728)
1_22469564	1	22469564	22469564-2555350	Milk yield (daughter deviation) QTL (10211)
1_22469564	1	22469564	22469564-19367110	Non-return rate (direct) QTL (10275)
1_22469564	1	22469564	22469564-19367110	Oleic acid content QTL (12199)
1_22469564	1	22469564	22469564-18308654	Rump angle QTL (3428)
1_22469564	1	22469564	22469564-19367110	Teat length QTL (10274)
1_22469564	1	22469564	22469564-19367110	Udder cleft QTL (1674)
1_22552637	1	22552637	22552637-11439999	Body weight (birth) QTL (10635)
1_22552637	1	22552637	22552637-11439999	Calving ease (direct) QTL (10633)
1_22552637	1	22552637	22552637-11439999	Calving ease (maternal) QTL (10634)
1_22552637	1	22552637	22552637-11439999	Height (mature) QTL (10637)
1_22552637	1	22552637	22552637-11439999	Marbling score (EBV) QTL (10636)
1_22552637	1	22552637	22552637-2555350	Milk fat percentage (daughter deviation) QTL (10380)
1_22552637	1	22552637	22552637-19367110	Milk fat yield QTL (2499)
1_22552637	1	22552637	22552637-2555350	Milk protein yield (daughter deviation) QTL (10212)
1_22552637	1	22552637	22552637-166907	Milk protein yield QTL (2728)
1_22552637	1	22552637	22552637-2555350	Milk yield (daughter deviation) QTL (10211)
1_22552637	1	22552637	22552637-19367110	Non-return rate (direct) QTL (10275)
1_22552637	1	22552637	22552637-19367110	Oleic acid content QTL (12199)
1_22552637	1	22552637	22552637-18308654	Rump angle QTL (3428)
1_22552637	1	22552637	22552637-19367110	Teat length QTL (10274)
1_22552637	1	22552637	22552637-19367110	Udder cleft QTL (1674)
1_31249995	1	31249995	31249995-31095406	Body weight (birth) QTL (10638)
1_31249995	1	31249995	31249995-31095406	Fertility treatments QTL (11319)
1_31249995	1	31249995	31249995-24234980	Initial packed red blood cell volume QTL (10506)
1_31249995	1	31249995	31249995-2555350	Milk protein yield (daughter deviation) QTL (10212)
1_31249995	1	31249995	31249995-23201404	Milk protein yield (daughter deviation) QTL (10379)
1_31249995	1	31249995	31249995-25857188	Milk protein yield QTL (2500)
1_31249995	1	31249995	31249995-166907	Milk protein yield QTL (2728)
1_31249995	1	31249995	31249995-2555350	Milk yield (daughter deviation) QTL (10211)
1_31249995	1	31249995	31249995-25857188	Milk yield QTL (2501)
1_31249995	1	31249995	31249995-19367110	Non-return rate (direct) QTL (10275)
1_31249995	1	31249995	31249995-19367110	Oleic acid content QTL (12199)
1_31249995	1	31249995	31249995-18308654	Rump angle QTL (3428)
1_31249995	1	31249995	31249995-26337435	Structural soundness (legs, feet, penis, and prepuce) QTL (3579)
1_31249995	1	31249995	31249995-19367110	Teat length QTL (10274)
1_31249995	1	31249995	31249995-19367110	Udder cleft QTL (1674)
1_31249995	1	31249995	31249995-31095406	Weaning weight-maternal milk QTL (10639)
1_33509095	1	33509095	33509095-31095406	Body weight (birth) QTL (10638)
1_33509095	1	33509095	33509095-32083611	Fat thickness at the 12th rib QTL (15717)
1_33509095	1	33509095	33509095-31095406	Fertility treatments QTL (11319)
1_33509095	1	33509095	33509095-24234980	Initial packed red blood cell volume QTL (10506)
1_33509095	1	33509095	33509095-2555350	Milk protein yield (daughter deviation) QTL (10212)
1_33509095	1	33509095	33509095-32091963	Milk protein yield QTL (2502)
1_33509095	1	33509095	33509095-166907	Milk protein yield QTL (2728)
1_33509095	1	33509095	33509095-2555350	Milk yield (daughter deviation) QTL (10211)
1_33509095	1	33509095	33509095-32091963	Milk yield QTL (2503)
1_33509095	1	33509095	33509095-19367110	Non-return rate (direct) QTL (10275)
1_33509095	1	33509095	33509095-19367110	Oleic acid content QTL (12199)
1_33509095	1	33509095	33509095-18308654	Rump angle QTL (3428)
1_33509095	1	33509095	33509095-26337435	Structural soundness (legs, feet, penis, and prepuce) QTL (3579)
1_33509095	1	33509095	33509095-19367110	Teat length QTL (10274)
1_33509095	1	33509095	33509095-31095406	Weaning weight-maternal milk QTL (10639)
1_33668407	1	33668407	33668407-31095406	Body weight (birth) QTL (10638)
1_33668407	1	33668407	33668407-32083611	Fat thickness at the 12th rib QTL (15717)
1_33668407	1	33668407	33668407-31095406	Fertility treatments QTL (11319)
1_33668407	1	33668407	33668407-24234980	Initial packed red blood cell volume QTL (10506)
1_33668407	1	33668407	33668407-2555350	Milk protein yield (daughter deviation) QTL (10212)
1_33668407	1	33668407	33668407-32091963	Milk protein yield QTL (2502)
1_33668407	1	33668407	33668407-166907	Milk protein yield QTL (2728)
1_33668407	1	33668407	33668407-2555350	Milk yield (daughter deviation) QTL (10211)
1_33668407	1	33668407	33668407-32091963	Milk yield QTL (2503)
1_33668407	1	33668407	33668407-19367110	Non-return rate (direct) QTL (10275)
1_33668407	1	33668407	33668407-19367110	Oleic acid content QTL (12199)
1_33668407	1	33668407	33668407-18308654	Rump angle QTL (3428)
1_33668407	1	33668407	33668407-26337435	Structural soundness (legs, feet, penis, and prepuce) QTL (3579)
1_33668407	1	33668407	33668407-19367110	Teat length QTL (10274)
1_33668407	1	33668407	33668407-31095406	Weaning weight-maternal milk QTL (10639)
1_33668467	1	33668467	33668467-31095406	Body weight (birth) QTL (10638)
1_33668467	1	33668467	33668467-32083611	Fat thickness at the 12th rib QTL (15717)
1_33668467	1	33668467	33668467-31095406	Fertility treatments QTL (11319)
1_33668467	1	33668467	33668467-24234980	Initial packed red blood cell volume QTL (10506)
1_33668467	1	33668467	33668467-2555350	Milk protein yield (daughter deviation) QTL (10212)
1_33668467	1	33668467	33668467-32091963	Milk protein yield QTL (2502)
1_33668467	1	33668467	33668467-166907	Milk protein yield QTL (2728)
1_33668467	1	33668467	33668467-2555350	Milk yield (daughter deviation) QTL (10211)
1_33668467	1	33668467	33668467-32091963	Milk yield QTL (2503)
1_33668467	1	33668467	33668467-19367110	Non-return rate (direct) QTL (10275)
1_33668467	1	33668467	33668467-19367110	Oleic acid content QTL (12199)
1_33668467	1	33668467	33668467-18308654	Rump angle QTL (3428)
1_33668467	1	33668467	33668467-26337435	Structural soundness (legs, feet, penis, and prepuce) QTL (3579)
1_33668467	1	33668467	33668467-19367110	Teat length QTL (10274)
1_33668467	1	33668467	33668467-31095406	Weaning weight-maternal milk QTL (10639)
1_35004179	1	35004179	35004179-31095406	Body weight (birth) QTL (10638)
1_35004179	1	35004179	35004179-32083611	Fat thickness at the 12th rib QTL (15717)
1_35004179	1	35004179	35004179-31095406	Fertility treatments QTL (11319)
1_35004179	1	35004179	35004179-24234980	Initial packed red blood cell volume QTL (10506)
1_35004179	1	35004179	35004179-2555350	Milk protein yield (daughter deviation) QTL (10212)
1_35004179	1	35004179	35004179-32091963	Milk protein yield QTL (2502)
1_35004179	1	35004179	35004179-166907	Milk protein yield QTL (2728)
1_35004179	1	35004179	35004179-2555350	Milk yield (daughter deviation) QTL (10211)
1_35004179	1	35004179	35004179-32091963	Milk yield QTL (2503)
1_35004179	1	35004179	35004179-19367110	Non-return rate (direct) QTL (10275)
1_35004179	1	35004179	35004179-19367110	Oleic acid content QTL (12199)
1_35004179	1	35004179	35004179-18308654	Rump angle QTL (3428)
1_35004179	1	35004179	35004179-26337435	Structural soundness (legs, feet, penis, and prepuce) QTL (3579)
1_35004179	1	35004179	35004179-19367110	Teat length QTL (10274)
1_35004179	1	35004179	35004179-31095406	Weaning weight-maternal milk QTL (10639)
1_36841612	1	36841612	36841612-31095406	Body weight (birth) QTL (10638)
1_36841612	1	36841612	36841612-32083611	Fat thickness at the 12th rib QTL (15717)
1_36841612	1	36841612	36841612-31095406	Fertility treatments QTL (11319)
1_36841612	1	36841612	36841612-24234980	Initial packed red blood cell volume QTL (10506)
1_36841612	1	36841612	36841612-2555350	Milk protein yield (daughter deviation) QTL (10212)
1_36841612	1	36841612	36841612-32091963	Milk protein yield QTL (2502)
1_36841612	1	36841612	36841612-166907	Milk protein yield QTL (2728)
1_36841612	1	36841612	36841612-2555350	Milk yield (daughter deviation) QTL (10211)
1_36841612	1	36841612	36841612-32091963	Milk yield QTL (2503)
1_36841612	1	36841612	36841612-19367110	Non-return rate (direct) QTL (10275)
1_36841612	1	36841612	36841612-19367110	Oleic acid content QTL (12199)
1_36841612	1	36841612	36841612-18308654	Rump angle QTL (3428)
1_36841612	1	36841612	36841612-26337435	Structural soundness (legs, feet, penis, and prepuce) QTL (3579)
1_36841612	1	36841612	36841612-19367110	Teat length QTL (10274)
1_36841612	1	36841612	36841612-31095406	Weaning weight-maternal milk QTL (10639)
1_37803300	1	37803300	37803300-31095406	Body weight (birth) QTL (10638)
1_37803300	1	37803300	37803300-32083611	Fat thickness at the 12th rib QTL (15717)
1_37803300	1	37803300	37803300-31095406	Fertility treatments QTL (11319)
1_37803300	1	37803300	37803300-24234980	Initial packed red blood cell volume QTL (10506)
1_37803300	1	37803300	37803300-2555350	Milk protein yield (daughter deviation) QTL (10212)
1_37803300	1	37803300	37803300-32091963	Milk protein yield QTL (2502)
1_37803300	1	37803300	37803300-166907	Milk protein yield QTL (2728)
1_37803300	1	37803300	37803300-2555350	Milk yield (daughter deviation) QTL (10211)
1_37803300	1	37803300	37803300-32091963	Milk yield QTL (2503)
1_37803300	1	37803300	37803300-19367110	Non-return rate (direct) QTL (10275)
1_37803300	1	37803300	37803300-19367110	Oleic acid content QTL (12199)
1_37803300	1	37803300	37803300-18308654	Rump angle QTL (3428)
1_37803300	1	37803300	37803300-26337435	Structural soundness (legs, feet, penis, and prepuce) QTL (3579)
1_37803300	1	37803300	37803300-19367110	Teat length QTL (10274)
1_37803300	1	37803300	37803300-31095406	Weaning weight-maternal milk QTL (10639)
1_37803314	1	37803314	37803314-31095406	Body weight (birth) QTL (10638)
1_37803314	1	37803314	37803314-32083611	Fat thickness at the 12th rib QTL (15717)
1_37803314	1	37803314	37803314-31095406	Fertility treatments QTL (11319)
1_37803314	1	37803314	37803314-24234980	Initial packed red blood cell volume QTL (10506)
1_37803314	1	37803314	37803314-2555350	Milk protein yield (daughter deviation) QTL (10212)
1_37803314	1	37803314	37803314-32091963	Milk protein yield QTL (2502)
1_37803314	1	37803314	37803314-166907	Milk protein yield QTL (2728)
1_37803314	1	37803314	37803314-2555350	Milk yield (daughter deviation) QTL (10211)
1_37803314	1	37803314	37803314-32091963	Milk yield QTL (2503)
1_37803314	1	37803314	37803314-19367110	Non-return rate (direct) QTL (10275)
1_37803314	1	37803314	37803314-19367110	Oleic acid content QTL (12199)
1_37803314	1	37803314	37803314-18308654	Rump angle QTL (3428)
1_37803314	1	37803314	37803314-26337435	Structural soundness (legs, feet, penis, and prepuce) QTL (3579)
1_37803314	1	37803314	37803314-19367110	Teat length QTL (10274)
1_37803314	1	37803314	37803314-31095406	Weaning weight-maternal milk QTL (10639)
1_37803354	1	37803354	37803354-31095406	Body weight (birth) QTL (10638)
1_37803354	1	37803354	37803354-32083611	Fat thickness at the 12th rib QTL (15717)
1_37803354	1	37803354	37803354-31095406	Fertility treatments QTL (11319)
1_37803354	1	37803354	37803354-24234980	Initial packed red blood cell volume QTL (10506)
1_37803354	1	37803354	37803354-2555350	Milk protein yield (daughter deviation) QTL (10212)
1_37803354	1	37803354	37803354-32091963	Milk protein yield QTL (2502)
1_37803354	1	37803354	37803354-166907	Milk protein yield QTL (2728)
1_37803354	1	37803354	37803354-2555350	Milk yield (daughter deviation) QTL (10211)
1_37803354	1	37803354	37803354-32091963	Milk yield QTL (2503)
1_37803354	1	37803354	37803354-19367110	Non-return rate (direct) QTL (10275)
1_37803354	1	37803354	37803354-19367110	Oleic acid content QTL (12199)
1_37803354	1	37803354	37803354-18308654	Rump angle QTL (3428)
1_37803354	1	37803354	37803354-26337435	Structural soundness (legs, feet, penis, and prepuce) QTL (3579)
1_37803354	1	37803354	37803354-19367110	Teat length QTL (10274)
1_37803354	1	37803354	37803354-31095406	Weaning weight-maternal milk QTL (10639)
1_37808442	1	37808442	37808442-31095406	Body weight (birth) QTL (10638)
1_37808442	1	37808442	37808442-32083611	Fat thickness at the 12th rib QTL (15717)
1_37808442	1	37808442	37808442-31095406	Fertility treatments QTL (11319)
1_37808442	1	37808442	37808442-24234980	Initial packed red blood cell volume QTL (10506)
1_37808442	1	37808442	37808442-2555350	Milk protein yield (daughter deviation) QTL (10212)
1_37808442	1	37808442	37808442-32091963	Milk protein yield QTL (2502)
1_37808442	1	37808442	37808442-166907	Milk protein yield QTL (2728)
1_37808442	1	37808442	37808442-2555350	Milk yield (daughter deviation) QTL (10211)
1_37808442	1	37808442	37808442-32091963	Milk yield QTL (2503)
1_37808442	1	37808442	37808442-19367110	Non-return rate (direct) QTL (10275)
1_37808442	1	37808442	37808442-19367110	Oleic acid content QTL (12199)
1_37808442	1	37808442	37808442-18308654	Rump angle QTL (3428)
1_37808442	1	37808442	37808442-26337435	Structural soundness (legs, feet, penis, and prepuce) QTL (3579)
1_37808442	1	37808442	37808442-19367110	Teat length QTL (10274)
1_37808442	1	37808442	37808442-31095406	Weaning weight-maternal milk QTL (10639)
1_37808456	1	37808456	37808456-31095406	Body weight (birth) QTL (10638)
1_37808456	1	37808456	37808456-32083611	Fat thickness at the 12th rib QTL (15717)
1_37808456	1	37808456	37808456-31095406	Fertility treatments QTL (11319)
1_37808456	1	37808456	37808456-24234980	Initial packed red blood cell volume QTL (10506)
1_37808456	1	37808456	37808456-2555350	Milk protein yield (daughter deviation) QTL (10212)
1_37808456	1	37808456	37808456-32091963	Milk protein yield QTL (2502)
1_37808456	1	37808456	37808456-166907	Milk protein yield QTL (2728)
1_37808456	1	37808456	37808456-2555350	Milk yield (daughter deviation) QTL (10211)
1_37808456	1	37808456	37808456-32091963	Milk yield QTL (2503)
1_37808456	1	37808456	37808456-19367110	Non-return rate (direct) QTL (10275)
1_37808456	1	37808456	37808456-19367110	Oleic acid content QTL (12199)
1_37808456	1	37808456	37808456-18308654	Rump angle QTL (3428)
1_37808456	1	37808456	37808456-26337435	Structural soundness (legs, feet, penis, and prepuce) QTL (3579)
1_37808456	1	37808456	37808456-19367110	Teat length QTL (10274)
1_37808456	1	37808456	37808456-31095406	Weaning weight-maternal milk QTL (10639)
1_37824101	1	37824101	37824101-31095406	Body weight (birth) QTL (10638)
1_37824101	1	37824101	37824101-32083611	Fat thickness at the 12th rib QTL (15717)
1_37824101	1	37824101	37824101-31095406	Fertility treatments QTL (11319)
1_37824101	1	37824101	37824101-24234980	Initial packed red blood cell volume QTL (10506)
1_37824101	1	37824101	37824101-2555350	Milk protein yield (daughter deviation) QTL (10212)
1_37824101	1	37824101	37824101-32091963	Milk protein yield QTL (2502)
1_37824101	1	37824101	37824101-166907	Milk protein yield QTL (2728)
1_37824101	1	37824101	37824101-2555350	Milk yield (daughter deviation) QTL (10211)
1_37824101	1	37824101	37824101-32091963	Milk yield QTL (2503)
1_37824101	1	37824101	37824101-19367110	Non-return rate (direct) QTL (10275)
1_37824101	1	37824101	37824101-19367110	Oleic acid content QTL (12199)
1_37824101	1	37824101	37824101-18308654	Rump angle QTL (3428)
1_37824101	1	37824101	37824101-26337435	Structural soundness (legs, feet, penis, and prepuce) QTL (3579)
1_37824101	1	37824101	37824101-19367110	Teat length QTL (10274)
1_37824101	1	37824101	37824101-31095406	Weaning weight-maternal milk QTL (10639)
1_37838909	1	37838909	37838909-31095406	Body weight (birth) QTL (10638)
1_37838909	1	37838909	37838909-32083611	Fat thickness at the 12th rib QTL (15717)
1_37838909	1	37838909	37838909-31095406	Fertility treatments QTL (11319)
1_37838909	1	37838909	37838909-24234980	Initial packed red blood cell volume QTL (10506)
1_37838909	1	37838909	37838909-2555350	Milk protein yield (daughter deviation) QTL (10212)
1_37838909	1	37838909	37838909-32091963	Milk protein yield QTL (2502)
1_37838909	1	37838909	37838909-166907	Milk protein yield QTL (2728)
1_37838909	1	37838909	37838909-2555350	Milk yield (daughter deviation) QTL (10211)
1_37838909	1	37838909	37838909-32091963	Milk yield QTL (2503)
1_37838909	1	37838909	37838909-19367110	Non-return rate (direct) QTL (10275)
1_37838909	1	37838909	37838909-19367110	Oleic acid content QTL (12199)
1_37838909	1	37838909	37838909-18308654	Rump angle QTL (3428)
1_37838909	1	37838909	37838909-26337435	Structural soundness (legs, feet, penis, and prepuce) QTL (3579)
1_37838909	1	37838909	37838909-19367110	Teat length QTL (10274)
1_37838909	1	37838909	37838909-31095406	Weaning weight-maternal milk QTL (10639)
1_37866935	1	37866935	37866935-31095406	Body weight (birth) QTL (10638)
1_37866935	1	37866935	37866935-32083611	Fat thickness at the 12th rib QTL (15717)
1_37866935	1	37866935	37866935-31095406	Fertility treatments QTL (11319)
1_37866935	1	37866935	37866935-24234980	Initial packed red blood cell volume QTL (10506)
1_37866935	1	37866935	37866935-2555350	Milk protein yield (daughter deviation) QTL (10212)
1_37866935	1	37866935	37866935-32091963	Milk protein yield QTL (2502)
1_37866935	1	37866935	37866935-166907	Milk protein yield QTL (2728)
1_37866935	1	37866935	37866935-2555350	Milk yield (daughter deviation) QTL (10211)
1_37866935	1	37866935	37866935-32091963	Milk yield QTL (2503)
1_37866935	1	37866935	37866935-19367110	Non-return rate (direct) QTL (10275)
1_37866935	1	37866935	37866935-19367110	Oleic acid content QTL (12199)
1_37866935	1	37866935	37866935-18308654	Rump angle QTL (3428)
1_37866935	1	37866935	37866935-26337435	Structural soundness (legs, feet, penis, and prepuce) QTL (3579)
1_37866935	1	37866935	37866935-19367110	Teat length QTL (10274)
1_37866935	1	37866935	37866935-31095406	Weaning weight-maternal milk QTL (10639)
1_37866969	1	37866969	37866969-31095406	Body weight (birth) QTL (10638)
1_37866969	1	37866969	37866969-32083611	Fat thickness at the 12th rib QTL (15717)
1_37866969	1	37866969	37866969-31095406	Fertility treatments QTL (11319)
1_37866969	1	37866969	37866969-24234980	Initial packed red blood cell volume QTL (10506)
1_37866969	1	37866969	37866969-2555350	Milk protein yield (daughter deviation) QTL (10212)
1_37866969	1	37866969	37866969-32091963	Milk protein yield QTL (2502)
1_37866969	1	37866969	37866969-166907	Milk protein yield QTL (2728)
1_37866969	1	37866969	37866969-2555350	Milk yield (daughter deviation) QTL (10211)
1_37866969	1	37866969	37866969-32091963	Milk yield QTL (2503)
1_37866969	1	37866969	37866969-19367110	Non-return rate (direct) QTL (10275)
1_37866969	1	37866969	37866969-19367110	Oleic acid content QTL (12199)
1_37866969	1	37866969	37866969-18308654	Rump angle QTL (3428)
1_37866969	1	37866969	37866969-26337435	Structural soundness (legs, feet, penis, and prepuce) QTL (3579)
1_37866969	1	37866969	37866969-19367110	Teat length QTL (10274)
1_37866969	1	37866969	37866969-31095406	Weaning weight-maternal milk QTL (10639)
1_40581724	1	40581724	40581724-31095406	Body weight (birth) QTL (10638)
1_40581724	1	40581724	40581724-32083611	Fat thickness at the 12th rib QTL (15717)
1_40581724	1	40581724	40581724-31095406	Fertility treatments QTL (11319)
1_40581724	1	40581724	40581724-24234980	Initial packed red blood cell volume QTL (10506)
1_40581724	1	40581724	40581724-2555350	Milk protein yield (daughter deviation) QTL (10212)
1_40581724	1	40581724	40581724-32091963	Milk protein yield QTL (2502)
1_40581724	1	40581724	40581724-166907	Milk protein yield QTL (2728)
1_40581724	1	40581724	40581724-2555350	Milk yield (daughter deviation) QTL (10211)
1_40581724	1	40581724	40581724-32091963	Milk yield QTL (2503)
1_40581724	1	40581724	40581724-19367110	Non-return rate (direct) QTL (10275)
1_40581724	1	40581724	40581724-19367110	Oleic acid content QTL (12199)
1_40581724	1	40581724	40581724-18308654	Rump angle QTL (3428)
1_40581724	1	40581724	40581724-26337435	Structural soundness (legs, feet, penis, and prepuce) QTL (3579)
1_40581724	1	40581724	40581724-19367110	Teat length QTL (10274)
1_40581724	1	40581724	40581724-31095406	Weaning weight-maternal milk QTL (10639)
1_40581746	1	40581746	40581746-31095406	Body weight (birth) QTL (10638)
1_40581746	1	40581746	40581746-32083611	Fat thickness at the 12th rib QTL (15717)
1_40581746	1	40581746	40581746-31095406	Fertility treatments QTL (11319)
1_40581746	1	40581746	40581746-24234980	Initial packed red blood cell volume QTL (10506)
1_40581746	1	40581746	40581746-2555350	Milk protein yield (daughter deviation) QTL (10212)
1_40581746	1	40581746	40581746-32091963	Milk protein yield QTL (2502)
1_40581746	1	40581746	40581746-166907	Milk protein yield QTL (2728)
1_40581746	1	40581746	40581746-2555350	Milk yield (daughter deviation) QTL (10211)
1_40581746	1	40581746	40581746-32091963	Milk yield QTL (2503)
1_40581746	1	40581746	40581746-19367110	Non-return rate (direct) QTL (10275)
1_40581746	1	40581746	40581746-19367110	Oleic acid content QTL (12199)
1_40581746	1	40581746	40581746-18308654	Rump angle QTL (3428)
1_40581746	1	40581746	40581746-26337435	Structural soundness (legs, feet, penis, and prepuce) QTL (3579)
1_40581746	1	40581746	40581746-19367110	Teat length QTL (10274)
1_40581746	1	40581746	40581746-31095406	Weaning weight-maternal milk QTL (10639)
1_41679147	1	41679147	41679147-31095406	Body weight (birth) QTL (10638)
1_41679147	1	41679147	41679147-32083611	Fat thickness at the 12th rib QTL (15717)
1_41679147	1	41679147	41679147-31095406	Fertility treatments QTL (11319)
1_41679147	1	41679147	41679147-24234980	Initial packed red blood cell volume QTL (10506)
1_41679147	1	41679147	41679147-2555350	Milk protein yield (daughter deviation) QTL (10212)
1_41679147	1	41679147	41679147-32091963	Milk protein yield QTL (2502)
1_41679147	1	41679147	41679147-166907	Milk protein yield QTL (2728)
1_41679147	1	41679147	41679147-2555350	Milk yield (daughter deviation) QTL (10211)
1_41679147	1	41679147	41679147-32091963	Milk yield QTL (2503)
1_41679147	1	41679147	41679147-19367110	Non-return rate (direct) QTL (10275)
1_41679147	1	41679147	41679147-19367110	Oleic acid content QTL (12199)
1_41679147	1	41679147	41679147-18308654	Rump angle QTL (3428)
1_41679147	1	41679147	41679147-26337435	Structural soundness (legs, feet, penis, and prepuce) QTL (3579)
1_41679147	1	41679147	41679147-19367110	Teat length QTL (10274)
1_41679147	1	41679147	41679147-31095406	Weaning weight-maternal milk QTL (10639)
1_41758461	1	41758461	41758461-31095406	Body weight (birth) QTL (10638)
1_41758461	1	41758461	41758461-32083611	Fat thickness at the 12th rib QTL (15717)
1_41758461	1	41758461	41758461-31095406	Fertility treatments QTL (11319)
1_41758461	1	41758461	41758461-24234980	Initial packed red blood cell volume QTL (10506)
1_41758461	1	41758461	41758461-2555350	Milk protein yield (daughter deviation) QTL (10212)
1_41758461	1	41758461	41758461-32091963	Milk protein yield QTL (2502)
1_41758461	1	41758461	41758461-166907	Milk protein yield QTL (2728)
1_41758461	1	41758461	41758461-2555350	Milk yield (daughter deviation) QTL (10211)
1_41758461	1	41758461	41758461-32091963	Milk yield QTL (2503)
1_41758461	1	41758461	41758461-19367110	Non-return rate (direct) QTL (10275)
1_41758461	1	41758461	41758461-19367110	Oleic acid content QTL (12199)
1_41758461	1	41758461	41758461-18308654	Rump angle QTL (3428)
1_41758461	1	41758461	41758461-26337435	Structural soundness (legs, feet, penis, and prepuce) QTL (3579)
1_41758461	1	41758461	41758461-19367110	Teat length QTL (10274)
1_41758461	1	41758461	41758461-31095406	Weaning weight-maternal milk QTL (10639)
1_41758656	1	41758656	41758656-31095406	Body weight (birth) QTL (10638)
1_41758656	1	41758656	41758656-32083611	Fat thickness at the 12th rib QTL (15717)
1_41758656	1	41758656	41758656-31095406	Fertility treatments QTL (11319)
1_41758656	1	41758656	41758656-24234980	Initial packed red blood cell volume QTL (10506)
1_41758656	1	41758656	41758656-2555350	Milk protein yield (daughter deviation) QTL (10212)
1_41758656	1	41758656	41758656-32091963	Milk protein yield QTL (2502)
1_41758656	1	41758656	41758656-166907	Milk protein yield QTL (2728)
1_41758656	1	41758656	41758656-2555350	Milk yield (daughter deviation) QTL (10211)
1_41758656	1	41758656	41758656-32091963	Milk yield QTL (2503)
1_41758656	1	41758656	41758656-19367110	Non-return rate (direct) QTL (10275)
1_41758656	1	41758656	41758656-19367110	Oleic acid content QTL (12199)
1_41758656	1	41758656	41758656-18308654	Rump angle QTL (3428)
1_41758656	1	41758656	41758656-26337435	Structural soundness (legs, feet, penis, and prepuce) QTL (3579)
1_41758656	1	41758656	41758656-19367110	Teat length QTL (10274)
1_41758656	1	41758656	41758656-31095406	Weaning weight-maternal milk QTL (10639)
1_41758980	1	41758980	41758980-31095406	Body weight (birth) QTL (10638)
1_41758980	1	41758980	41758980-32083611	Fat thickness at the 12th rib QTL (15717)
1_41758980	1	41758980	41758980-31095406	Fertility treatments QTL (11319)
1_41758980	1	41758980	41758980-24234980	Initial packed red blood cell volume QTL (10506)
1_41758980	1	41758980	41758980-2555350	Milk protein yield (daughter deviation) QTL (10212)
1_41758980	1	41758980	41758980-32091963	Milk protein yield QTL (2502)
1_41758980	1	41758980	41758980-166907	Milk protein yield QTL (2728)
1_41758980	1	41758980	41758980-2555350	Milk yield (daughter deviation) QTL (10211)
1_41758980	1	41758980	41758980-32091963	Milk yield QTL (2503)
1_41758980	1	41758980	41758980-19367110	Non-return rate (direct) QTL (10275)
1_41758980	1	41758980	41758980-19367110	Oleic acid content QTL (12199)
1_41758980	1	41758980	41758980-18308654	Rump angle QTL (3428)
1_41758980	1	41758980	41758980-26337435	Structural soundness (legs, feet, penis, and prepuce) QTL (3579)
1_41758980	1	41758980	41758980-19367110	Teat length QTL (10274)
1_41758980	1	41758980	41758980-31095406	Weaning weight-maternal milk QTL (10639)
1_41759051	1	41759051	41759051-31095406	Body weight (birth) QTL (10638)
1_41759051	1	41759051	41759051-32083611	Fat thickness at the 12th rib QTL (15717)
1_41759051	1	41759051	41759051-31095406	Fertility treatments QTL (11319)
1_41759051	1	41759051	41759051-24234980	Initial packed red blood cell volume QTL (10506)
1_41759051	1	41759051	41759051-2555350	Milk protein yield (daughter deviation) QTL (10212)
1_41759051	1	41759051	41759051-32091963	Milk protein yield QTL (2502)
1_41759051	1	41759051	41759051-166907	Milk protein yield QTL (2728)
1_41759051	1	41759051	41759051-2555350	Milk yield (daughter deviation) QTL (10211)
1_41759051	1	41759051	41759051-32091963	Milk yield QTL (2503)
1_41759051	1	41759051	41759051-19367110	Non-return rate (direct) QTL (10275)
1_41759051	1	41759051	41759051-19367110	Oleic acid content QTL (12199)
1_41759051	1	41759051	41759051-18308654	Rump angle QTL (3428)
1_41759051	1	41759051	41759051-26337435	Structural soundness (legs, feet, penis, and prepuce) QTL (3579)
1_41759051	1	41759051	41759051-19367110	Teat length QTL (10274)
1_41759051	1	41759051	41759051-31095406	Weaning weight-maternal milk QTL (10639)
1_41831717	1	41831717	41831717-31095406	Body weight (birth) QTL (10638)
1_41831717	1	41831717	41831717-31095406	Body weight (birth) QTL (10638)
1_41831717	1	41831717	41831717-32083611	Fat thickness at the 12th rib QTL (15717)
1_41831717	1	41831717	41831717-32083611	Fat thickness at the 12th rib QTL (15717)
1_41831717	1	41831717	41831717-31095406	Fertility treatments QTL (11319)
1_41831717	1	41831717	41831717-31095406	Fertility treatments QTL (11319)
1_41831717	1	41831717	41831717-24234980	Initial packed red blood cell volume QTL (10506)
1_41831717	1	41831717	41831717-24234980	Initial packed red blood cell volume QTL (10506)
1_41831717	1	41831717	41831717-2555350	Milk protein yield (daughter deviation) QTL (10212)
1_41831717	1	41831717	41831717-2555350	Milk protein yield (daughter deviation) QTL (10212)
1_41831717	1	41831717	41831717-32091963	Milk protein yield QTL (2502)
1_41831717	1	41831717	41831717-32091963	Milk protein yield QTL (2502)
1_41831717	1	41831717	41831717-166907	Milk protein yield QTL (2728)
1_41831717	1	41831717	41831717-166907	Milk protein yield QTL (2728)
1_41831717	1	41831717	41831717-2555350	Milk yield (daughter deviation) QTL (10211)
1_41831717	1	41831717	41831717-2555350	Milk yield (daughter deviation) QTL (10211)
1_41831717	1	41831717	41831717-32091963	Milk yield QTL (2503)
1_41831717	1	41831717	41831717-32091963	Milk yield QTL (2503)
1_41831717	1	41831717	41831717-19367110	Non-return rate (direct) QTL (10275)
1_41831717	1	41831717	41831717-19367110	Non-return rate (direct) QTL (10275)
1_41831717	1	41831717	41831717-19367110	Oleic acid content QTL (12199)
1_41831717	1	41831717	41831717-19367110	Oleic acid content QTL (12199)
1_41831717	1	41831717	41831717-18308654	Rump angle QTL (3428)
1_41831717	1	41831717	41831717-18308654	Rump angle QTL (3428)
1_41831717	1	41831717	41831717-26337435	Structural soundness (legs, feet, penis, and prepuce) QTL (3579)
1_41831717	1	41831717	41831717-26337435	Structural soundness (legs, feet, penis, and prepuce) QTL (3579)
1_41831717	1	41831717	41831717-19367110	Teat length QTL (10274)
1_41831717	1	41831717	41831717-19367110	Teat length QTL (10274)
1_41831717	1	41831717	41831717-31095406	Weaning weight-maternal milk QTL (10639)
1_41831717	1	41831717	41831717-31095406	Weaning weight-maternal milk QTL (10639)
1_42403405	1	42403405	42403405-31095406	Body weight (birth) QTL (10638)
1_42403405	1	42403405	42403405-32083611	Fat thickness at the 12th rib QTL (15717)
1_42403405	1	42403405	42403405-31095406	Fertility treatments QTL (11319)
1_42403405	1	42403405	42403405-24234980	Initial packed red blood cell volume QTL (10506)
1_42403405	1	42403405	42403405-2555350	Milk protein yield (daughter deviation) QTL (10212)
1_42403405	1	42403405	42403405-32091963	Milk protein yield QTL (2502)
1_42403405	1	42403405	42403405-166907	Milk protein yield QTL (2728)
1_42403405	1	42403405	42403405-2555350	Milk yield (daughter deviation) QTL (10211)
1_42403405	1	42403405	42403405-32091963	Milk yield QTL (2503)
1_42403405	1	42403405	42403405-19367110	Non-return rate (direct) QTL (10275)
1_42403405	1	42403405	42403405-19367110	Oleic acid content QTL (12199)
1_42403405	1	42403405	42403405-18308654	Rump angle QTL (3428)
1_42403405	1	42403405	42403405-26337435	Structural soundness (legs, feet, penis, and prepuce) QTL (3579)
1_42403405	1	42403405	42403405-19367110	Teat length QTL (10274)
1_42403405	1	42403405	42403405-31095406	Weaning weight-maternal milk QTL (10639)
1_42420857	1	42420857	42420857-31095406	Body weight (birth) QTL (10638)
1_42420857	1	42420857	42420857-32083611	Fat thickness at the 12th rib QTL (15717)
1_42420857	1	42420857	42420857-31095406	Fertility treatments QTL (11319)
1_42420857	1	42420857	42420857-24234980	Initial packed red blood cell volume QTL (10506)
1_42420857	1	42420857	42420857-2555350	Milk protein yield (daughter deviation) QTL (10212)
1_42420857	1	42420857	42420857-32091963	Milk protein yield QTL (2502)
1_42420857	1	42420857	42420857-166907	Milk protein yield QTL (2728)
1_42420857	1	42420857	42420857-2555350	Milk yield (daughter deviation) QTL (10211)
1_42420857	1	42420857	42420857-32091963	Milk yield QTL (2503)
1_42420857	1	42420857	42420857-19367110	Non-return rate (direct) QTL (10275)
1_42420857	1	42420857	42420857-19367110	Oleic acid content QTL (12199)
1_42420857	1	42420857	42420857-18308654	Rump angle QTL (3428)
1_42420857	1	42420857	42420857-26337435	Structural soundness (legs, feet, penis, and prepuce) QTL (3579)
1_42420857	1	42420857	42420857-19367110	Teat length QTL (10274)
1_42420857	1	42420857	42420857-31095406	Weaning weight-maternal milk QTL (10639)
1_42420859	1	42420859	42420859-31095406	Body weight (birth) QTL (10638)
1_42420859	1	42420859	42420859-32083611	Fat thickness at the 12th rib QTL (15717)
1_42420859	1	42420859	42420859-31095406	Fertility treatments QTL (11319)
1_42420859	1	42420859	42420859-24234980	Initial packed red blood cell volume QTL (10506)
1_42420859	1	42420859	42420859-2555350	Milk protein yield (daughter deviation) QTL (10212)
1_42420859	1	42420859	42420859-32091963	Milk protein yield QTL (2502)
1_42420859	1	42420859	42420859-166907	Milk protein yield QTL (2728)
1_42420859	1	42420859	42420859-2555350	Milk yield (daughter deviation) QTL (10211)
1_42420859	1	42420859	42420859-32091963	Milk yield QTL (2503)
1_42420859	1	42420859	42420859-19367110	Non-return rate (direct) QTL (10275)
1_42420859	1	42420859	42420859-19367110	Oleic acid content QTL (12199)
1_42420859	1	42420859	42420859-18308654	Rump angle QTL (3428)
1_42420859	1	42420859	42420859-26337435	Structural soundness (legs, feet, penis, and prepuce) QTL (3579)
1_42420859	1	42420859	42420859-19367110	Teat length QTL (10274)
1_42420859	1	42420859	42420859-31095406	Weaning weight-maternal milk QTL (10639)
1_42420862	1	42420862	42420862-31095406	Body weight (birth) QTL (10638)
1_42420862	1	42420862	42420862-32083611	Fat thickness at the 12th rib QTL (15717)
1_42420862	1	42420862	42420862-31095406	Fertility treatments QTL (11319)
1_42420862	1	42420862	42420862-24234980	Initial packed red blood cell volume QTL (10506)
1_42420862	1	42420862	42420862-2555350	Milk protein yield (daughter deviation) QTL (10212)
1_42420862	1	42420862	42420862-32091963	Milk protein yield QTL (2502)
1_42420862	1	42420862	42420862-166907	Milk protein yield QTL (2728)
1_42420862	1	42420862	42420862-2555350	Milk yield (daughter deviation) QTL (10211)
1_42420862	1	42420862	42420862-32091963	Milk yield QTL (2503)
1_42420862	1	42420862	42420862-19367110	Non-return rate (direct) QTL (10275)
1_42420862	1	42420862	42420862-19367110	Oleic acid content QTL (12199)
1_42420862	1	42420862	42420862-18308654	Rump angle QTL (3428)
1_42420862	1	42420862	42420862-26337435	Structural soundness (legs, feet, penis, and prepuce) QTL (3579)
1_42420862	1	42420862	42420862-19367110	Teat length QTL (10274)
1_42420862	1	42420862	42420862-31095406	Weaning weight-maternal milk QTL (10639)
1_42420863	1	42420863	42420863-31095406	Body weight (birth) QTL (10638)
1_42420863	1	42420863	42420863-32083611	Fat thickness at the 12th rib QTL (15717)
1_42420863	1	42420863	42420863-31095406	Fertility treatments QTL (11319)
1_42420863	1	42420863	42420863-24234980	Initial packed red blood cell volume QTL (10506)
1_42420863	1	42420863	42420863-2555350	Milk protein yield (daughter deviation) QTL (10212)
1_42420863	1	42420863	42420863-32091963	Milk protein yield QTL (2502)
1_42420863	1	42420863	42420863-166907	Milk protein yield QTL (2728)
1_42420863	1	42420863	42420863-2555350	Milk yield (daughter deviation) QTL (10211)
1_42420863	1	42420863	42420863-32091963	Milk yield QTL (2503)
1_42420863	1	42420863	42420863-19367110	Non-return rate (direct) QTL (10275)
1_42420863	1	42420863	42420863-19367110	Oleic acid content QTL (12199)
1_42420863	1	42420863	42420863-18308654	Rump angle QTL (3428)
1_42420863	1	42420863	42420863-26337435	Structural soundness (legs, feet, penis, and prepuce) QTL (3579)
1_42420863	1	42420863	42420863-19367110	Teat length QTL (10274)
1_42420863	1	42420863	42420863-31095406	Weaning weight-maternal milk QTL (10639)
1_42452845	1	42452845	42452845-31095406	Body weight (birth) QTL (10638)
1_42452845	1	42452845	42452845-32083611	Fat thickness at the 12th rib QTL (15717)
1_42452845	1	42452845	42452845-31095406	Fertility treatments QTL (11319)
1_42452845	1	42452845	42452845-24234980	Initial packed red blood cell volume QTL (10506)
1_42452845	1	42452845	42452845-2555350	Milk protein yield (daughter deviation) QTL (10212)
1_42452845	1	42452845	42452845-32091963	Milk protein yield QTL (2502)
1_42452845	1	42452845	42452845-166907	Milk protein yield QTL (2728)
1_42452845	1	42452845	42452845-2555350	Milk yield (daughter deviation) QTL (10211)
1_42452845	1	42452845	42452845-32091963	Milk yield QTL (2503)
1_42452845	1	42452845	42452845-19367110	Non-return rate (direct) QTL (10275)
1_42452845	1	42452845	42452845-19367110	Oleic acid content QTL (12199)
1_42452845	1	42452845	42452845-18308654	Rump angle QTL (3428)
1_42452845	1	42452845	42452845-26337435	Structural soundness (legs, feet, penis, and prepuce) QTL (3579)
1_42452845	1	42452845	42452845-19367110	Teat length QTL (10274)
1_42452845	1	42452845	42452845-31095406	Weaning weight-maternal milk QTL (10639)
1_42518665	1	42518665	42518665-31095406	Body weight (birth) QTL (10638)
1_42518665	1	42518665	42518665-32083611	Fat thickness at the 12th rib QTL (15717)
1_42518665	1	42518665	42518665-31095406	Fertility treatments QTL (11319)
1_42518665	1	42518665	42518665-24234980	Initial packed red blood cell volume QTL (10506)
1_42518665	1	42518665	42518665-2555350	Milk protein yield (daughter deviation) QTL (10212)
1_42518665	1	42518665	42518665-32091963	Milk protein yield QTL (2502)
1_42518665	1	42518665	42518665-166907	Milk protein yield QTL (2728)
1_42518665	1	42518665	42518665-2555350	Milk yield (daughter deviation) QTL (10211)
1_42518665	1	42518665	42518665-32091963	Milk yield QTL (2503)
1_42518665	1	42518665	42518665-19367110	Non-return rate (direct) QTL (10275)
1_42518665	1	42518665	42518665-19367110	Oleic acid content QTL (12199)
1_42518665	1	42518665	42518665-18308654	Rump angle QTL (3428)
1_42518665	1	42518665	42518665-26337435	Structural soundness (legs, feet, penis, and prepuce) QTL (3579)
1_42518665	1	42518665	42518665-19367110	Teat length QTL (10274)
1_42518665	1	42518665	42518665-31095406	Weaning weight-maternal milk QTL (10639)
1_42531181	1	42531181	42531181-31095406	Body weight (birth) QTL (10638)
1_42531181	1	42531181	42531181-32083611	Fat thickness at the 12th rib QTL (15717)
1_42531181	1	42531181	42531181-31095406	Fertility treatments QTL (11319)
1_42531181	1	42531181	42531181-24234980	Initial packed red blood cell volume QTL (10506)
1_42531181	1	42531181	42531181-2555350	Milk protein yield (daughter deviation) QTL (10212)
1_42531181	1	42531181	42531181-32091963	Milk protein yield QTL (2502)
1_42531181	1	42531181	42531181-166907	Milk protein yield QTL (2728)
1_42531181	1	42531181	42531181-2555350	Milk yield (daughter deviation) QTL (10211)
1_42531181	1	42531181	42531181-32091963	Milk yield QTL (2503)
1_42531181	1	42531181	42531181-19367110	Non-return rate (direct) QTL (10275)
1_42531181	1	42531181	42531181-19367110	Oleic acid content QTL (12199)
1_42531181	1	42531181	42531181-18308654	Rump angle QTL (3428)
1_42531181	1	42531181	42531181-26337435	Structural soundness (legs, feet, penis, and prepuce) QTL (3579)
1_42531181	1	42531181	42531181-19367110	Teat length QTL (10274)
1_42531181	1	42531181	42531181-31095406	Weaning weight-maternal milk QTL (10639)
1_42531352	1	42531352	42531352-31095406	Body weight (birth) QTL (10638)
1_42531352	1	42531352	42531352-32083611	Fat thickness at the 12th rib QTL (15717)
1_42531352	1	42531352	42531352-31095406	Fertility treatments QTL (11319)
1_42531352	1	42531352	42531352-24234980	Initial packed red blood cell volume QTL (10506)
1_42531352	1	42531352	42531352-2555350	Milk protein yield (daughter deviation) QTL (10212)
1_42531352	1	42531352	42531352-32091963	Milk protein yield QTL (2502)
1_42531352	1	42531352	42531352-166907	Milk protein yield QTL (2728)
1_42531352	1	42531352	42531352-2555350	Milk yield (daughter deviation) QTL (10211)
1_42531352	1	42531352	42531352-32091963	Milk yield QTL (2503)
1_42531352	1	42531352	42531352-19367110	Non-return rate (direct) QTL (10275)
1_42531352	1	42531352	42531352-19367110	Oleic acid content QTL (12199)
1_42531352	1	42531352	42531352-18308654	Rump angle QTL (3428)
1_42531352	1	42531352	42531352-26337435	Structural soundness (legs, feet, penis, and prepuce) QTL (3579)
1_42531352	1	42531352	42531352-19367110	Teat length QTL (10274)
1_42531352	1	42531352	42531352-31095406	Weaning weight-maternal milk QTL (10639)
1_42678775	1	42678775	42678775-31095406	Body weight (birth) QTL (10638)
1_42678775	1	42678775	42678775-32083611	Fat thickness at the 12th rib QTL (15717)
1_42678775	1	42678775	42678775-31095406	Fertility treatments QTL (11319)
1_42678775	1	42678775	42678775-24234980	Initial packed red blood cell volume QTL (10506)
1_42678775	1	42678775	42678775-2555350	Milk protein yield (daughter deviation) QTL (10212)
1_42678775	1	42678775	42678775-32091963	Milk protein yield QTL (2502)
1_42678775	1	42678775	42678775-166907	Milk protein yield QTL (2728)
1_42678775	1	42678775	42678775-2555350	Milk yield (daughter deviation) QTL (10211)
1_42678775	1	42678775	42678775-32091963	Milk yield QTL (2503)
1_42678775	1	42678775	42678775-19367110	Non-return rate (direct) QTL (10275)
1_42678775	1	42678775	42678775-19367110	Oleic acid content QTL (12199)
1_42678775	1	42678775	42678775-18308654	Rump angle QTL (3428)
1_42678775	1	42678775	42678775-26337435	Structural soundness (legs, feet, penis, and prepuce) QTL (3579)
1_42678775	1	42678775	42678775-19367110	Teat length QTL (10274)
1_42678775	1	42678775	42678775-31095406	Weaning weight-maternal milk QTL (10639)
1_42745097	1	42745097	42745097-31095406	Body weight (birth) QTL (10638)
1_42745097	1	42745097	42745097-32083611	Fat thickness at the 12th rib QTL (15717)
1_42745097	1	42745097	42745097-31095406	Fertility treatments QTL (11319)
1_42745097	1	42745097	42745097-24234980	Initial packed red blood cell volume QTL (10506)
1_42745097	1	42745097	42745097-2555350	Milk protein yield (daughter deviation) QTL (10212)
1_42745097	1	42745097	42745097-32091963	Milk protein yield QTL (2502)
1_42745097	1	42745097	42745097-166907	Milk protein yield QTL (2728)
1_42745097	1	42745097	42745097-2555350	Milk yield (daughter deviation) QTL (10211)
1_42745097	1	42745097	42745097-32091963	Milk yield QTL (2503)
1_42745097	1	42745097	42745097-19367110	Non-return rate (direct) QTL (10275)
1_42745097	1	42745097	42745097-19367110	Oleic acid content QTL (12199)
1_42745097	1	42745097	42745097-18308654	Rump angle QTL (3428)
1_42745097	1	42745097	42745097-26337435	Structural soundness (legs, feet, penis, and prepuce) QTL (3579)
1_42745097	1	42745097	42745097-19367110	Teat length QTL (10274)
1_42745097	1	42745097	42745097-31095406	Weaning weight-maternal milk QTL (10639)
1_42784052	1	42784052	42784052-31095406	Body weight (birth) QTL (10638)
1_42784052	1	42784052	42784052-32083611	Fat thickness at the 12th rib QTL (15717)
1_42784052	1	42784052	42784052-31095406	Fertility treatments QTL (11319)
1_42784052	1	42784052	42784052-24234980	Initial packed red blood cell volume QTL (10506)
1_42784052	1	42784052	42784052-2555350	Milk protein yield (daughter deviation) QTL (10212)
1_42784052	1	42784052	42784052-32091963	Milk protein yield QTL (2502)
1_42784052	1	42784052	42784052-166907	Milk protein yield QTL (2728)
1_42784052	1	42784052	42784052-2555350	Milk yield (daughter deviation) QTL (10211)
1_42784052	1	42784052	42784052-32091963	Milk yield QTL (2503)
1_42784052	1	42784052	42784052-19367110	Non-return rate (direct) QTL (10275)
1_42784052	1	42784052	42784052-19367110	Oleic acid content QTL (12199)
1_42784052	1	42784052	42784052-18308654	Rump angle QTL (3428)
1_42784052	1	42784052	42784052-26337435	Structural soundness (legs, feet, penis, and prepuce) QTL (3579)
1_42784052	1	42784052	42784052-19367110	Teat length QTL (10274)
1_42784052	1	42784052	42784052-31095406	Weaning weight-maternal milk QTL (10639)
1_43655335	1	43655335	43655335-31095406	Body weight (birth) QTL (10638)
1_43655335	1	43655335	43655335-32083611	Fat thickness at the 12th rib QTL (15717)
1_43655335	1	43655335	43655335-31095406	Fertility treatments QTL (11319)
1_43655335	1	43655335	43655335-24234980	Initial packed red blood cell volume QTL (10506)
1_43655335	1	43655335	43655335-2555350	Milk protein yield (daughter deviation) QTL (10212)
[truncated: 484,553+ more rows]
