# Supplementary material for: Gene-based single nucleotide polymorphism discovery in bovine muscle using next-generation transcriptomic sequencing
Source: BMC Genomics. 2013 May 7;14:307. doi: 10.1186/1471-2164-14-307 (PMC3751807; doi:10.1186/1471-2164-14-307)
Supplement: Additional file 5: Table S5 — Chi-squared test details. [file 1471-2164-14-307-S5.xlsx]

## Sheet: Chi2
	# meat/muscle-related QTLs	# other QTLs
	488	3367
# SNPs	26013	32391
	Chi2 = 1503.48
	1 ddl
	P = 0

## Sheet: SNPs_meatmuscle_QTLs
SNP_name	QTL region	Trait
1_100225773	100225773-78193999	Hindquarter proportions QTL (7124)	488 traits
1_102337994	102337994-78193999	Hindquarter proportions QTL (7124)	26013 SNPs
1_102338325	102338325-78193999	Hindquarter proportions QTL (7124)
1_102338678	102338678-78193999	Hindquarter proportions QTL (7124)
1_102409542	102409542-78193999	Hindquarter proportions QTL (7124)
1_102409658	102409658-78193999	Hindquarter proportions QTL (7124)
1_102409900	102409900-78193999	Hindquarter proportions QTL (7124)
1_103857110	103857110-78193999	Hindquarter proportions QTL (7124)
1_103875913	103875913-78193999	Hindquarter proportions QTL (7124)
1_103875932	103875932-78193999	Hindquarter proportions QTL (7124)
1_103875941	103875941-78193999	Hindquarter proportions QTL (7124)
1_104146981	104146981-78193999	Hindquarter proportions QTL (7124)
1_105172201	105172201-78193999	Hindquarter proportions QTL (7124)
1_105172300	105172300-78193999	Hindquarter proportions QTL (7124)
1_106973368	106973368-106924804	Intramuscular fat QTL (4819)
1_107213401	107213401-106924804	Intramuscular fat QTL (4819)
1_107213611	107213611-106924804	Intramuscular fat QTL (4819)
1_107214252	107214252-106924804	Intramuscular fat QTL (4819)
1_107214445	107214445-106924804	Intramuscular fat QTL (4819)
1_107214967	107214967-106924804	Intramuscular fat QTL (4819)
1_107645674	107645674-106924804	Intramuscular fat QTL (4819)
1_107645791	107645791-106924804	Intramuscular fat QTL (4819)
1_107903526	107903526-106924804	Intramuscular fat QTL (4819)
1_107908133	107908133-106924804	Intramuscular fat QTL (4819)
1_109753816	109753816-106924804	Intramuscular fat QTL (4819)
1_109755471	109755471-106924804	Intramuscular fat QTL (4819)
1_109757967	109757967-106924804	Intramuscular fat QTL (4819)
1_111028365	111028365-106924804	Intramuscular fat QTL (4819)
1_111028532	111028532-106924804	Intramuscular fat QTL (4819)
1_111028720	111028720-106924804	Intramuscular fat QTL (4819)
1_111318186	111318186-106924804	Intramuscular fat QTL (4819)
1_111318404	111318404-106924804	Intramuscular fat QTL (4819)
1_111318414	111318414-106924804	Intramuscular fat QTL (4819)
1_111318712	111318712-106924804	Intramuscular fat QTL (4819)
1_111853861	111853861-106924804	Intramuscular fat QTL (4819)
1_112730160	112730160-106924804	Intramuscular fat QTL (4819)
1_112802753	112802753-106924804	Intramuscular fat QTL (4819)
1_113070281	113070281-106924804	Intramuscular fat QTL (4819)
1_113387325	113387325-106924804	Intramuscular fat QTL (4819)
1_113387420	113387420-106924804	Intramuscular fat QTL (4819)
1_113387613	113387613-106924804	Intramuscular fat QTL (4819)
1_113387649	113387649-106924804	Intramuscular fat QTL (4819)
1_113387783	113387783-106924804	Intramuscular fat QTL (4819)
1_113387920	113387920-106924804	Intramuscular fat QTL (4819)
1_113388169	113388169-106924804	Intramuscular fat QTL (4819)
1_113502179	113502179-106924804	Intramuscular fat QTL (4819)
1_114270466	114270466-106924804	Intramuscular fat QTL (4819)
1_114278513	114278513-106924804	Intramuscular fat QTL (4819)
1_114292791	114292791-106924804	Intramuscular fat QTL (4819)
1_115476536	115476536-106924804	Intramuscular fat QTL (4819)
1_115477119	115477119-106924804	Intramuscular fat QTL (4819)
1_115477289	115477289-106924804	Intramuscular fat QTL (4819)
1_115477334	115477334-106924804	Intramuscular fat QTL (4819)
1_115479295	115479295-106924804	Intramuscular fat QTL (4819)
1_115479672	115479672-106924804	Intramuscular fat QTL (4819)
1_115835957	115835957-106924804	Intramuscular fat QTL (4819)
1_116882777	116882777-106924804	Intramuscular fat QTL (4819)
1_117543547	117543547-106924804	Intramuscular fat QTL (4819)
1_117588175	117588175-106924804	Intramuscular fat QTL (4819)
1_117598293	117598293-106924804	Intramuscular fat QTL (4819)
1_117640625	117640625-106924804	Intramuscular fat QTL (4819)
1_117693088	117693088-106924804	Intramuscular fat QTL (4819)
1_117817017	117817017-106924804	Intramuscular fat QTL (4819)
1_117835424	117835424-106924804	Intramuscular fat QTL (4819)
1_118447985	118447985-106924804	Intramuscular fat QTL (4819)
1_118476006	118476006-106924804	Intramuscular fat QTL (4819)
1_118537172	118537172-106924804	Intramuscular fat QTL (4819)
1_118537188	118537188-106924804	Intramuscular fat QTL (4819)
1_118655987	118655987-106924804	Intramuscular fat QTL (4819)
1_118656058	118656058-106924804	Intramuscular fat QTL (4819)
1_118656273	118656273-106924804	Intramuscular fat QTL (4819)
1_118656312	118656312-106924804	Intramuscular fat QTL (4819)
1_118656700	118656700-106924804	Intramuscular fat QTL (4819)
1_118656771	118656771-106924804	Intramuscular fat QTL (4819)
1_11879563	11879563-11439999	Marbling score (EBV) QTL (10636)
1_119161281	119161281-106924804	Intramuscular fat QTL (4819)
1_119161498	119161498-106924804	Intramuscular fat QTL (4819)
1_119351165	119351165-106924804	Intramuscular fat QTL (4819)
1_119353666	119353666-106924804	Intramuscular fat QTL (4819)
1_119353753	119353753-106924804	Intramuscular fat QTL (4819)
1_119353819	119353819-106924804	Intramuscular fat QTL (4819)
1_119354021	119354021-106924804	Intramuscular fat QTL (4819)
1_119354085	119354085-106924804	Intramuscular fat QTL (4819)
1_119354156	119354156-106924804	Intramuscular fat QTL (4819)
1_119354315	119354315-106924804	Intramuscular fat QTL (4819)
1_119354524	119354524-106924804	Intramuscular fat QTL (4819)
1_119758394	119758394-106924804	Intramuscular fat QTL (4819)
1_119758395	119758395-106924804	Intramuscular fat QTL (4819)
1_119823283	119823283-106924804	Intramuscular fat QTL (4819)
1_119960229	119960229-106924804	Intramuscular fat QTL (4819)
1_119971417	119971417-106924804	Intramuscular fat QTL (4819)
1_119976096	119976096-106924804	Intramuscular fat QTL (4819)
1_120064343	120064343-106924804	Intramuscular fat QTL (4819)
1_120236766	120236766-106924804	Intramuscular fat QTL (4819)
1_120403942	120403942-106924804	Intramuscular fat QTL (4819)
1_120472354	120472354-106924804	Intramuscular fat QTL (4819)
1_120472361	120472361-106924804	Intramuscular fat QTL (4819)
1_121107294	121107294-106924804	Intramuscular fat QTL (4819)
1_121289235	121289235-106924804	Intramuscular fat QTL (4819)
1_121865367	121865367-106924804	Intramuscular fat QTL (4819)
1_121867709	121867709-106924804	Intramuscular fat QTL (4819)
1_123076076	123076076-106924804	Intramuscular fat QTL (4819)
1_123076107	123076107-106924804	Intramuscular fat QTL (4819)
1_123076109	123076109-106924804	Intramuscular fat QTL (4819)
1_123076128	123076128-106924804	Intramuscular fat QTL (4819)
1_123076131	123076131-106924804	Intramuscular fat QTL (4819)
1_123076158	123076158-106924804	Intramuscular fat QTL (4819)
1_123076167	123076167-106924804	Intramuscular fat QTL (4819)
1_123076173	123076173-106924804	Intramuscular fat QTL (4819)
1_123076188	123076188-106924804	Intramuscular fat QTL (4819)
1_123076222	123076222-106924804	Intramuscular fat QTL (4819)
1_123076265	123076265-106924804	Intramuscular fat QTL (4819)
1_123260015	123260015-106924804	Intramuscular fat QTL (4819)
1_123271119	123271119-106924804	Intramuscular fat QTL (4819)
1_123271533	123271533-106924804	Intramuscular fat QTL (4819)
1_123271553	123271553-106924804	Intramuscular fat QTL (4819)
1_123271658	123271658-106924804	Intramuscular fat QTL (4819)
1_123271750	123271750-106924804	Intramuscular fat QTL (4819)
1_123272111	123272111-106924804	Intramuscular fat QTL (4819)
1_123272303	123272303-106924804	Intramuscular fat QTL (4819)
1_123272368	123272368-106924804	Intramuscular fat QTL (4819)
1_123272673	123272673-106924804	Intramuscular fat QTL (4819)
1_123408963	123408963-106924804	Intramuscular fat QTL (4819)
1_123442103	123442103-106924804	Intramuscular fat QTL (4819)
1_123442760	123442760-106924804	Intramuscular fat QTL (4819)
1_123442825	123442825-106924804	Intramuscular fat QTL (4819)
1_123442892	123442892-106924804	Intramuscular fat QTL (4819)
1_123577168	123577168-106924804	Intramuscular fat QTL (4819)
1_125884368	125884368-106924804	Intramuscular fat QTL (4819)
1_127129123	127129123-106924804	Intramuscular fat QTL (4819)
1_127129168	127129168-106924804	Intramuscular fat QTL (4819)
1_127129204	127129204-106924804	Intramuscular fat QTL (4819)
1_127129212	127129212-106924804	Intramuscular fat QTL (4819)
1_127129273	127129273-106924804	Intramuscular fat QTL (4819)
1_127132866	127132866-106924804	Intramuscular fat QTL (4819)
1_127132896	127132896-106924804	Intramuscular fat QTL (4819)
1_127257294	127257294-106924804	Intramuscular fat QTL (4819)
1_127575430	127575430-106924804	Intramuscular fat QTL (4819)
1_127789038	127789038-106924804	Intramuscular fat QTL (4819)
1_128533309	128533309-106924804	Intramuscular fat QTL (4819)
1_128533742	128533742-106924804	Intramuscular fat QTL (4819)
1_128534123	128534123-106924804	Intramuscular fat QTL (4819)
1_128534182	128534182-106924804	Intramuscular fat QTL (4819)
1_128535531	128535531-106924804	Intramuscular fat QTL (4819)
1_129028920	129028920-106924804	Intramuscular fat QTL (4819)
1_129063728	129063728-106924804	Intramuscular fat QTL (4819)
1_129064652	129064652-106924804	Intramuscular fat QTL (4819)
1_129064696	129064696-106924804	Intramuscular fat QTL (4819)
1_1291519	1291519-1210923	Marbling score (EBV) QTL (10632)
1_129398716	129398716-106924804	Intramuscular fat QTL (4819)
1_130431719	130431719-106924804	Intramuscular fat QTL (4819)
1_130588835	130588835-106924804	Intramuscular fat QTL (4819)
1_130588966	130588966-106924804	Intramuscular fat QTL (4819)
1_130589600	130589600-106924804	Intramuscular fat QTL (4819)
1_130611967	130611967-106924804	Intramuscular fat QTL (4819)
1_13073660	13073660-11439999	Marbling score (EBV) QTL (10636)
1_1309360	1309360-1210923	Marbling score (EBV) QTL (10632)
1_1309551	1309551-1210923	Marbling score (EBV) QTL (10632)
1_1309569	1309569-1210923	Marbling score (EBV) QTL (10632)
1_131495551	131495551-106924804	Intramuscular fat QTL (4819)
1_131596409	131596409-106924804	Intramuscular fat QTL (4819)
1_131617803	131617803-106924804	Intramuscular fat QTL (4819)
1_131766061	131766061-106924804	Intramuscular fat QTL (4819)
1_131766888	131766888-106924804	Intramuscular fat QTL (4819)
1_131767087	131767087-106924804	Intramuscular fat QTL (4819)
1_131767435	131767435-106924804	Intramuscular fat QTL (4819)
1_131767711	131767711-106924804	Intramuscular fat QTL (4819)
1_131767775	131767775-106924804	Intramuscular fat QTL (4819)
1_132126238	132126238-106924804	Intramuscular fat QTL (4819)
1_132126285	132126285-106924804	Intramuscular fat QTL (4819)
1_132449993	132449993-106924804	Intramuscular fat QTL (4819)
1_132449995	132449995-106924804	Intramuscular fat QTL (4819)
1_132450001	132450001-106924804	Intramuscular fat QTL (4819)
1_132450006	132450006-106924804	Intramuscular fat QTL (4819)
1_132450010	132450010-106924804	Intramuscular fat QTL (4819)
1_133269346	133269346-106924804	Intramuscular fat QTL (4819)
1_133269346	133269346-132497971	Longissimus muscle area QTL (10650)
1_133401708	133401708-132497971	Longissimus muscle area QTL (10650)
1_133402442	133402442-132497971	Longissimus muscle area QTL (10650)
1_133402684	133402684-132497971	Longissimus muscle area QTL (10650)
1_133654735	133654735-132497971	Longissimus muscle area QTL (10650)
1_134130474	134130474-132497971	Longissimus muscle area QTL (10650)
1_134223869	134223869-132497971	Longissimus muscle area QTL (10650)
1_134223963	134223963-132497971	Longissimus muscle area QTL (10650)
1_1343061	1343061-1210923	Marbling score (EBV) QTL (10632)
1_134393693	134393693-132497971	Longissimus muscle area QTL (10650)
1_134393895	134393895-132497971	Longissimus muscle area QTL (10650)
1_135021923	135021923-132497971	Longissimus muscle area QTL (10650)
1_1360228	1360228-1210923	Marbling score (EBV) QTL (10632)
1_1360310	1360310-1210923	Marbling score (EBV) QTL (10632)
1_136067703	136067703-132497971	Longissimus muscle area QTL (10650)
1_136070809	136070809-132497971	Longissimus muscle area QTL (10650)
1_136070887	136070887-132497971	Longissimus muscle area QTL (10650)
1_1360745	1360745-1210923	Marbling score (EBV) QTL (10632)
1_1360811	1360811-1210923	Marbling score (EBV) QTL (10632)
1_1360849	1360849-1210923	Marbling score (EBV) QTL (10632)
1_136511724	136511724-132497971	Longissimus muscle area QTL (10650)
1_136528431	136528431-132497971	Longissimus muscle area QTL (10650)
1_136628807	136628807-132497971	Longissimus muscle area QTL (10650)
1_136629949	136629949-132497971	Longissimus muscle area QTL (10650)
1_136832413	136832413-132497971	Longissimus muscle area QTL (10650)
1_136848221	136848221-132497971	Longissimus muscle area QTL (10650)
1_136877998	136877998-132497971	Longissimus muscle area QTL (10650)
1_136960892	136960892-132497971	Longissimus muscle area QTL (10650)
1_137783734	137783734-132497971	Longissimus muscle area QTL (10650)
1_137957122	137957122-132497971	Longissimus muscle area QTL (10650)
1_138154059	138154059-132497971	Longissimus muscle area QTL (10650)
1_138169832	138169832-132497971	Longissimus muscle area QTL (10650)
1_138348996	138348996-132497971	Longissimus muscle area QTL (10650)
1_138349010	138349010-132497971	Longissimus muscle area QTL (10650)
1_138349011	138349011-132497971	Longissimus muscle area QTL (10650)
1_138349031	138349031-132497971	Longissimus muscle area QTL (10650)
1_138349145	138349145-132497971	Longissimus muscle area QTL (10650)
1_138349152	138349152-132497971	Longissimus muscle area QTL (10650)
1_138349153	138349153-132497971	Longissimus muscle area QTL (10650)
1_138349197	138349197-132497971	Longissimus muscle area QTL (10650)
1_138349233	138349233-132497971	Longissimus muscle area QTL (10650)
1_138349236	138349236-132497971	Longissimus muscle area QTL (10650)
1_138349253	138349253-132497971	Longissimus muscle area QTL (10650)
1_138349271	138349271-132497971	Longissimus muscle area QTL (10650)
1_138937468	138937468-132497971	Longissimus muscle area QTL (10650)
1_140345483	140345483-132497971	Longissimus muscle area QTL (10650)
1_140739130	140739130-132497971	Longissimus muscle area QTL (10650)
1_140809049	140809049-132497971	Longissimus muscle area QTL (10650)
1_140809060	140809060-132497971	Longissimus muscle area QTL (10650)
1_140809075	140809075-132497971	Longissimus muscle area QTL (10650)
1_140809080	140809080-132497971	Longissimus muscle area QTL (10650)
1_140809097	140809097-132497971	Longissimus muscle area QTL (10650)
1_140809174	140809174-132497971	Longissimus muscle area QTL (10650)
1_140809209	140809209-132497971	Longissimus muscle area QTL (10650)
1_140809247	140809247-132497971	Longissimus muscle area QTL (10650)
1_140958292	140958292-132497971	Longissimus muscle area QTL (10650)
1_140958380	140958380-132497971	Longissimus muscle area QTL (10650)
1_140958679	140958679-132497971	Longissimus muscle area QTL (10650)
1_140958695	140958695-132497971	Longissimus muscle area QTL (10650)
1_140958707	140958707-132497971	Longissimus muscle area QTL (10650)
1_141369640	141369640-132497971	Longissimus muscle area QTL (10650)
1_142934042	142934042-132497971	Longissimus muscle area QTL (10650)
1_142953207	142953207-132497971	Longissimus muscle area QTL (10650)
1_143125537	143125537-132497971	Longissimus muscle area QTL (10650)
1_143125551	143125551-132497971	Longissimus muscle area QTL (10650)
1_143125567	143125567-132497971	Longissimus muscle area QTL (10650)
1_143125944	143125944-132497971	Longissimus muscle area QTL (10650)
1_143125964	143125964-132497971	Longissimus muscle area QTL (10650)
1_143126966	143126966-132497971	Longissimus muscle area QTL (10650)
1_143127002	143127002-132497971	Longissimus muscle area QTL (10650)
1_143127008	143127008-132497971	Longissimus muscle area QTL (10650)
1_143127011	143127011-132497971	Longissimus muscle area QTL (10650)
1_143127032	143127032-132497971	Longissimus muscle area QTL (10650)
1_143127041	143127041-132497971	Longissimus muscle area QTL (10650)
1_143136584	143136584-132497971	Longissimus muscle area QTL (10650)
1_143136591	143136591-132497971	Longissimus muscle area QTL (10650)
1_143154415	143154415-132497971	Longissimus muscle area QTL (10650)
1_143154509	143154509-132497971	Longissimus muscle area QTL (10650)
1_143154777	143154777-132497971	Longissimus muscle area QTL (10650)
1_143155049	143155049-132497971	Longissimus muscle area QTL (10650)
1_143155771	143155771-132497971	Longissimus muscle area QTL (10650)
1_143155970	143155970-132497971	Longissimus muscle area QTL (10650)
1_143156244	143156244-132497971	Longissimus muscle area QTL (10650)
1_143156261	143156261-132497971	Longissimus muscle area QTL (10650)
1_143156262	143156262-132497971	Longissimus muscle area QTL (10650)
1_143211930	143211930-132497971	Longissimus muscle area QTL (10650)
1_143214218	143214218-132497971	Longissimus muscle area QTL (10650)
1_143510035	143510035-132497971	Longissimus muscle area QTL (10650)
1_143661750	143661750-132497971	Longissimus muscle area QTL (10650)
1_143674468	143674468-132497971	Longissimus muscle area QTL (10650)
1_143680769	143680769-132497971	Longissimus muscle area QTL (10650)
1_143738130	143738130-132497971	Longissimus muscle area QTL (10650)
1_143741382	143741382-132497971	Longissimus muscle area QTL (10650)
1_143741734	143741734-132497971	Longissimus muscle area QTL (10650)
1_143742098	143742098-132497971	Longissimus muscle area QTL (10650)
1_143742099	143742099-132497971	Longissimus muscle area QTL (10650)
1_143742167	143742167-132497971	Longissimus muscle area QTL (10650)
1_144033465	144033465-132497971	Longissimus muscle area QTL (10650)
1_144041961	144041961-132497971	Longissimus muscle area QTL (10650)
1_144052571	144052571-132497971	Longissimus muscle area QTL (10650)
1_144052643	144052643-132497971	Longissimus muscle area QTL (10650)
1_144053048	144053048-132497971	Longissimus muscle area QTL (10650)
1_144053249	144053249-132497971	Longissimus muscle area QTL (10650)
1_144067411	144067411-132497971	Longissimus muscle area QTL (10650)
1_144067638	144067638-132497971	Longissimus muscle area QTL (10650)
1_144067752	144067752-132497971	Longissimus muscle area QTL (10650)
1_144070997	144070997-132497971	Longissimus muscle area QTL (10650)
1_144071004	144071004-132497971	Longissimus muscle area QTL (10650)
1_144291825	144291825-132497971	Longissimus muscle area QTL (10650)
1_144395582	144395582-132497971	Longissimus muscle area QTL (10650)
1_144424441	144424441-132497971	Longissimus muscle area QTL (10650)
1_144436735	144436735-132497971	Longissimus muscle area QTL (10650)
1_144436756	144436756-132497971	Longissimus muscle area QTL (10650)
1_144436936	144436936-132497971	Longissimus muscle area QTL (10650)
1_144437013	144437013-132497971	Longissimus muscle area QTL (10650)
1_144594282	144594282-132497971	Longissimus muscle area QTL (10650)
1_144599244	144599244-132497971	Longissimus muscle area QTL (10650)
1_144604574	144604574-132497971	Longissimus muscle area QTL (10650)
1_144771668	144771668-132497971	Longissimus muscle area QTL (10650)
1_144772591	144772591-132497971	Longissimus muscle area QTL (10650)
1_144790681	144790681-132497971	Longissimus muscle area QTL (10650)
1_144790794	144790794-132497971	Longissimus muscle area QTL (10650)
1_144790879	144790879-132497971	Longissimus muscle area QTL (10650)
1_144790993	144790993-132497971	Longissimus muscle area QTL (10650)
1_144790994	144790994-132497971	Longissimus muscle area QTL (10650)
1_144791034	144791034-132497971	Longissimus muscle area QTL (10650)
1_144795659	144795659-132497971	Longissimus muscle area QTL (10650)
1_144809324	144809324-132497971	Longissimus muscle area QTL (10650)
1_144890224	144890224-132497971	Longissimus muscle area QTL (10650)
1_145058566	145058566-132497971	Longissimus muscle area QTL (10650)
1_145058604	145058604-132497971	Longissimus muscle area QTL (10650)
1_145178580	145178580-132497971	Longissimus muscle area QTL (10650)
1_145597906	145597906-132497971	Longissimus muscle area QTL (10650)
1_145597914	145597914-132497971	Longissimus muscle area QTL (10650)
1_145689525	145689525-132497971	Longissimus muscle area QTL (10650)
1_145691811	145691811-132497971	Longissimus muscle area QTL (10650)
1_145691967	145691967-132497971	Longissimus muscle area QTL (10650)
1_145802030	145802030-132497971	Longissimus muscle area QTL (10650)
1_145802050	145802050-132497971	Longissimus muscle area QTL (10650)
1_145802088	145802088-132497971	Longissimus muscle area QTL (10650)
1_145802390	145802390-132497971	Longissimus muscle area QTL (10650)
1_145802481	145802481-132497971	Longissimus muscle area QTL (10650)
1_145802510	145802510-132497971	Longissimus muscle area QTL (10650)
1_145802514	145802514-132497971	Longissimus muscle area QTL (10650)
1_145802592	145802592-132497971	Longissimus muscle area QTL (10650)
1_145802651	145802651-132497971	Longissimus muscle area QTL (10650)
1_145802703	145802703-132497971	Longissimus muscle area QTL (10650)
1_145802855	145802855-132497971	Longissimus muscle area QTL (10650)
1_145806935	145806935-132497971	Longissimus muscle area QTL (10650)
1_145807348	145807348-132497971	Longissimus muscle area QTL (10650)
1_145807362	145807362-132497971	Longissimus muscle area QTL (10650)
1_145813258	145813258-132497971	Longissimus muscle area QTL (10650)
1_145813271	145813271-132497971	Longissimus muscle area QTL (10650)
1_145830735	145830735-132497971	Longissimus muscle area QTL (10650)
1_145838033	145838033-132497971	Longissimus muscle area QTL (10650)
1_145839778	145839778-132497971	Longissimus muscle area QTL (10650)
1_145848744	145848744-132497971	Longissimus muscle area QTL (10650)
1_145852360	145852360-132497971	Longissimus muscle area QTL (10650)
1_145871621	145871621-132497971	Longissimus muscle area QTL (10650)
1_145871733	145871733-132497971	Longissimus muscle area QTL (10650)
1_145885470	145885470-132497971	Longissimus muscle area QTL (10650)
1_145886238	145886238-132497971	Longissimus muscle area QTL (10650)
1_145886253	145886253-132497971	Longissimus muscle area QTL (10650)
1_145886280	145886280-132497971	Longissimus muscle area QTL (10650)
1_145886324	145886324-132497971	Longissimus muscle area QTL (10650)
1_145886374	145886374-132497971	Longissimus muscle area QTL (10650)
1_145886827	145886827-132497971	Longissimus muscle area QTL (10650)
1_145886845	145886845-132497971	Longissimus muscle area QTL (10650)
1_145887253	145887253-132497971	Longissimus muscle area QTL (10650)
1_145887271	145887271-132497971	Longissimus muscle area QTL (10650)
1_145887448	145887448-132497971	Longissimus muscle area QTL (10650)
1_146114076	146114076-132497971	Longissimus muscle area QTL (10650)
1_146211932	146211932-132497971	Longissimus muscle area QTL (10650)
1_146462752	146462752-132497971	Longissimus muscle area QTL (10650)
1_146463010	146463010-132497971	Longissimus muscle area QTL (10650)
1_146463134	146463134-132497971	Longissimus muscle area QTL (10650)
1_146463373	146463373-132497971	Longissimus muscle area QTL (10650)
1_146463620	146463620-132497971	Longissimus muscle area QTL (10650)
1_146555620	146555620-132497971	Longissimus muscle area QTL (10650)
1_146558794	146558794-132497971	Longissimus muscle area QTL (10650)
1_146583040	146583040-132497971	Longissimus muscle area QTL (10650)
1_146583088	146583088-132497971	Longissimus muscle area QTL (10650)
1_146819920	146819920-132497971	Longissimus muscle area QTL (10650)
1_146820100	146820100-132497971	Longissimus muscle area QTL (10650)
1_146839824	146839824-132497971	Longissimus muscle area QTL (10650)
1_1468426	1468426-1210923	Marbling score (EBV) QTL (10632)
1_1468470	1468470-1210923	Marbling score (EBV) QTL (10632)
1_146848873	146848873-132497971	Longissimus muscle area QTL (10650)
1_146856915	146856915-132497971	Longissimus muscle area QTL (10650)
1_146857035	146857035-132497971	Longissimus muscle area QTL (10650)
1_146857131	146857131-132497971	Longissimus muscle area QTL (10650)
1_146867909	146867909-132497971	Longissimus muscle area QTL (10650)
1_1468721	1468721-1210923	Marbling score (EBV) QTL (10632)
1_147037003	147037003-132497971	Longissimus muscle area QTL (10650)
1_147038673	147038673-132497971	Longissimus muscle area QTL (10650)
1_147044325	147044325-132497971	Longissimus muscle area QTL (10650)
1_147044333	147044333-132497971	Longissimus muscle area QTL (10650)
1_147044573	147044573-132497971	Longissimus muscle area QTL (10650)
1_147057941	147057941-132497971	Longissimus muscle area QTL (10650)
1_147058418	147058418-132497971	Longissimus muscle area QTL (10650)
1_147337632	147337632-132497971	Longissimus muscle area QTL (10650)
1_147359300	147359300-132497971	Longissimus muscle area QTL (10650)
1_147422359	147422359-132497971	Longissimus muscle area QTL (10650)
1_147422431	147422431-132497971	Longissimus muscle area QTL (10650)
1_147608510	147608510-132497971	Longissimus muscle area QTL (10650)
1_147608588	147608588-132497971	Longissimus muscle area QTL (10650)
1_147608639	147608639-132497971	Longissimus muscle area QTL (10650)
1_147672001	147672001-132497971	Longissimus muscle area QTL (10650)
1_147673370	147673370-132497971	Longissimus muscle area QTL (10650)
1_147679058	147679058-132497971	Longissimus muscle area QTL (10650)
1_147684436	147684436-132497971	Longissimus muscle area QTL (10650)
1_147700465	147700465-132497971	Longissimus muscle area QTL (10650)
1_147798148	147798148-132497971	Longissimus muscle area QTL (10650)
1_148009894	148009894-132497971	Longissimus muscle area QTL (10650)
1_148152042	148152042-132497971	Longissimus muscle area QTL (10650)
1_148153907	148153907-132497971	Longissimus muscle area QTL (10650)
1_148679133	148679133-132497971	Longissimus muscle area QTL (10650)
1_148773726	148773726-132497971	Longissimus muscle area QTL (10650)
1_1496038	1496038-1210923	Marbling score (EBV) QTL (10632)
1_1496045	1496045-1210923	Marbling score (EBV) QTL (10632)
1_154024531	154024531-153874127	Palmitoleic acid content QTL (12167)
1_154024587	154024587-153874127	Palmitoleic acid content QTL (12167)
1_154037661	154037661-153874127	Palmitoleic acid content QTL (12167)
1_154923529	154923529-154890208	Longissimus muscle area QTL (10652)
1_154945840	154945840-154890208	Longissimus muscle area QTL (10652)
1_155005354	155005354-154890208	Longissimus muscle area QTL (10652)
1_155005521	155005521-154890208	Longissimus muscle area QTL (10652)
1_155108730	155108730-154890208	Longissimus muscle area QTL (10652)
1_155118020	155118020-154890208	Longissimus muscle area QTL (10652)
1_155118044	155118044-154890208	Longissimus muscle area QTL (10652)
1_155157628	155157628-154890208	Longissimus muscle area QTL (10652)
1_155158471	155158471-154890208	Longissimus muscle area QTL (10652)
1_155176339	155176339-154890208	Longissimus muscle area QTL (10652)
1_155176433	155176433-154890208	Longissimus muscle area QTL (10652)
1_155176487	155176487-154890208	Longissimus muscle area QTL (10652)
1_155176493	155176493-154890208	Longissimus muscle area QTL (10652)
1_155176808	155176808-154890208	Longissimus muscle area QTL (10652)
1_155176811	155176811-154890208	Longissimus muscle area QTL (10652)
1_155740607	155740607-154890208	Longissimus muscle area QTL (10652)
1_155740754	155740754-154890208	Longissimus muscle area QTL (10652)
1_155744984	155744984-154890208	Longissimus muscle area QTL (10652)
1_155833942	155833942-154890208	Longissimus muscle area QTL (10652)
1_155835234	155835234-154890208	Longissimus muscle area QTL (10652)
1_156051525	156051525-154890208	Longissimus muscle area QTL (10652)
1_156051561	156051561-154890208	Longissimus muscle area QTL (10652)
1_156051621	156051621-154890208	Longissimus muscle area QTL (10652)
1_156051671	156051671-154890208	Longissimus muscle area QTL (10652)
1_156051716	156051716-154890208	Longissimus muscle area QTL (10652)
1_1563318	1563318-1210923	Marbling score (EBV) QTL (10632)
1_1563609	1563609-1210923	Marbling score (EBV) QTL (10632)
1_1563783	1563783-1210923	Marbling score (EBV) QTL (10632)
1_1577741	1577741-1210923	Marbling score (EBV) QTL (10632)
1_1594284	1594284-1210923	Marbling score (EBV) QTL (10632)
1_18180649	18180649-11439999	Marbling score (EBV) QTL (10636)
1_18209120	18209120-11439999	Marbling score (EBV) QTL (10636)
1_18209140	18209140-11439999	Marbling score (EBV) QTL (10636)
1_18209159	18209159-11439999	Marbling score (EBV) QTL (10636)
1_18209177	18209177-11439999	Marbling score (EBV) QTL (10636)
1_18209319	18209319-11439999	Marbling score (EBV) QTL (10636)
1_18209367	18209367-11439999	Marbling score (EBV) QTL (10636)
1_18209371	18209371-11439999	Marbling score (EBV) QTL (10636)
1_18209508	18209508-11439999	Marbling score (EBV) QTL (10636)
1_18209920	18209920-11439999	Marbling score (EBV) QTL (10636)
1_18221436	18221436-11439999	Marbling score (EBV) QTL (10636)
1_18720716	18720716-11439999	Marbling score (EBV) QTL (10636)
1_18748189	18748189-11439999	Marbling score (EBV) QTL (10636)
1_18913111	18913111-11439999	Marbling score (EBV) QTL (10636)
1_18913185	18913185-11439999	Marbling score (EBV) QTL (10636)
1_18922899	18922899-11439999	Marbling score (EBV) QTL (10636)
1_18928077	18928077-11439999	Marbling score (EBV) QTL (10636)
1_18950674	18950674-11439999	Marbling score (EBV) QTL (10636)
1_18950816	18950816-11439999	Marbling score (EBV) QTL (10636)
1_18951071	18951071-11439999	Marbling score (EBV) QTL (10636)
1_18951115	18951115-11439999	Marbling score (EBV) QTL (10636)
1_18951609	18951609-11439999	Marbling score (EBV) QTL (10636)
1_22161610	22161610-11439999	Marbling score (EBV) QTL (10636)
1_22161610	22161610-19367110	Oleic acid content QTL (12199)
1_22391582	22391582-11439999	Marbling score (EBV) QTL (10636)
1_22391582	22391582-19367110	Oleic acid content QTL (12199)
1_22469559	22469559-11439999	Marbling score (EBV) QTL (10636)
1_22469559	22469559-19367110	Oleic acid content QTL (12199)
1_22469560	22469560-11439999	Marbling score (EBV) QTL (10636)
1_22469560	22469560-19367110	Oleic acid content QTL (12199)
1_22469562	22469562-11439999	Marbling score (EBV) QTL (10636)
1_22469562	22469562-19367110	Oleic acid content QTL (12199)
1_22469564	22469564-11439999	Marbling score (EBV) QTL (10636)
1_22469564	22469564-19367110	Oleic acid content QTL (12199)
1_22552637	22552637-11439999	Marbling score (EBV) QTL (10636)
1_22552637	22552637-19367110	Oleic acid content QTL (12199)
1_31249995	31249995-19367110	Oleic acid content QTL (12199)
1_33509095	33509095-19367110	Oleic acid content QTL (12199)
1_33668407	33668407-19367110	Oleic acid content QTL (12199)
1_33668467	33668467-19367110	Oleic acid content QTL (12199)
1_35004179	35004179-19367110	Oleic acid content QTL (12199)
1_36841612	36841612-19367110	Oleic acid content QTL (12199)
1_37803300	37803300-19367110	Oleic acid content QTL (12199)
1_37803314	37803314-19367110	Oleic acid content QTL (12199)
1_37803354	37803354-19367110	Oleic acid content QTL (12199)
1_37808442	37808442-19367110	Oleic acid content QTL (12199)
1_37808456	37808456-19367110	Oleic acid content QTL (12199)
1_37824101	37824101-19367110	Oleic acid content QTL (12199)
1_37838909	37838909-19367110	Oleic acid content QTL (12199)
1_37866935	37866935-19367110	Oleic acid content QTL (12199)
1_37866969	37866969-19367110	Oleic acid content QTL (12199)
1_40581724	40581724-19367110	Oleic acid content QTL (12199)
1_40581746	40581746-19367110	Oleic acid content QTL (12199)
1_41679147	41679147-19367110	Oleic acid content QTL (12199)
1_41758461	41758461-19367110	Oleic acid content QTL (12199)
1_41758656	41758656-19367110	Oleic acid content QTL (12199)
1_41758980	41758980-19367110	Oleic acid content QTL (12199)
1_41759051	41759051-19367110	Oleic acid content QTL (12199)
1_41831717	41831717-19367110	Oleic acid content QTL (12199)
1_41831717	41831717-19367110	Oleic acid content QTL (12199)
1_42403405	42403405-19367110	Oleic acid content QTL (12199)
1_42420857	42420857-19367110	Oleic acid content QTL (12199)
1_42420859	42420859-19367110	Oleic acid content QTL (12199)
1_42420862	42420862-19367110	Oleic acid content QTL (12199)
1_42420863	42420863-19367110	Oleic acid content QTL (12199)
1_42452845	42452845-19367110	Oleic acid content QTL (12199)
1_42518665	42518665-19367110	Oleic acid content QTL (12199)
1_42531181	42531181-19367110	Oleic acid content QTL (12199)
1_42531352	42531352-19367110	Oleic acid content QTL (12199)
1_42678775	42678775-19367110	Oleic acid content QTL (12199)
1_42745097	42745097-19367110	Oleic acid content QTL (12199)
1_42784052	42784052-19367110	Oleic acid content QTL (12199)
1_43655335	43655335-19367110	Oleic acid content QTL (12199)
1_43709987	43709987-19367110	Oleic acid content QTL (12199)
1_43710017	43710017-19367110	Oleic acid content QTL (12199)
1_43713411	43713411-19367110	Oleic acid content QTL (12199)
1_43714530	43714530-19367110	Oleic acid content QTL (12199)
1_43714734	43714734-19367110	Oleic acid content QTL (12199)
1_43714878	43714878-19367110	Oleic acid content QTL (12199)
1_43715543	43715543-19367110	Oleic acid content QTL (12199)
1_43715555	43715555-19367110	Oleic acid content QTL (12199)
1_43715666	43715666-19367110	Oleic acid content QTL (12199)
1_43715682	43715682-19367110	Oleic acid content QTL (12199)
1_43715726	43715726-19367110	Oleic acid content QTL (12199)
1_43715760	43715760-19367110	Oleic acid content QTL (12199)
1_43715807	43715807-19367110	Oleic acid content QTL (12199)
1_43715857	43715857-19367110	Oleic acid content QTL (12199)
1_43716100	43716100-19367110	Oleic acid content QTL (12199)
1_43716102	43716102-19367110	Oleic acid content QTL (12199)
1_43716147	43716147-19367110	Oleic acid content QTL (12199)
1_43716213	43716213-19367110	Oleic acid content QTL (12199)
1_43716229	43716229-19367110	Oleic acid content QTL (12199)
1_43716871	43716871-19367110	Oleic acid content QTL (12199)
1_43729957	43729957-19367110	Oleic acid content QTL (12199)
1_43729959	43729959-19367110	Oleic acid content QTL (12199)
1_43729966	43729966-19367110	Oleic acid content QTL (12199)
1_43786669	43786669-19367110	Oleic acid content QTL (12199)
1_44230697	44230697-19367110	Oleic acid content QTL (12199)
1_44477538	44477538-19367110	Oleic acid content QTL (12199)
1_44478277	44478277-19367110	Oleic acid content QTL (12199)
1_44479661	44479661-19367110	Oleic acid content QTL (12199)
1_44480095	44480095-19367110	Oleic acid content QTL (12199)
1_44480102	44480102-19367110	Oleic acid content QTL (12199)
1_44480131	44480131-19367110	Oleic acid content QTL (12199)
1_44755502	44755502-19367110	Oleic acid content QTL (12199)
1_44755898	44755898-19367110	Oleic acid content QTL (12199)
1_44947909	44947909-19367110	Oleic acid content QTL (12199)
1_44948037	44948037-19367110	Oleic acid content QTL (12199)
1_44948050	44948050-19367110	Oleic acid content QTL (12199)
1_44948214	44948214-19367110	Oleic acid content QTL (12199)
1_44948411	44948411-19367110	Oleic acid content QTL (12199)
1_44948594	44948594-19367110	Oleic acid content QTL (12199)
1_44948668	44948668-19367110	Oleic acid content QTL (12199)
1_44949329	44949329-19367110	Oleic acid content QTL (12199)
1_45078325	45078325-19367110	Oleic acid content QTL (12199)
1_45078817	45078817-19367110	Oleic acid content QTL (12199)
1_45095295	45095295-19367110	Oleic acid content QTL (12199)
1_45241626	45241626-19367110	Oleic acid content QTL (12199)
1_45366552	45366552-19367110	Oleic acid content QTL (12199)
1_45370084	45370084-19367110	Oleic acid content QTL (12199)
1_45394131	45394131-19367110	Oleic acid content QTL (12199)
1_45394196	45394196-19367110	Oleic acid content QTL (12199)
1_45477959	45477959-19367110	Oleic acid content QTL (12199)
1_45477969	45477969-19367110	Oleic acid content QTL (12199)
1_45489155	45489155-19367110	Oleic acid content QTL (12199)
1_45520974	45520974-19367110	Oleic acid content QTL (12199)
1_45846897	45846897-19367110	Oleic acid content QTL (12199)
1_46102678	46102678-19367110	Oleic acid content QTL (12199)
1_46103547	46103547-19367110	Oleic acid content QTL (12199)
1_46164251	46164251-19367110	Oleic acid content QTL (12199)
1_46340389	46340389-19367110	Oleic acid content QTL (12199)
1_46370195	46370195-19367110	Oleic acid content QTL (12199)
1_46411802	46411802-19367110	Oleic acid content QTL (12199)
1_46451543	46451543-19367110	Oleic acid content QTL (12199)
1_46518842	46518842-19367110	Oleic acid content QTL (12199)
1_46519234	46519234-19367110	Oleic acid content QTL (12199)
1_46519617	46519617-19367110	Oleic acid content QTL (12199)
1_46543504	46543504-19367110	Oleic acid content QTL (12199)
1_50732049	50732049-50444332	Linoleic acid content QTL (12226)
1_50732049	50732049-50444332	Linolenic acid content QTL (12227)
1_50732049	50732049-50444332	Marbling score (EBV) QTL (10641)
1_50732049	50732049-19367110	Oleic acid content QTL (12199)
1_50732049	50732049-50444332	Polyunsaturated fatty acid content QTL (12228)
1_51023225	51023225-50444332	Linoleic acid content QTL (12226)
1_51023225	51023225-50444332	Linolenic acid content QTL (12227)
1_51023225	51023225-50444332	Marbling score (EBV) QTL (10641)
1_51023225	51023225-19367110	Oleic acid content QTL (12199)
1_51023225	51023225-50444332	Polyunsaturated fatty acid content QTL (12228)
1_51023225	51023225-50901321	Yield grade QTL (1349)
1_53104546	53104546-50444332	Linoleic acid content QTL (12226)
1_53104546	53104546-50444332	Linolenic acid content QTL (12227)
1_53104546	53104546-50444332	Marbling score (EBV) QTL (10641)
1_53104546	53104546-19367110	Oleic acid content QTL (12199)
1_53104546	53104546-50444332	Polyunsaturated fatty acid content QTL (12228)
1_53104546	53104546-50901321	Yield grade QTL (1349)
1_53105089	53105089-50444332	Linoleic acid content QTL (12226)
1_53105089	53105089-50444332	Linolenic acid content QTL (12227)
1_53105089	53105089-50444332	Marbling score (EBV) QTL (10641)
1_53105089	53105089-19367110	Oleic acid content QTL (12199)
1_53105089	53105089-50444332	Polyunsaturated fatty acid content QTL (12228)
1_53105089	53105089-50901321	Yield grade QTL (1349)
1_53105627	53105627-50444332	Linoleic acid content QTL (12226)
1_53105627	53105627-50444332	Linolenic acid content QTL (12227)
1_53105627	53105627-50444332	Marbling score (EBV) QTL (10641)
1_53105627	53105627-19367110	Oleic acid content QTL (12199)
1_53105627	53105627-50444332	Polyunsaturated fatty acid content QTL (12228)
1_53105627	53105627-50901321	Yield grade QTL (1349)
1_53156064	53156064-50444332	Linoleic acid content QTL (12226)
1_53156064	53156064-50444332	Linolenic acid content QTL (12227)
1_53156064	53156064-50444332	Marbling score (EBV) QTL (10641)
1_53156064	53156064-19367110	Oleic acid content QTL (12199)
1_53156064	53156064-50444332	Polyunsaturated fatty acid content QTL (12228)
1_53156064	53156064-50901321	Yield grade QTL (1349)
1_53363929	53363929-50444332	Linoleic acid content QTL (12226)
1_53363929	53363929-50444332	Linolenic acid content QTL (12227)
1_53363929	53363929-50444332	Marbling score (EBV) QTL (10641)
1_53363929	53363929-19367110	Oleic acid content QTL (12199)
1_53363929	53363929-50444332	Polyunsaturated fatty acid content QTL (12228)
1_53363929	53363929-50901321	Yield grade QTL (1349)
1_53368660	53368660-50444332	Linoleic acid content QTL (12226)
1_53368660	53368660-50444332	Linolenic acid content QTL (12227)
1_53368660	53368660-50444332	Marbling score (EBV) QTL (10641)
1_53368660	53368660-19367110	Oleic acid content QTL (12199)
1_53368660	53368660-50444332	Polyunsaturated fatty acid content QTL (12228)
1_53368660	53368660-50901321	Yield grade QTL (1349)
1_53560330	53560330-50444332	Linoleic acid content QTL (12226)
1_53560330	53560330-50444332	Linolenic acid content QTL (12227)
1_53560330	53560330-50444332	Marbling score (EBV) QTL (10641)
1_53560330	53560330-19367110	Oleic acid content QTL (12199)
1_53560330	53560330-50444332	Polyunsaturated fatty acid content QTL (12228)
1_53560330	53560330-50901321	Yield grade QTL (1349)
1_53596373	53596373-50444332	Linoleic acid content QTL (12226)
1_53596373	53596373-50444332	Linolenic acid content QTL (12227)
1_53596373	53596373-50444332	Marbling score (EBV) QTL (10641)
1_53596373	53596373-19367110	Oleic acid content QTL (12199)
1_53596373	53596373-50444332	Polyunsaturated fatty acid content QTL (12228)
1_53596373	53596373-50901321	Yield grade QTL (1349)
1_53598208	53598208-50444332	Linoleic acid content QTL (12226)
1_53598208	53598208-50444332	Linolenic acid content QTL (12227)
1_53598208	53598208-50444332	Marbling score (EBV) QTL (10641)
1_53598208	53598208-19367110	Oleic acid content QTL (12199)
1_53598208	53598208-50444332	Polyunsaturated fatty acid content QTL (12228)
1_53598208	53598208-50901321	Yield grade QTL (1349)
1_53599550	53599550-50444332	Linoleic acid content QTL (12226)
1_53599550	53599550-50444332	Linolenic acid content QTL (12227)
1_53599550	53599550-50444332	Marbling score (EBV) QTL (10641)
1_53599550	53599550-19367110	Oleic acid content QTL (12199)
1_53599550	53599550-50444332	Polyunsaturated fatty acid content QTL (12228)
1_53599550	53599550-50901321	Yield grade QTL (1349)
1_53822837	53822837-50444332	Linoleic acid content QTL (12226)
1_53822837	53822837-50444332	Linolenic acid content QTL (12227)
1_53822837	53822837-50444332	Marbling score (EBV) QTL (10641)
1_53822837	53822837-19367110	Oleic acid content QTL (12199)
1_53822837	53822837-50444332	Polyunsaturated fatty acid content QTL (12228)
1_53822837	53822837-50901321	Yield grade QTL (1349)
1_53995590	53995590-50444332	Linoleic acid content QTL (12226)
1_53995590	53995590-50444332	Linolenic acid content QTL (12227)
1_53995590	53995590-50444332	Marbling score (EBV) QTL (10641)
1_53995590	53995590-19367110	Oleic acid content QTL (12199)
1_53995590	53995590-50444332	Polyunsaturated fatty acid content QTL (12228)
1_53995590	53995590-50901321	Yield grade QTL (1349)
1_54041195	54041195-50444332	Linoleic acid content QTL (12226)
1_54041195	54041195-50444332	Linolenic acid content QTL (12227)
1_54041195	54041195-50444332	Marbling score (EBV) QTL (10641)
1_54041195	54041195-19367110	Oleic acid content QTL (12199)
1_54041195	54041195-50444332	Polyunsaturated fatty acid content QTL (12228)
1_54041195	54041195-50901321	Yield grade QTL (1349)
1_54041429	54041429-50444332	Linoleic acid content QTL (12226)
1_54041429	54041429-50444332	Linolenic acid content QTL (12227)
1_54041429	54041429-50444332	Marbling score (EBV) QTL (10641)
1_54041429	54041429-19367110	Oleic acid content QTL (12199)
1_54041429	54041429-50444332	Polyunsaturated fatty acid content QTL (12228)
1_54041429	54041429-50901321	Yield grade QTL (1349)
1_54042184	54042184-50444332	Linoleic acid content QTL (12226)
1_54042184	54042184-50444332	Linolenic acid content QTL (12227)
1_54042184	54042184-50444332	Marbling score (EBV) QTL (10641)
1_54042184	54042184-19367110	Oleic acid content QTL (12199)
1_54042184	54042184-50444332	Polyunsaturated fatty acid content QTL (12228)
1_54042184	54042184-50901321	Yield grade QTL (1349)
1_54042774	54042774-50444332	Linoleic acid content QTL (12226)
1_54042774	54042774-50444332	Linolenic acid content QTL (12227)
1_54042774	54042774-50444332	Marbling score (EBV) QTL (10641)
1_54042774	54042774-19367110	Oleic acid content QTL (12199)
1_54042774	54042774-50444332	Polyunsaturated fatty acid content QTL (12228)
1_54042774	54042774-50901321	Yield grade QTL (1349)
1_54649936	54649936-50444332	Linoleic acid content QTL (12226)
1_54649936	54649936-50444332	Linolenic acid content QTL (12227)
1_54649936	54649936-50444332	Marbling score (EBV) QTL (10641)
1_54649936	54649936-19367110	Oleic acid content QTL (12199)
1_54649936	54649936-50444332	Polyunsaturated fatty acid content QTL (12228)
1_54649936	54649936-50901321	Yield grade QTL (1349)
1_54650236	54650236-50444332	Linoleic acid content QTL (12226)
1_54650236	54650236-50444332	Linolenic acid content QTL (12227)
1_54650236	54650236-50444332	Marbling score (EBV) QTL (10641)
1_54650236	54650236-19367110	Oleic acid content QTL (12199)
1_54650236	54650236-50444332	Polyunsaturated fatty acid content QTL (12228)
1_54650236	54650236-50901321	Yield grade QTL (1349)
1_54654694	54654694-50444332	Linoleic acid content QTL (12226)
1_54654694	54654694-50444332	Linolenic acid content QTL (12227)
1_54654694	54654694-50444332	Marbling score (EBV) QTL (10641)
1_54654694	54654694-19367110	Oleic acid content QTL (12199)
1_54654694	54654694-50444332	Polyunsaturated fatty acid content QTL (12228)
1_54654694	54654694-50901321	Yield grade QTL (1349)
1_56766766	56766766-50444332	Linoleic acid content QTL (12226)
1_56766766	56766766-50444332	Linolenic acid content QTL (12227)
1_56766766	56766766-50444332	Marbling score (EBV) QTL (10641)
1_56766766	56766766-19367110	Oleic acid content QTL (12199)
1_56766766	56766766-50444332	Polyunsaturated fatty acid content QTL (12228)
1_56766766	56766766-50901321	Yield grade QTL (1349)
1_56878604	56878604-50444332	Linoleic acid content QTL (12226)
1_56878604	56878604-50444332	Linolenic acid content QTL (12227)
1_56878604	56878604-50444332	Marbling score (EBV) QTL (10641)
1_56878604	56878604-19367110	Oleic acid content QTL (12199)
1_56878604	56878604-50444332	Polyunsaturated fatty acid content QTL (12228)
1_56878604	56878604-50901321	Yield grade QTL (1349)
1_56878745	56878745-50444332	Linoleic acid content QTL (12226)
1_56878745	56878745-50444332	Linolenic acid content QTL (12227)
1_56878745	56878745-50444332	Marbling score (EBV) QTL (10641)
1_56878745	56878745-19367110	Oleic acid content QTL (12199)
1_56878745	56878745-50444332	Polyunsaturated fatty acid content QTL (12228)
1_56878745	56878745-50901321	Yield grade QTL (1349)
1_57055845	57055845-50444332	Linoleic acid content QTL (12226)
1_57055845	57055845-50444332	Linolenic acid content QTL (12227)
1_57055845	57055845-50444332	Marbling score (EBV) QTL (10641)
1_57055845	57055845-19367110	Oleic acid content QTL (12199)
1_57055845	57055845-50444332	Polyunsaturated fatty acid content QTL (12228)
1_57055845	57055845-50901321	Yield grade QTL (1349)
1_57109151	57109151-50444332	Linoleic acid content QTL (12226)
1_57109151	57109151-50444332	Linolenic acid content QTL (12227)
1_57109151	57109151-50444332	Marbling score (EBV) QTL (10641)
1_57109151	57109151-19367110	Oleic acid content QTL (12199)
1_57109151	57109151-50444332	Polyunsaturated fatty acid content QTL (12228)
1_57109151	57109151-50901321	Yield grade QTL (1349)
1_57145517	57145517-50444332	Linoleic acid content QTL (12226)
1_57145517	57145517-50444332	Linolenic acid content QTL (12227)
1_57145517	57145517-50444332	Marbling score (EBV) QTL (10641)
1_57145517	57145517-19367110	Oleic acid content QTL (12199)
1_57145517	57145517-50444332	Polyunsaturated fatty acid content QTL (12228)
1_57145517	57145517-50901321	Yield grade QTL (1349)
1_57145520	57145520-50444332	Linoleic acid content QTL (12226)
1_57145520	57145520-50444332	Linolenic acid content QTL (12227)
1_57145520	57145520-50444332	Marbling score (EBV) QTL (10641)
1_57145520	57145520-19367110	Oleic acid content QTL (12199)
1_57145520	57145520-50444332	Polyunsaturated fatty acid content QTL (12228)
1_57145520	57145520-50901321	Yield grade QTL (1349)
1_57180115	57180115-50444332	Linoleic acid content QTL (12226)
1_57180115	57180115-50444332	Linolenic acid content QTL (12227)
1_57180115	57180115-50444332	Marbling score (EBV) QTL (10641)
1_57180115	57180115-19367110	Oleic acid content QTL (12199)
1_57180115	57180115-50444332	Polyunsaturated fatty acid content QTL (12228)
1_57180115	57180115-50901321	Yield grade QTL (1349)
1_57192095	57192095-50444332	Linoleic acid content QTL (12226)
1_57192095	57192095-50444332	Linolenic acid content QTL (12227)
1_57192095	57192095-50444332	Marbling score (EBV) QTL (10641)
1_57192095	57192095-19367110	Oleic acid content QTL (12199)
1_57192095	57192095-50444332	Polyunsaturated fatty acid content QTL (12228)
1_57192095	57192095-50901321	Yield grade QTL (1349)
1_57192123	57192123-50444332	Linoleic acid content QTL (12226)
1_57192123	57192123-50444332	Linolenic acid content QTL (12227)
1_57192123	57192123-50444332	Marbling score (EBV) QTL (10641)
1_57192123	57192123-19367110	Oleic acid content QTL (12199)
1_57192123	57192123-50444332	Polyunsaturated fatty acid content QTL (12228)
1_57192123	57192123-50901321	Yield grade QTL (1349)
1_57407016	57407016-50444332	Linoleic acid content QTL (12226)
1_57407016	57407016-50444332	Linolenic acid content QTL (12227)
1_57407016	57407016-50444332	Marbling score (EBV) QTL (10641)
1_57407016	57407016-19367110	Oleic acid content QTL (12199)
1_57407016	57407016-50444332	Polyunsaturated fatty acid content QTL (12228)
1_57407016	57407016-50901321	Yield grade QTL (1349)
1_57786411	57786411-57672402	Drip loss QTL (9971)
1_57786411	57786411-57672402	Drip loss QTL (9973)
1_57786411	57786411-50444332	Linoleic acid content QTL (12226)
1_57786411	57786411-50444332	Linolenic acid content QTL (12227)
1_57786411	57786411-50444332	Marbling score (EBV) QTL (10641)
1_57786411	57786411-57672402	Muscle fiber diameter QTL (9967)
1_57786411	57786411-57672402	Muscle fiber diameter QTL (9969)
1_57786411	57786411-57672402	Muscle fiber diameter QTL (9975)
1_57786411	57786411-19367110	Oleic acid content QTL (12199)
1_57786411	57786411-50444332	Polyunsaturated fatty acid content QTL (12228)
1_57786411	57786411-57672402	Shear force QTL (9968)
1_57786411	57786411-57672402	Shear force QTL (9970)
1_57786411	57786411-57672402	Shear force QTL (9972)
1_57786411	57786411-57672402	Shear force QTL (9974)
1_57786411	57786411-57672402	Shear force QTL (9976)
1_57786411	57786411-50901321	Yield grade QTL (1349)
1_57786490	57786490-57672402	Drip loss QTL (9971)
1_57786490	57786490-57672402	Drip loss QTL (9973)
1_57786490	57786490-50444332	Linoleic acid content QTL (12226)
1_57786490	57786490-50444332	Linolenic acid content QTL (12227)
1_57786490	57786490-50444332	Marbling score (EBV) QTL (10641)
1_57786490	57786490-57672402	Muscle fiber diameter QTL (9967)
1_57786490	57786490-57672402	Muscle fiber diameter QTL (9969)
1_57786490	57786490-57672402	Muscle fiber diameter QTL (9975)
1_57786490	57786490-19367110	Oleic acid content QTL (12199)
1_57786490	57786490-50444332	Polyunsaturated fatty acid content QTL (12228)
1_57786490	57786490-57672402	Shear force QTL (9968)
1_57786490	57786490-57672402	Shear force QTL (9970)
1_57786490	57786490-57672402	Shear force QTL (9972)
1_57786490	57786490-57672402	Shear force QTL (9974)
1_57786490	57786490-57672402	Shear force QTL (9976)
1_57786490	57786490-50901321	Yield grade QTL (1349)
1_57786738	57786738-57672402	Drip loss QTL (9971)
1_57786738	57786738-57672402	Drip loss QTL (9973)
1_57786738	57786738-50444332	Linoleic acid content QTL (12226)
1_57786738	57786738-50444332	Linolenic acid content QTL (12227)
1_57786738	57786738-50444332	Marbling score (EBV) QTL (10641)
1_57786738	57786738-57672402	Muscle fiber diameter QTL (9967)
1_57786738	57786738-57672402	Muscle fiber diameter QTL (9969)
1_57786738	57786738-57672402	Muscle fiber diameter QTL (9975)
1_57786738	57786738-19367110	Oleic acid content QTL (12199)
1_57786738	57786738-50444332	Polyunsaturated fatty acid content QTL (12228)
1_57786738	57786738-57672402	Shear force QTL (9968)
1_57786738	57786738-57672402	Shear force QTL (9970)
1_57786738	57786738-57672402	Shear force QTL (9972)
1_57786738	57786738-57672402	Shear force QTL (9974)
1_57786738	57786738-57672402	Shear force QTL (9976)
1_57786738	57786738-50901321	Yield grade QTL (1349)
1_57787072	57787072-57672402	Drip loss QTL (9971)
1_57787072	57787072-57672402	Drip loss QTL (9973)
1_57787072	57787072-50444332	Linoleic acid content QTL (12226)
1_57787072	57787072-50444332	Linolenic acid content QTL (12227)
1_57787072	57787072-50444332	Marbling score (EBV) QTL (10641)
1_57787072	57787072-57672402	Muscle fiber diameter QTL (9967)
1_57787072	57787072-57672402	Muscle fiber diameter QTL (9969)
1_57787072	57787072-57672402	Muscle fiber diameter QTL (9975)
1_57787072	57787072-19367110	Oleic acid content QTL (12199)
1_57787072	57787072-50444332	Polyunsaturated fatty acid content QTL (12228)
1_57787072	57787072-57672402	Shear force QTL (9968)
1_57787072	57787072-57672402	Shear force QTL (9970)
1_57787072	57787072-57672402	Shear force QTL (9972)
1_57787072	57787072-57672402	Shear force QTL (9974)
1_57787072	57787072-57672402	Shear force QTL (9976)
1_57787072	57787072-50901321	Yield grade QTL (1349)
1_57806138	57806138-57672402	Drip loss QTL (9971)
1_57806138	57806138-57672402	Drip loss QTL (9973)
1_57806138	57806138-50444332	Linoleic acid content QTL (12226)
1_57806138	57806138-50444332	Linolenic acid content QTL (12227)
1_57806138	57806138-50444332	Marbling score (EBV) QTL (10641)
1_57806138	57806138-57672402	Muscle fiber diameter QTL (9967)
1_57806138	57806138-57672402	Muscle fiber diameter QTL (9969)
1_57806138	57806138-57672402	Muscle fiber diameter QTL (9975)
1_57806138	57806138-19367110	Oleic acid content QTL (12199)
1_57806138	57806138-50444332	Polyunsaturated fatty acid content QTL (12228)
1_57806138	57806138-57672402	Shear force QTL (9968)
1_57806138	57806138-57672402	Shear force QTL (9970)
1_57806138	57806138-57672402	Shear force QTL (9972)
1_57806138	57806138-57672402	Shear force QTL (9974)
1_57806138	57806138-57672402	Shear force QTL (9976)
1_57806138	57806138-50901321	Yield grade QTL (1349)
1_58028607	58028607-50444332	Linoleic acid content QTL (12226)
1_58028607	58028607-50444332	Linolenic acid content QTL (12227)
1_58028607	58028607-50444332	Marbling score (EBV) QTL (10641)
1_58028607	58028607-19367110	Oleic acid content QTL (12199)
1_58028607	58028607-50444332	Polyunsaturated fatty acid content QTL (12228)
1_58028607	58028607-50901321	Yield grade QTL (1349)
1_58085634	58085634-50444332	Linoleic acid content QTL (12226)
1_58085634	58085634-50444332	Linolenic acid content QTL (12227)
1_58085634	58085634-50444332	Marbling score (EBV) QTL (10641)
1_58085634	58085634-19367110	Oleic acid content QTL (12199)
1_58085634	58085634-50444332	Polyunsaturated fatty acid content QTL (12228)
1_58085634	58085634-50901321	Yield grade QTL (1349)
1_58085663	58085663-50444332	Linoleic acid content QTL (12226)
1_58085663	58085663-50444332	Linolenic acid content QTL (12227)
1_58085663	58085663-50444332	Marbling score (EBV) QTL (10641)
1_58085663	58085663-19367110	Oleic acid content QTL (12199)
1_58085663	58085663-50444332	Polyunsaturated fatty acid content QTL (12228)
1_58085663	58085663-50901321	Yield grade QTL (1349)
1_58091537	58091537-50444332	Linoleic acid content QTL (12226)
1_58091537	58091537-50444332	Linolenic acid content QTL (12227)
1_58091537	58091537-50444332	Marbling score (EBV) QTL (10641)
1_58091537	58091537-19367110	Oleic acid content QTL (12199)
1_58091537	58091537-50444332	Polyunsaturated fatty acid content QTL (12228)
1_58091537	58091537-50901321	Yield grade QTL (1349)
1_58244109	58244109-50444332	Linoleic acid content QTL (12226)
1_58244109	58244109-50444332	Linolenic acid content QTL (12227)
1_58244109	58244109-50444332	Marbling score (EBV) QTL (10641)
1_58244109	58244109-19367110	Oleic acid content QTL (12199)
1_58244109	58244109-50444332	Polyunsaturated fatty acid content QTL (12228)
1_58244109	58244109-50901321	Yield grade QTL (1349)
1_58428983	58428983-50444332	Linoleic acid content QTL (12226)
1_58428983	58428983-50444332	Linolenic acid content QTL (12227)
1_58428983	58428983-50444332	Marbling score (EBV) QTL (10641)
1_58428983	58428983-19367110	Oleic acid content QTL (12199)
1_58428983	58428983-50444332	Polyunsaturated fatty acid content QTL (12228)
1_58428983	58428983-50901321	Yield grade QTL (1349)
1_58541248	58541248-50444332	Linoleic acid content QTL (12226)
1_58541248	58541248-50444332	Linolenic acid content QTL (12227)
1_58541248	58541248-50444332	Marbling score (EBV) QTL (10641)
1_58541248	58541248-19367110	Oleic acid content QTL (12199)
1_58541248	58541248-50444332	Polyunsaturated fatty acid content QTL (12228)
1_58541248	58541248-50901321	Yield grade QTL (1349)
1_58938686	58938686-50444332	Linoleic acid content QTL (12226)
1_58938686	58938686-50444332	Linolenic acid content QTL (12227)
1_58938686	58938686-50444332	Marbling score (EBV) QTL (10641)
1_58938686	58938686-19367110	Oleic acid content QTL (12199)
1_58938686	58938686-50444332	Polyunsaturated fatty acid content QTL (12228)
1_58938686	58938686-50901321	Yield grade QTL (1349)
1_58939057	58939057-50444332	Linoleic acid content QTL (12226)
1_58939057	58939057-50444332	Linolenic acid content QTL (12227)
1_58939057	58939057-50444332	Marbling score (EBV) QTL (10641)
1_58939057	58939057-19367110	Oleic acid content QTL (12199)
1_58939057	58939057-50444332	Polyunsaturated fatty acid content QTL (12228)
1_58939057	58939057-50901321	Yield grade QTL (1349)
1_58939293	58939293-50444332	Linoleic acid content QTL (12226)
1_58939293	58939293-50444332	Linolenic acid content QTL (12227)
1_58939293	58939293-50444332	Marbling score (EBV) QTL (10641)
1_58939293	58939293-19367110	Oleic acid content QTL (12199)
1_58939293	58939293-50444332	Polyunsaturated fatty acid content QTL (12228)
1_58939293	58939293-50901321	Yield grade QTL (1349)
1_58939867	58939867-50444332	Linoleic acid content QTL (12226)
1_58939867	58939867-50444332	Linolenic acid content QTL (12227)
1_58939867	58939867-50444332	Marbling score (EBV) QTL (10641)
1_58939867	58939867-19367110	Oleic acid content QTL (12199)
1_58939867	58939867-50444332	Polyunsaturated fatty acid content QTL (12228)
1_58939867	58939867-50901321	Yield grade QTL (1349)
1_59063075	59063075-50444332	Linoleic acid content QTL (12226)
1_59063075	59063075-50444332	Linolenic acid content QTL (12227)
1_59063075	59063075-50444332	Marbling score (EBV) QTL (10641)
1_59063075	59063075-19367110	Oleic acid content QTL (12199)
1_59063075	59063075-50444332	Polyunsaturated fatty acid content QTL (12228)
1_59063075	59063075-50901321	Yield grade QTL (1349)
1_59063176	59063176-50444332	Linoleic acid content QTL (12226)
1_59063176	59063176-50444332	Linolenic acid content QTL (12227)
1_59063176	59063176-50444332	Marbling score (EBV) QTL (10641)
1_59063176	59063176-19367110	Oleic acid content QTL (12199)
1_59063176	59063176-50444332	Polyunsaturated fatty acid content QTL (12228)
1_59063176	59063176-50901321	Yield grade QTL (1349)
1_59064834	59064834-50444332	Linoleic acid content QTL (12226)
1_59064834	59064834-50444332	Linolenic acid content QTL (12227)
1_59064834	59064834-50444332	Marbling score (EBV) QTL (10641)
1_59064834	59064834-19367110	Oleic acid content QTL (12199)
1_59064834	59064834-50444332	Polyunsaturated fatty acid content QTL (12228)
1_59064834	59064834-50901321	Yield grade QTL (1349)
1_59071974	59071974-50444332	Linoleic acid content QTL (12226)
1_59071974	59071974-50444332	Linolenic acid content QTL (12227)
1_59071974	59071974-50444332	Marbling score (EBV) QTL (10641)
1_59071974	59071974-19367110	Oleic acid content QTL (12199)
1_59071974	59071974-50444332	Polyunsaturated fatty acid content QTL (12228)
1_59071974	59071974-50901321	Yield grade QTL (1349)
1_59387356	59387356-50444332	Linoleic acid content QTL (12226)
1_59387356	59387356-50444332	Linolenic acid content QTL (12227)
1_59387356	59387356-50444332	Marbling score (EBV) QTL (10641)
1_59387356	59387356-19367110	Oleic acid content QTL (12199)
1_59387356	59387356-50444332	Polyunsaturated fatty acid content QTL (12228)
1_59387356	59387356-50901321	Yield grade QTL (1349)
1_59432715	59432715-50444332	Linoleic acid content QTL (12226)
1_59432715	59432715-50444332	Linolenic acid content QTL (12227)
1_59432715	59432715-50444332	Marbling score (EBV) QTL (10641)
1_59432715	59432715-19367110	Oleic acid content QTL (12199)
1_59432715	59432715-50444332	Polyunsaturated fatty acid content QTL (12228)
1_59432715	59432715-50901321	Yield grade QTL (1349)
1_59432769	59432769-50444332	Linoleic acid content QTL (12226)
1_59432769	59432769-50444332	Linolenic acid content QTL (12227)
1_59432769	59432769-50444332	Marbling score (EBV) QTL (10641)
1_59432769	59432769-19367110	Oleic acid content QTL (12199)
1_59432769	59432769-50444332	Polyunsaturated fatty acid content QTL (12228)
1_59432769	59432769-50901321	Yield grade QTL (1349)
1_59433465	59433465-50444332	Linoleic acid content QTL (12226)
1_59433465	59433465-50444332	Linolenic acid content QTL (12227)
1_59433465	59433465-50444332	Marbling score (EBV) QTL (10641)
1_59433465	59433465-19367110	Oleic acid content QTL (12199)
1_59433465	59433465-50444332	Polyunsaturated fatty acid content QTL (12228)
1_59433465	59433465-50901321	Yield grade QTL (1349)
1_59433558	59433558-50444332	Linoleic acid content QTL (12226)
1_59433558	59433558-50444332	Linolenic acid content QTL (12227)
1_59433558	59433558-50444332	Marbling score (EBV) QTL (10641)
1_59433558	59433558-19367110	Oleic acid content QTL (12199)
1_59433558	59433558-50444332	Polyunsaturated fatty acid content QTL (12228)
1_59433558	59433558-50901321	Yield grade QTL (1349)
1_59433645	59433645-50444332	Linoleic acid content QTL (12226)
1_59433645	59433645-50444332	Linolenic acid content QTL (12227)
1_59433645	59433645-50444332	Marbling score (EBV) QTL (10641)
1_59433645	59433645-19367110	Oleic acid content QTL (12199)
1_59433645	59433645-50444332	Polyunsaturated fatty acid content QTL (12228)
1_59433645	59433645-50901321	Yield grade QTL (1349)
1_59433651	59433651-50444332	Linoleic acid content QTL (12226)
1_59433651	59433651-50444332	Linolenic acid content QTL (12227)
1_59433651	59433651-50444332	Marbling score (EBV) QTL (10641)
1_59433651	59433651-19367110	Oleic acid content QTL (12199)
1_59433651	59433651-50444332	Polyunsaturated fatty acid content QTL (12228)
1_59433651	59433651-50901321	Yield grade QTL (1349)
1_59433750	59433750-50444332	Linoleic acid content QTL (12226)
1_59433750	59433750-50444332	Linolenic acid content QTL (12227)
1_59433750	59433750-50444332	Marbling score (EBV) QTL (10641)
1_59433750	59433750-19367110	Oleic acid content QTL (12199)
1_59433750	59433750-50444332	Polyunsaturated fatty acid content QTL (12228)
1_59433750	59433750-50901321	Yield grade QTL (1349)
1_60364047	60364047-50444332	Linoleic acid content QTL (12226)
1_60364047	60364047-50444332	Linolenic acid content QTL (12227)
1_60364047	60364047-50444332	Marbling score (EBV) QTL (10641)
1_60364047	60364047-19367110	Oleic acid content QTL (12199)
1_60364047	60364047-50444332	Polyunsaturated fatty acid content QTL (12228)
1_60364047	60364047-50901321	Yield grade QTL (1349)
1_60364186	60364186-50444332	Linoleic acid content QTL (12226)
1_60364186	60364186-50444332	Linolenic acid content QTL (12227)
1_60364186	60364186-50444332	Marbling score (EBV) QTL (10641)
1_60364186	60364186-19367110	Oleic acid content QTL (12199)
1_60364186	60364186-50444332	Polyunsaturated fatty acid content QTL (12228)
1_60364186	60364186-50901321	Yield grade QTL (1349)
1_60364311	60364311-50444332	Linoleic acid content QTL (12226)
1_60364311	60364311-50444332	Linolenic acid content QTL (12227)
1_60364311	60364311-50444332	Marbling score (EBV) QTL (10641)
1_60364311	60364311-19367110	Oleic acid content QTL (12199)
1_60364311	60364311-50444332	Polyunsaturated fatty acid content QTL (12228)
1_60364311	60364311-50901321	Yield grade QTL (1349)
1_61695231	61695231-50444332	Linoleic acid content QTL (12226)
1_61695231	61695231-50444332	Linolenic acid content QTL (12227)
1_61695231	61695231-50444332	Marbling score (EBV) QTL (10641)
1_61695231	61695231-19367110	Oleic acid content QTL (12199)
1_61695231	61695231-50444332	Polyunsaturated fatty acid content QTL (12228)
1_61695231	61695231-50901321	Yield grade QTL (1349)
1_62392116	62392116-50444332	Linoleic acid content QTL (12226)
1_62392116	62392116-50444332	Linolenic acid content QTL (12227)
1_62392116	62392116-50444332	Marbling score (EBV) QTL (10641)
1_62392116	62392116-19367110	Oleic acid content QTL (12199)
1_62392116	62392116-50444332	Polyunsaturated fatty acid content QTL (12228)
1_62392116	62392116-50901321	Yield grade QTL (1349)
1_64308716	64308716-50444332	Linoleic acid content QTL (12226)
1_64308716	64308716-50444332	Linolenic acid content QTL (12227)
1_64308716	64308716-50444332	Marbling score (EBV) QTL (10641)
1_64308716	64308716-19367110	Oleic acid content QTL (12199)
1_64308716	64308716-50444332	Polyunsaturated fatty acid content QTL (12228)
1_64308716	64308716-50901321	Yield grade QTL (1349)
1_64416371	64416371-50444332	Linoleic acid content QTL (12226)
1_64416371	64416371-50444332	Linolenic acid content QTL (12227)
1_64416371	64416371-50444332	Marbling score (EBV) QTL (10641)
1_64416371	64416371-19367110	Oleic acid content QTL (12199)
1_64416371	64416371-50444332	Polyunsaturated fatty acid content QTL (12228)
1_64416371	64416371-50901321	Yield grade QTL (1349)
1_64605137	64605137-50444332	Linoleic acid content QTL (12226)
1_64605137	64605137-50444332	Linolenic acid content QTL (12227)
1_64605137	64605137-50444332	Marbling score (EBV) QTL (10641)
1_64605137	64605137-19367110	Oleic acid content QTL (12199)
1_64605137	64605137-50444332	Polyunsaturated fatty acid content QTL (12228)
1_64605137	64605137-50901321	Yield grade QTL (1349)
1_64605159	64605159-50444332	Linoleic acid content QTL (12226)
1_64605159	64605159-50444332	Linolenic acid content QTL (12227)
1_64605159	64605159-50444332	Marbling score (EBV) QTL (10641)
1_64605159	64605159-19367110	Oleic acid content QTL (12199)
1_64605159	64605159-50444332	Polyunsaturated fatty acid content QTL (12228)
1_64605159	64605159-50901321	Yield grade QTL (1349)
1_64605174	64605174-50444332	Linoleic acid content QTL (12226)
1_64605174	64605174-50444332	Linolenic acid content QTL (12227)
1_64605174	64605174-50444332	Marbling score (EBV) QTL (10641)
1_64605174	64605174-19367110	Oleic acid content QTL (12199)
1_64605174	64605174-50444332	Polyunsaturated fatty acid content QTL (12228)
1_64605174	64605174-50901321	Yield grade QTL (1349)
1_64605188	64605188-50444332	Linoleic acid content QTL (12226)
1_64605188	64605188-50444332	Linolenic acid content QTL (12227)
1_64605188	64605188-50444332	Marbling score (EBV) QTL (10641)
1_64605188	64605188-19367110	Oleic acid content QTL (12199)
1_64605188	64605188-50444332	Polyunsaturated fatty acid content QTL (12228)
1_64605188	64605188-50901321	Yield grade QTL (1349)
1_64605208	64605208-50444332	Linoleic acid content QTL (12226)
1_64605208	64605208-50444332	Linolenic acid content QTL (12227)
1_64605208	64605208-50444332	Marbling score (EBV) QTL (10641)
1_64605208	64605208-19367110	Oleic acid content QTL (12199)
1_64605208	64605208-50444332	Polyunsaturated fatty acid content QTL (12228)
1_64605208	64605208-50901321	Yield grade QTL (1349)
1_64605210	64605210-50444332	Linoleic acid content QTL (12226)
1_64605210	64605210-50444332	Linolenic acid content QTL (12227)
1_64605210	64605210-50444332	Marbling score (EBV) QTL (10641)
1_64605210	64605210-19367110	Oleic acid content QTL (12199)
1_64605210	64605210-50444332	Polyunsaturated fatty acid content QTL (12228)
1_64605210	64605210-50901321	Yield grade QTL (1349)
1_64605218	64605218-50444332	Linoleic acid content QTL (12226)
1_64605218	64605218-50444332	Linolenic acid content QTL (12227)
1_64605218	64605218-50444332	Marbling score (EBV) QTL (10641)
1_64605218	64605218-19367110	Oleic acid content QTL (12199)
1_64605218	64605218-50444332	Polyunsaturated fatty acid content QTL (12228)
1_64605218	64605218-50901321	Yield grade QTL (1349)
1_64605229	64605229-50444332	Linoleic acid content QTL (12226)
1_64605229	64605229-50444332	Linolenic acid content QTL (12227)
1_64605229	64605229-50444332	Marbling score (EBV) QTL (10641)
1_64605229	64605229-19367110	Oleic acid content QTL (12199)
1_64605229	64605229-50444332	Polyunsaturated fatty acid content QTL (12228)
1_64605229	64605229-50901321	Yield grade QTL (1349)
1_64605320	64605320-50444332	Linoleic acid content QTL (12226)
1_64605320	64605320-50444332	Linolenic acid content QTL (12227)
1_64605320	64605320-50444332	Marbling score (EBV) QTL (10641)
1_64605320	64605320-19367110	Oleic acid content QTL (12199)
1_64605320	64605320-50444332	Polyunsaturated fatty acid content QTL (12228)
1_64605320	64605320-50901321	Yield grade QTL (1349)
1_64605330	64605330-50444332	Linoleic acid content QTL (12226)
1_64605330	64605330-50444332	Linolenic acid content QTL (12227)
1_64605330	64605330-50444332	Marbling score (EBV) QTL (10641)
1_64605330	64605330-19367110	Oleic acid content QTL (12199)
1_64605330	64605330-50444332	Polyunsaturated fatty acid content QTL (12228)
1_64605330	64605330-50901321	Yield grade QTL (1349)
1_64605339	64605339-50444332	Linoleic acid content QTL (12226)
1_64605339	64605339-50444332	Linolenic acid content QTL (12227)
1_64605339	64605339-50444332	Marbling score (EBV) QTL (10641)
1_64605339	64605339-19367110	Oleic acid content QTL (12199)
1_64605339	64605339-50444332	Polyunsaturated fatty acid content QTL (12228)
1_64605339	64605339-50901321	Yield grade QTL (1349)
1_64605375	64605375-50444332	Linoleic acid content QTL (12226)
1_64605375	64605375-50444332	Linolenic acid content QTL (12227)
1_64605375	64605375-50444332	Marbling score (EBV) QTL (10641)
1_64605375	64605375-19367110	Oleic acid content QTL (12199)
1_64605375	64605375-50444332	Polyunsaturated fatty acid content QTL (12228)
1_64605375	64605375-50901321	Yield grade QTL (1349)
1_64614535	64614535-50444332	Linoleic acid content QTL (12226)
1_64614535	64614535-50444332	Linolenic acid content QTL (12227)
1_64614535	64614535-50444332	Marbling score (EBV) QTL (10641)
1_64614535	64614535-19367110	Oleic acid content QTL (12199)
1_64614535	64614535-50444332	Polyunsaturated fatty acid content QTL (12228)
1_64614535	64614535-50901321	Yield grade QTL (1349)
1_64633148	64633148-50444332	Linoleic acid content QTL (12226)
1_64633148	64633148-50444332	Linolenic acid content QTL (12227)
1_64633148	64633148-50444332	Marbling score (EBV) QTL (10641)
1_64633148	64633148-19367110	Oleic acid content QTL (12199)
1_64633148	64633148-50444332	Polyunsaturated fatty acid content QTL (12228)
1_64633148	64633148-50901321	Yield grade QTL (1349)
1_64784382	64784382-50444332	Linoleic acid content QTL (12226)
1_64784382	64784382-50444332	Linolenic acid content QTL (12227)
1_64784382	64784382-50444332	Marbling score (EBV) QTL (10641)
1_64784382	64784382-19367110	Oleic acid content QTL (12199)
1_64784382	64784382-50444332	Polyunsaturated fatty acid content QTL (12228)
1_64784382	64784382-50901321	Yield grade QTL (1349)
1_64791085	64791085-50444332	Linoleic acid content QTL (12226)
1_64791085	64791085-50444332	Linolenic acid content QTL (12227)
1_64791085	64791085-50444332	Marbling score (EBV) QTL (10641)
1_64791085	64791085-19367110	Oleic acid content QTL (12199)
1_64791085	64791085-50444332	Polyunsaturated fatty acid content QTL (12228)
1_64791085	64791085-50901321	Yield grade QTL (1349)
1_64794602	64794602-50444332	Linoleic acid content QTL (12226)
1_64794602	64794602-50444332	Linolenic acid content QTL (12227)
1_64794602	64794602-50444332	Marbling score (EBV) QTL (10641)
1_64794602	64794602-19367110	Oleic acid content QTL (12199)
1_64794602	64794602-50444332	Polyunsaturated fatty acid content QTL (12228)
1_64794602	64794602-50901321	Yield grade QTL (1349)
1_64794853	64794853-50444332	Linoleic acid content QTL (12226)
1_64794853	64794853-50444332	Linolenic acid content QTL (12227)
1_64794853	64794853-50444332	Marbling score (EBV) QTL (10641)
1_64794853	64794853-19367110	Oleic acid content QTL (12199)
1_64794853	64794853-50444332	Polyunsaturated fatty acid content QTL (12228)
1_64794853	64794853-50901321	Yield grade QTL (1349)
1_64795149	64795149-50444332	Linoleic acid content QTL (12226)
1_64795149	64795149-50444332	Linolenic acid content QTL (12227)
1_64795149	64795149-50444332	Marbling score (EBV) QTL (10641)
1_64795149	64795149-19367110	Oleic acid content QTL (12199)
1_64795149	64795149-50444332	Polyunsaturated fatty acid content QTL (12228)
1_64795149	64795149-50901321	Yield grade QTL (1349)
1_64795493	64795493-50444332	Linoleic acid content QTL (12226)
1_64795493	64795493-50444332	Linolenic acid content QTL (12227)
1_64795493	64795493-50444332	Marbling score (EBV) QTL (10641)
1_64795493	64795493-19367110	Oleic acid content QTL (12199)
1_64795493	64795493-50444332	Polyunsaturated fatty acid content QTL (12228)
1_64795493	64795493-50901321	Yield grade QTL (1349)
1_64841768	64841768-50444332	Linoleic acid content QTL (12226)
1_64841768	64841768-50444332	Linolenic acid content QTL (12227)
1_64841768	64841768-50444332	Marbling score (EBV) QTL (10641)
1_64841768	64841768-19367110	Oleic acid content QTL (12199)
1_64841768	64841768-50444332	Polyunsaturated fatty acid content QTL (12228)
1_64841768	64841768-50901321	Yield grade QTL (1349)
1_64864266	64864266-50444332	Linoleic acid content QTL (12226)
1_64864266	64864266-50444332	Linolenic acid content QTL (12227)
1_64864266	64864266-50444332	Marbling score (EBV) QTL (10641)
1_64864266	64864266-19367110	Oleic acid content QTL (12199)
1_64864266	64864266-50444332	Polyunsaturated fatty acid content QTL (12228)
1_64864266	64864266-50901321	Yield grade QTL (1349)
1_64864377	64864377-50444332	Linoleic acid content QTL (12226)
1_64864377	64864377-50444332	Linolenic acid content QTL (12227)
1_64864377	64864377-50444332	Marbling score (EBV) QTL (10641)
1_64864377	64864377-19367110	Oleic acid content QTL (12199)
1_64864377	64864377-50444332	Polyunsaturated fatty acid content QTL (12228)
1_64864377	64864377-50901321	Yield grade QTL (1349)
1_64959675	64959675-50444332	Linoleic acid content QTL (12226)
1_64959675	64959675-50444332	Linolenic acid content QTL (12227)
1_64959675	64959675-50444332	Marbling score (EBV) QTL (10641)
1_64959675	64959675-19367110	Oleic acid content QTL (12199)
1_64959675	64959675-50444332	Polyunsaturated fatty acid content QTL (12228)
1_64959675	64959675-50901321	Yield grade QTL (1349)
1_64976033	64976033-50444332	Linoleic acid content QTL (12226)
1_64976033	64976033-50444332	Linolenic acid content QTL (12227)
1_64976033	64976033-50444332	Marbling score (EBV) QTL (10641)
1_64976033	64976033-19367110	Oleic acid content QTL (12199)
1_64976033	64976033-50444332	Polyunsaturated fatty acid content QTL (12228)
1_64976033	64976033-50901321	Yield grade QTL (1349)
1_65062344	65062344-50444332	Linoleic acid content QTL (12226)
1_65062344	65062344-50444332	Linolenic acid content QTL (12227)
1_65062344	65062344-50444332	Marbling score (EBV) QTL (10641)
1_65062344	65062344-19367110	Oleic acid content QTL (12199)
1_65062344	65062344-50444332	Polyunsaturated fatty acid content QTL (12228)
1_65062344	65062344-50901321	Yield grade QTL (1349)
1_65062356	65062356-50444332	Linoleic acid content QTL (12226)
1_65062356	65062356-50444332	Linolenic acid content QTL (12227)
1_65062356	65062356-50444332	Marbling score (EBV) QTL (10641)
1_65062356	65062356-19367110	Oleic acid content QTL (12199)
1_65062356	65062356-50444332	Polyunsaturated fatty acid content QTL (12228)
1_65062356	65062356-50901321	Yield grade QTL (1349)
1_65123498	65123498-50444332	Linoleic acid content QTL (12226)
1_65123498	65123498-50444332	Linolenic acid content QTL (12227)
1_65123498	65123498-50444332	Marbling score (EBV) QTL (10641)
1_65123498	65123498-19367110	Oleic acid content QTL (12199)
1_65123498	65123498-50444332	Polyunsaturated fatty acid content QTL (12228)
1_65123498	65123498-50901321	Yield grade QTL (1349)
1_65542236	65542236-50444332	Linoleic acid content QTL (12226)
1_65542236	65542236-50444332	Linolenic acid content QTL (12227)
1_65542236	65542236-50444332	Marbling score (EBV) QTL (10641)
1_65542236	65542236-19367110	Oleic acid content QTL (12199)
1_65542236	65542236-50444332	Polyunsaturated fatty acid content QTL (12228)
1_65542236	65542236-50901321	Yield grade QTL (1349)
1_65745080	65745080-50444332	Linoleic acid content QTL (12226)
1_65745080	65745080-50444332	Linolenic acid content QTL (12227)
1_65745080	65745080-50444332	Marbling score (EBV) QTL (10641)
1_65745080	65745080-19367110	Oleic acid content QTL (12199)
1_65745080	65745080-50444332	Polyunsaturated fatty acid content QTL (12228)
1_65745080	65745080-50901321	Yield grade QTL (1349)
1_65745118	65745118-50444332	Linoleic acid content QTL (12226)
1_65745118	65745118-50444332	Linolenic acid content QTL (12227)
1_65745118	65745118-50444332	Marbling score (EBV) QTL (10641)
1_65745118	65745118-19367110	Oleic acid content QTL (12199)
1_65745118	65745118-50444332	Polyunsaturated fatty acid content QTL (12228)
1_65745118	65745118-50901321	Yield grade QTL (1349)
1_65745122	65745122-50444332	Linoleic acid content QTL (12226)
1_65745122	65745122-50444332	Linolenic acid content QTL (12227)
1_65745122	65745122-50444332	Marbling score (EBV) QTL (10641)
1_65745122	65745122-19367110	Oleic acid content QTL (12199)
1_65745122	65745122-50444332	Polyunsaturated fatty acid content QTL (12228)
1_65745122	65745122-50901321	Yield grade QTL (1349)
1_65992171	65992171-50444332	Linoleic acid content QTL (12226)
1_65992171	65992171-50444332	Linolenic acid content QTL (12227)
1_65992171	65992171-50444332	Marbling score (EBV) QTL (10641)
1_65992171	65992171-19367110	Oleic acid content QTL (12199)
1_65992171	65992171-50444332	Polyunsaturated fatty acid content QTL (12228)
1_65992171	65992171-50901321	Yield grade QTL (1349)
1_66038017	66038017-50444332	Linoleic acid content QTL (12226)
1_66038017	66038017-50444332	Linolenic acid content QTL (12227)
1_66038017	66038017-50444332	Marbling score (EBV) QTL (10641)
1_66038017	66038017-19367110	Oleic acid content QTL (12199)
1_66038017	66038017-50444332	Polyunsaturated fatty acid content QTL (12228)
1_66038017	66038017-50901321	Yield grade QTL (1349)
1_66405441	66405441-50444332	Linoleic acid content QTL (12226)
1_66405441	66405441-50444332	Linolenic acid content QTL (12227)
1_66405441	66405441-50444332	Marbling score (EBV) QTL (10641)
1_66405441	66405441-19367110	Oleic acid content QTL (12199)
1_66405441	66405441-50444332	Polyunsaturated fatty acid content QTL (12228)
1_66405441	66405441-50901321	Yield grade QTL (1349)
1_66536648	66536648-50444332	Linoleic acid content QTL (12226)
1_66536648	66536648-50444332	Linolenic acid content QTL (12227)
1_66536648	66536648-50444332	Marbling score (EBV) QTL (10641)
1_66536648	66536648-19367110	Oleic acid content QTL (12199)
1_66536648	66536648-50444332	Polyunsaturated fatty acid content QTL (12228)
1_66537517	66537517-50444332	Linoleic acid content QTL (12226)
1_66537517	66537517-50444332	Linolenic acid content QTL (12227)
1_66537517	66537517-50444332	Marbling score (EBV) QTL (10641)
1_66537517	66537517-19367110	Oleic acid content QTL (12199)
1_66537517	66537517-50444332	Polyunsaturated fatty acid content QTL (12228)
1_66555202	66555202-50444332	Linoleic acid content QTL (12226)
1_66555202	66555202-50444332	Linolenic acid content QTL (12227)
1_66555202	66555202-50444332	Marbling score (EBV) QTL (10641)
1_66555202	66555202-19367110	Oleic acid content QTL (12199)
1_66555202	66555202-50444332	Polyunsaturated fatty acid content QTL (12228)
1_66567394	66567394-50444332	Linoleic acid content QTL (12226)
1_66567394	66567394-50444332	Linolenic acid content QTL (12227)
1_66567394	66567394-50444332	Marbling score (EBV) QTL (10641)
1_66567394	66567394-19367110	Oleic acid content QTL (12199)
1_66567394	66567394-50444332	Polyunsaturated fatty acid content QTL (12228)
1_66589829	66589829-50444332	Linoleic acid content QTL (12226)
1_66589829	66589829-50444332	Linolenic acid content QTL (12227)
1_66589829	66589829-50444332	Marbling score (EBV) QTL (10641)
1_66589829	66589829-19367110	Oleic acid content QTL (12199)
1_66589829	66589829-50444332	Polyunsaturated fatty acid content QTL (12228)
1_66594251	66594251-50444332	Linoleic acid content QTL (12226)
1_66594251	66594251-50444332	Linolenic acid content QTL (12227)
1_66594251	66594251-50444332	Marbling score (EBV) QTL (10641)
1_66594251	66594251-19367110	Oleic acid content QTL (12199)
1_66594251	66594251-50444332	Polyunsaturated fatty acid content QTL (12228)
1_66600004	66600004-50444332	Linoleic acid content QTL (12226)
1_66600004	66600004-50444332	Linolenic acid content QTL (12227)
1_66600004	66600004-50444332	Marbling score (EBV) QTL (10641)
1_66600004	66600004-19367110	Oleic acid content QTL (12199)
1_66600004	66600004-50444332	Polyunsaturated fatty acid content QTL (12228)
1_66600302	66600302-50444332	Linoleic acid content QTL (12226)
1_66600302	66600302-50444332	Linolenic acid content QTL (12227)
1_66600302	66600302-50444332	Marbling score (EBV) QTL (10641)
1_66600302	66600302-19367110	Oleic acid content QTL (12199)
1_66600302	66600302-50444332	Polyunsaturated fatty acid content QTL (12228)
1_66600677	66600677-50444332	Linoleic acid content QTL (12226)
1_66600677	66600677-50444332	Linolenic acid content QTL (12227)
1_66600677	66600677-50444332	Marbling score (EBV) QTL (10641)
1_66600677	66600677-19367110	Oleic acid content QTL (12199)
1_66600677	66600677-50444332	Polyunsaturated fatty acid content QTL (12228)
1_66600712	66600712-50444332	Linoleic acid content QTL (12226)
1_66600712	66600712-50444332	Linolenic acid content QTL (12227)
1_66600712	66600712-50444332	Marbling score (EBV) QTL (10641)
1_66600712	66600712-19367110	Oleic acid content QTL (12199)
1_66600712	66600712-50444332	Polyunsaturated fatty acid content QTL (12228)
1_66600721	66600721-50444332	Linoleic acid content QTL (12226)
1_66600721	66600721-50444332	Linolenic acid content QTL (12227)
1_66600721	66600721-50444332	Marbling score (EBV) QTL (10641)
1_66600721	66600721-19367110	Oleic acid content QTL (12199)
1_66600721	66600721-50444332	Polyunsaturated fatty acid content QTL (12228)
1_66601197	66601197-50444332	Linoleic acid content QTL (12226)
1_66601197	66601197-50444332	Linolenic acid content QTL (12227)
1_66601197	66601197-50444332	Marbling score (EBV) QTL (10641)
1_66601197	66601197-19367110	Oleic acid content QTL (12199)
1_66601197	66601197-50444332	Polyunsaturated fatty acid content QTL (12228)
1_66601755	66601755-50444332	Linoleic acid content QTL (12226)
1_66601755	66601755-50444332	Linolenic acid content QTL (12227)
1_66601755	66601755-50444332	Marbling score (EBV) QTL (10641)
1_66601755	66601755-19367110	Oleic acid content QTL (12199)
1_66601755	66601755-50444332	Polyunsaturated fatty acid content QTL (12228)
1_66601968	66601968-50444332	Linoleic acid content QTL (12226)
1_66601968	66601968-50444332	Linolenic acid content QTL (12227)
1_66601968	66601968-50444332	Marbling score (EBV) QTL (10641)
1_66601968	66601968-19367110	Oleic acid content QTL (12199)
1_66601968	66601968-50444332	Polyunsaturated fatty acid content QTL (12228)
1_66602720	66602720-50444332	Linoleic acid content QTL (12226)
1_66602720	66602720-50444332	Linolenic acid content QTL (12227)
1_66602720	66602720-50444332	Marbling score (EBV) QTL (10641)
1_66602720	66602720-19367110	Oleic acid content QTL (12199)
1_66602720	66602720-50444332	Polyunsaturated fatty acid content QTL (12228)
1_66614727	66614727-50444332	Linoleic acid content QTL (12226)
1_66614727	66614727-50444332	Linolenic acid content QTL (12227)
1_66614727	66614727-50444332	Marbling score (EBV) QTL (10641)
1_66614727	66614727-19367110	Oleic acid content QTL (12199)
1_66614727	66614727-50444332	Polyunsaturated fatty acid content QTL (12228)
1_66617248	66617248-50444332	Linoleic acid content QTL (12226)
1_66617248	66617248-50444332	Linolenic acid content QTL (12227)
1_66617248	66617248-50444332	Marbling score (EBV) QTL (10641)
1_66617248	66617248-19367110	Oleic acid content QTL (12199)
1_66617248	66617248-50444332	Polyunsaturated fatty acid content QTL (12228)
1_66626747	66626747-50444332	Linoleic acid content QTL (12226)
1_66626747	66626747-50444332	Linolenic acid content QTL (12227)
1_66626747	66626747-50444332	Marbling score (EBV) QTL (10641)
1_66626747	66626747-19367110	Oleic acid content QTL (12199)
1_66626747	66626747-50444332	Polyunsaturated fatty acid content QTL (12228)
1_66639075	66639075-50444332	Linoleic acid content QTL (12226)
1_66639075	66639075-50444332	Linolenic acid content QTL (12227)
1_66639075	66639075-50444332	Marbling score (EBV) QTL (10641)
1_66639075	66639075-19367110	Oleic acid content QTL (12199)
1_66639075	66639075-50444332	Polyunsaturated fatty acid content QTL (12228)
1_66666502	66666502-50444332	Linoleic acid content QTL (12226)
1_66666502	66666502-50444332	Linolenic acid content QTL (12227)
1_66666502	66666502-50444332	Marbling score (EBV) QTL (10641)
1_66666502	66666502-19367110	Oleic acid content QTL (12199)
1_66666502	66666502-50444332	Polyunsaturated fatty acid content QTL (12228)
1_66714177	66714177-50444332	Linoleic acid content QTL (12226)
1_66714177	66714177-50444332	Linolenic acid content QTL (12227)
1_66714177	66714177-50444332	Marbling score (EBV) QTL (10641)
1_66714177	66714177-19367110	Oleic acid content QTL (12199)
1_66714177	66714177-50444332	Polyunsaturated fatty acid content QTL (12228)
1_66720660	66720660-50444332	Linoleic acid content QTL (12226)
1_66720660	66720660-50444332	Linolenic acid content QTL (12227)
1_66720660	66720660-50444332	Marbling score (EBV) QTL (10641)
1_66720660	66720660-19367110	Oleic acid content QTL (12199)
1_66720660	66720660-50444332	Polyunsaturated fatty acid content QTL (12228)
1_66720687	66720687-50444332	Linoleic acid content QTL (12226)
1_66720687	66720687-50444332	Linolenic acid content QTL (12227)
1_66720687	66720687-50444332	Marbling score (EBV) QTL (10641)
1_66720687	66720687-19367110	Oleic acid content QTL (12199)
1_66720687	66720687-50444332	Polyunsaturated fatty acid content QTL (12228)
1_66720735	66720735-50444332	Linoleic acid content QTL (12226)
1_66720735	66720735-50444332	Linolenic acid content QTL (12227)
1_66720735	66720735-50444332	Marbling score (EBV) QTL (10641)
1_66720735	66720735-19367110	Oleic acid content QTL (12199)
1_66720735	66720735-50444332	Polyunsaturated fatty acid content QTL (12228)
1_66720760	66720760-50444332	Linoleic acid content QTL (12226)
1_66720760	66720760-50444332	Linolenic acid content QTL (12227)
1_66720760	66720760-50444332	Marbling score (EBV) QTL (10641)
1_66720760	66720760-19367110	Oleic acid content QTL (12199)
1_66720760	66720760-50444332	Polyunsaturated fatty acid content QTL (12228)
1_66720864	66720864-50444332	Linoleic acid content QTL (12226)
1_66720864	66720864-50444332	Linolenic acid content QTL (12227)
1_66720864	66720864-50444332	Marbling score (EBV) QTL (10641)
1_66720864	66720864-19367110	Oleic acid content QTL (12199)
1_66720864	66720864-50444332	Polyunsaturated fatty acid content QTL (12228)
1_66720979	66720979-50444332	Linoleic acid content QTL (12226)
1_66720979	66720979-50444332	Linolenic acid content QTL (12227)
1_66720979	66720979-50444332	Marbling score (EBV) QTL (10641)
1_66720979	66720979-19367110	Oleic acid content QTL (12199)
1_66720979	66720979-50444332	Polyunsaturated fatty acid content QTL (12228)
1_66721006	66721006-50444332	Linoleic acid content QTL (12226)
1_66721006	66721006-50444332	Linolenic acid content QTL (12227)
1_66721006	66721006-50444332	Marbling score (EBV) QTL (10641)
1_66721006	66721006-19367110	Oleic acid content QTL (12199)
1_66721006	66721006-50444332	Polyunsaturated fatty acid content QTL (12228)
1_66721049	66721049-50444332	Linoleic acid content QTL (12226)
1_66721049	66721049-50444332	Linolenic acid content QTL (12227)
1_66721049	66721049-50444332	Marbling score (EBV) QTL (10641)
1_66721049	66721049-19367110	Oleic acid content QTL (12199)
1_66721049	66721049-50444332	Polyunsaturated fatty acid content QTL (12228)
1_66721209	66721209-50444332	Linoleic acid content QTL (12226)
1_66721209	66721209-50444332	Linolenic acid content QTL (12227)
1_66721209	66721209-50444332	Marbling score (EBV) QTL (10641)
1_66721209	66721209-19367110	Oleic acid content QTL (12199)
1_66721209	66721209-50444332	Polyunsaturated fatty acid content QTL (12228)
1_66721297	66721297-50444332	Linoleic acid content QTL (12226)
1_66721297	66721297-50444332	Linolenic acid content QTL (12227)
1_66721297	66721297-50444332	Marbling score (EBV) QTL (10641)
1_66721297	66721297-19367110	Oleic acid content QTL (12199)
1_66721297	66721297-50444332	Polyunsaturated fatty acid content QTL (12228)
1_66721608	66721608-50444332	Linoleic acid content QTL (12226)
1_66721608	66721608-50444332	Linolenic acid content QTL (12227)
1_66721608	66721608-50444332	Marbling score (EBV) QTL (10641)
1_66721608	66721608-19367110	Oleic acid content QTL (12199)
1_66721608	66721608-50444332	Polyunsaturated fatty acid content QTL (12228)
1_66721704	66721704-50444332	Linoleic acid content QTL (12226)
1_66721704	66721704-50444332	Linolenic acid content QTL (12227)
1_66721704	66721704-50444332	Marbling score (EBV) QTL (10641)
1_66721704	66721704-19367110	Oleic acid content QTL (12199)
1_66721704	66721704-50444332	Polyunsaturated fatty acid content QTL (12228)
1_66759099	66759099-50444332	Linoleic acid content QTL (12226)
1_66759099	66759099-50444332	Linolenic acid content QTL (12227)
1_66759099	66759099-50444332	Marbling score (EBV) QTL (10641)
1_66759099	66759099-19367110	Oleic acid content QTL (12199)
1_66759099	66759099-50444332	Polyunsaturated fatty acid content QTL (12228)
1_66788455	66788455-50444332	Linoleic acid content QTL (12226)
1_66788455	66788455-50444332	Linolenic acid content QTL (12227)
1_66788455	66788455-50444332	Marbling score (EBV) QTL (10641)
1_66788455	66788455-19367110	Oleic acid content QTL (12199)
1_66788455	66788455-50444332	Polyunsaturated fatty acid content QTL (12228)
1_66790688	66790688-50444332	Linoleic acid content QTL (12226)
1_66790688	66790688-50444332	Linolenic acid content QTL (12227)
1_66790688	66790688-50444332	Marbling score (EBV) QTL (10641)
1_66790688	66790688-19367110	Oleic acid content QTL (12199)
1_66790688	66790688-50444332	Polyunsaturated fatty acid content QTL (12228)
1_66791150	66791150-50444332	Linoleic acid content QTL (12226)
1_66791150	66791150-50444332	Linolenic acid content QTL (12227)
1_66791150	66791150-50444332	Marbling score (EBV) QTL (10641)
1_66791150	66791150-19367110	Oleic acid content QTL (12199)
1_66791150	66791150-50444332	Polyunsaturated fatty acid content QTL (12228)
1_66855160	66855160-50444332	Linoleic acid content QTL (12226)
1_66855160	66855160-50444332	Linolenic acid content QTL (12227)
1_66855160	66855160-50444332	Marbling score (EBV) QTL (10641)
1_66855160	66855160-19367110	Oleic acid content QTL (12199)
1_66855160	66855160-50444332	Polyunsaturated fatty acid content QTL (12228)
1_66855434	66855434-50444332	Linoleic acid content QTL (12226)
1_66855434	66855434-50444332	Linolenic acid content QTL (12227)
1_66855434	66855434-50444332	Marbling score (EBV) QTL (10641)
1_66855434	66855434-19367110	Oleic acid content QTL (12199)
1_66855434	66855434-50444332	Polyunsaturated fatty acid content QTL (12228)
1_67082343	67082343-50444332	Linoleic acid content QTL (12226)
1_67082343	67082343-50444332	Linolenic acid content QTL (12227)
1_67082343	67082343-50444332	Marbling score (EBV) QTL (10641)
1_67082343	67082343-19367110	Oleic acid content QTL (12199)
1_67082343	67082343-50444332	Polyunsaturated fatty acid content QTL (12228)
1_67082639	67082639-50444332	Linoleic acid content QTL (12226)
1_67082639	67082639-50444332	Linolenic acid content QTL (12227)
1_67082639	67082639-50444332	Marbling score (EBV) QTL (10641)
1_67082639	67082639-19367110	Oleic acid content QTL (12199)
1_67082639	67082639-50444332	Polyunsaturated fatty acid content QTL (12228)
1_67082684	67082684-50444332	Linoleic acid content QTL (12226)
1_67082684	67082684-50444332	Linolenic acid content QTL (12227)
1_67082684	67082684-50444332	Marbling score (EBV) QTL (10641)
1_67082684	67082684-19367110	Oleic acid content QTL (12199)
1_67082684	67082684-50444332	Polyunsaturated fatty acid content QTL (12228)
1_67594077	67594077-50444332	Linoleic acid content QTL (12226)
1_67594077	67594077-50444332	Linolenic acid content QTL (12227)
1_67594077	67594077-50444332	Marbling score (EBV) QTL (10641)
1_67594077	67594077-19367110	Oleic acid content QTL (12199)
1_67594077	67594077-50444332	Polyunsaturated fatty acid content QTL (12228)
1_67595520	67595520-50444332	Linoleic acid content QTL (12226)
1_67595520	67595520-50444332	Linolenic acid content QTL (12227)
1_67595520	67595520-50444332	Marbling score (EBV) QTL (10641)
1_67595520	67595520-19367110	Oleic acid content QTL (12199)
1_67595520	67595520-50444332	Polyunsaturated fatty acid content QTL (12228)
1_67625611	67625611-50444332	Linoleic acid content QTL (12226)
1_67625611	67625611-50444332	Linolenic acid content QTL (12227)
1_67625611	67625611-50444332	Marbling score (EBV) QTL (10641)
1_67625611	67625611-19367110	Oleic acid content QTL (12199)
1_67625611	67625611-50444332	Polyunsaturated fatty acid content QTL (12228)
1_67631664	67631664-50444332	Linoleic acid content QTL (12226)
1_67631664	67631664-50444332	Linolenic acid content QTL (12227)
1_67631664	67631664-50444332	Marbling score (EBV) QTL (10641)
1_67631664	67631664-19367110	Oleic acid content QTL (12199)
1_67631664	67631664-50444332	Polyunsaturated fatty acid content QTL (12228)
1_67635588	67635588-50444332	Linoleic acid content QTL (12226)
1_67635588	67635588-50444332	Linolenic acid content QTL (12227)
1_67635588	67635588-50444332	Marbling score (EBV) QTL (10641)
1_67635588	67635588-19367110	Oleic acid content QTL (12199)
1_67635588	67635588-50444332	Polyunsaturated fatty acid content QTL (12228)
1_67839717	67839717-50444332	Linoleic acid content QTL (12226)
1_67839717	67839717-50444332	Linolenic acid content QTL (12227)
1_67839717	67839717-50444332	Marbling score (EBV) QTL (10641)
1_67839717	67839717-19367110	Oleic acid content QTL (12199)
1_67839717	67839717-50444332	Polyunsaturated fatty acid content QTL (12228)
1_68101746	68101746-50444332	Linoleic acid content QTL (12226)
1_68101746	68101746-50444332	Linolenic acid content QTL (12227)
1_68101746	68101746-50444332	Marbling score (EBV) QTL (10641)
1_68101746	68101746-19367110	Oleic acid content QTL (12199)
1_68101746	68101746-50444332	Polyunsaturated fatty acid content QTL (12228)
1_68420808	68420808-50444332	Linoleic acid content QTL (12226)
1_68420808	68420808-50444332	Linolenic acid content QTL (12227)
1_68420808	68420808-50444332	Marbling score (EBV) QTL (10641)
1_68420808	68420808-19367110	Oleic acid content QTL (12199)
1_68420808	68420808-50444332	Polyunsaturated fatty acid content QTL (12228)
1_68420888	68420888-50444332	Linoleic acid content QTL (12226)
1_68420888	68420888-50444332	Linolenic acid content QTL (12227)
1_68420888	68420888-50444332	Marbling score (EBV) QTL (10641)
1_68420888	68420888-19367110	Oleic acid content QTL (12199)
1_68420888	68420888-50444332	Polyunsaturated fatty acid content QTL (12228)
1_68420892	68420892-50444332	Linoleic acid content QTL (12226)
1_68420892	68420892-50444332	Linolenic acid content QTL (12227)
1_68420892	68420892-50444332	Marbling score (EBV) QTL (10641)
1_68420892	68420892-19367110	Oleic acid content QTL (12199)
1_68420892	68420892-50444332	Polyunsaturated fatty acid content QTL (12228)
1_68469544	68469544-50444332	Linoleic acid content QTL (12226)
1_68469544	68469544-50444332	Linolenic acid content QTL (12227)
1_68469544	68469544-50444332	Marbling score (EBV) QTL (10641)
1_68469544	68469544-19367110	Oleic acid content QTL (12199)
1_68469544	68469544-50444332	Polyunsaturated fatty acid content QTL (12228)
1_68895458	68895458-50444332	Linoleic acid content QTL (12226)
1_68895458	68895458-50444332	Linolenic acid content QTL (12227)
1_68895458	68895458-50444332	Marbling score (EBV) QTL (10641)
1_68895458	68895458-19367110	Oleic acid content QTL (12199)
1_68895458	68895458-50444332	Polyunsaturated fatty acid content QTL (12228)
1_68895547	68895547-50444332	Linoleic acid content QTL (12226)
1_68895547	68895547-50444332	Linolenic acid content QTL (12227)
1_68895547	68895547-50444332	Marbling score (EBV) QTL (10641)
1_68895547	68895547-19367110	Oleic acid content QTL (12199)
1_68895547	68895547-50444332	Polyunsaturated fatty acid content QTL (12228)
1_68895621	68895621-50444332	Linoleic acid content QTL (12226)
1_68895621	68895621-50444332	Linolenic acid content QTL (12227)
1_68895621	68895621-50444332	Marbling score (EBV) QTL (10641)
1_68895621	68895621-19367110	Oleic acid content QTL (12199)
1_68895621	68895621-50444332	Polyunsaturated fatty acid content QTL (12228)
1_68895768	68895768-50444332	Linoleic acid content QTL (12226)
1_68895768	68895768-50444332	Linolenic acid content QTL (12227)
1_68895768	68895768-50444332	Marbling score (EBV) QTL (10641)
1_68895768	68895768-19367110	Oleic acid content QTL (12199)
1_68895768	68895768-50444332	Polyunsaturated fatty acid content QTL (12228)
1_68895920	68895920-50444332	Linoleic acid content QTL (12226)
1_68895920	68895920-50444332	Linolenic acid content QTL (12227)
1_68895920	68895920-50444332	Marbling score (EBV) QTL (10641)
1_68895920	68895920-19367110	Oleic acid content QTL (12199)
1_68895920	68895920-50444332	Polyunsaturated fatty acid content QTL (12228)
1_68895999	68895999-50444332	Linoleic acid content QTL (12226)
1_68895999	68895999-50444332	Linolenic acid content QTL (12227)
1_68895999	68895999-50444332	Marbling score (EBV) QTL (10641)
1_68895999	68895999-19367110	Oleic acid content QTL (12199)
1_68895999	68895999-50444332	Polyunsaturated fatty acid content QTL (12228)
1_68913656	68913656-50444332	Linoleic acid content QTL (12226)
1_68913656	68913656-50444332	Linolenic acid content QTL (12227)
1_68913656	68913656-50444332	Marbling score (EBV) QTL (10641)
1_68913656	68913656-19367110	Oleic acid content QTL (12199)
1_68913656	68913656-50444332	Polyunsaturated fatty acid content QTL (12228)
1_69282250	69282250-50444332	Linoleic acid content QTL (12226)
1_69282250	69282250-50444332	Linolenic acid content QTL (12227)
1_69282250	69282250-50444332	Marbling score (EBV) QTL (10641)
1_69282250	69282250-19367110	Oleic acid content QTL (12199)
1_69282250	69282250-50444332	Polyunsaturated fatty acid content QTL (12228)
1_69309650	69309650-50444332	Linoleic acid content QTL (12226)
1_69309650	69309650-50444332	Linolenic acid content QTL (12227)
1_69309650	69309650-50444332	Marbling score (EBV) QTL (10641)
1_69309650	69309650-19367110	Oleic acid content QTL (12199)
1_69309650	69309650-50444332	Polyunsaturated fatty acid content QTL (12228)
1_69344287	69344287-50444332	Linoleic acid content QTL (12226)
1_69344287	69344287-50444332	Linolenic acid content QTL (12227)
1_69344287	69344287-50444332	Marbling score (EBV) QTL (10641)
1_69344287	69344287-19367110	Oleic acid content QTL (12199)
1_69344287	69344287-50444332	Polyunsaturated fatty acid content QTL (12228)
1_69399092	69399092-50444332	Linoleic acid content QTL (12226)
1_69399092	69399092-50444332	Linolenic acid content QTL (12227)
1_69399092	69399092-50444332	Marbling score (EBV) QTL (10641)
1_69399092	69399092-19367110	Oleic acid content QTL (12199)
1_69399092	69399092-50444332	Polyunsaturated fatty acid content QTL (12228)
1_69399158	69399158-50444332	Linoleic acid content QTL (12226)
1_69399158	69399158-50444332	Linolenic acid content QTL (12227)
1_69399158	69399158-50444332	Marbling score (EBV) QTL (10641)
1_69399158	69399158-19367110	Oleic acid content QTL (12199)
1_69399158	69399158-50444332	Polyunsaturated fatty acid content QTL (12228)
1_69676924	69676924-50444332	Linoleic acid content QTL (12226)
1_69676924	69676924-50444332	Linolenic acid content QTL (12227)
1_69676924	69676924-50444332	Marbling score (EBV) QTL (10641)
1_69676924	69676924-19367110	Oleic acid content QTL (12199)
1_69676924	69676924-50444332	Polyunsaturated fatty acid content QTL (12228)
1_69677481	69677481-50444332	Linoleic acid content QTL (12226)
1_69677481	69677481-50444332	Linolenic acid content QTL (12227)
1_69677481	69677481-50444332	Marbling score (EBV) QTL (10641)
1_69677481	69677481-19367110	Oleic acid content QTL (12199)
1_69677481	69677481-50444332	Polyunsaturated fatty acid content QTL (12228)
1_69683346	69683346-50444332	Linoleic acid content QTL (12226)
1_69683346	69683346-50444332	Linolenic acid content QTL (12227)
1_69683346	69683346-50444332	Marbling score (EBV) QTL (10641)
1_69683346	69683346-19367110	Oleic acid content QTL (12199)
1_69683346	69683346-50444332	Polyunsaturated fatty acid content QTL (12228)
1_69753035	69753035-50444332	Linoleic acid content QTL (12226)
1_69753035	69753035-50444332	Linolenic acid content QTL (12227)
1_69753035	69753035-50444332	Marbling score (EBV) QTL (10641)
1_69753035	69753035-19367110	Oleic acid content QTL (12199)
1_69753035	69753035-50444332	Polyunsaturated fatty acid content QTL (12228)
1_70127189	70127189-50444332	Linoleic acid content QTL (12226)
1_70127189	70127189-50444332	Linolenic acid content QTL (12227)
1_70127189	70127189-50444332	Marbling score (EBV) QTL (10641)
1_70127189	70127189-19367110	Oleic acid content QTL (12199)
1_70127189	70127189-50444332	Polyunsaturated fatty acid content QTL (12228)
1_70292665	70292665-50444332	Linoleic acid content QTL (12226)
1_70292665	70292665-50444332	Linolenic acid content QTL (12227)
1_70292665	70292665-50444332	Marbling score (EBV) QTL (10641)
1_70292665	70292665-19367110	Oleic acid content QTL (12199)
1_70292665	70292665-50444332	Polyunsaturated fatty acid content QTL (12228)
1_70505173	70505173-50444332	Linoleic acid content QTL (12226)
1_70505173	70505173-50444332	Linolenic acid content QTL (12227)
1_70505173	70505173-50444332	Marbling score (EBV) QTL (10641)
1_70505173	70505173-19367110	Oleic acid content QTL (12199)
1_70505173	70505173-50444332	Polyunsaturated fatty acid content QTL (12228)
1_70505406	70505406-50444332	Linoleic acid content QTL (12226)
1_70505406	70505406-50444332	Linolenic acid content QTL (12227)
1_70505406	70505406-50444332	Marbling score (EBV) QTL (10641)
1_70505406	70505406-19367110	Oleic acid content QTL (12199)
1_70505406	70505406-50444332	Polyunsaturated fatty acid content QTL (12228)
1_70505505	70505505-50444332	Linoleic acid content QTL (12226)
1_70505505	70505505-50444332	Linolenic acid content QTL (12227)
1_70505505	70505505-50444332	Marbling score (EBV) QTL (10641)
1_70505505	70505505-19367110	Oleic acid content QTL (12199)
1_70505505	70505505-50444332	Polyunsaturated fatty acid content QTL (12228)
1_70697685	70697685-50444332	Linoleic acid content QTL (12226)
1_70697685	70697685-50444332	Linolenic acid content QTL (12227)
1_70697685	70697685-50444332	Marbling score (EBV) QTL (10641)
1_70697685	70697685-19367110	Oleic acid content QTL (12199)
1_70697685	70697685-50444332	Polyunsaturated fatty acid content QTL (12228)
1_70697727	70697727-50444332	Linoleic acid content QTL (12226)
1_70697727	70697727-50444332	Linolenic acid content QTL (12227)
1_70697727	70697727-50444332	Marbling score (EBV) QTL (10641)
1_70697727	70697727-19367110	Oleic acid content QTL (12199)
1_70697727	70697727-50444332	Polyunsaturated fatty acid content QTL (12228)
1_70697734	70697734-50444332	Linoleic acid content QTL (12226)
1_70697734	70697734-50444332	Linolenic acid content QTL (12227)
1_70697734	70697734-50444332	Marbling score (EBV) QTL (10641)
1_70697734	70697734-19367110	Oleic acid content QTL (12199)
1_70697734	70697734-50444332	Polyunsaturated fatty acid content QTL (12228)
1_70697802	70697802-50444332	Linoleic acid content QTL (12226)
1_70697802	70697802-50444332	Linolenic acid content QTL (12227)
1_70697802	70697802-50444332	Marbling score (EBV) QTL (10641)
1_70697802	70697802-19367110	Oleic acid content QTL (12199)
1_70697802	70697802-50444332	Polyunsaturated fatty acid content QTL (12228)
1_70697810	70697810-50444332	Linoleic acid content QTL (12226)
1_70697810	70697810-50444332	Linolenic acid content QTL (12227)
1_70697810	70697810-50444332	Marbling score (EBV) QTL (10641)
1_70697810	70697810-19367110	Oleic acid content QTL (12199)
1_70697810	70697810-50444332	Polyunsaturated fatty acid content QTL (12228)
1_70838004	70838004-50444332	Linoleic acid content QTL (12226)
1_70838004	70838004-50444332	Linolenic acid content QTL (12227)
1_70838004	70838004-50444332	Marbling score (EBV) QTL (10641)
1_70838004	70838004-19367110	Oleic acid content QTL (12199)
1_70838004	70838004-50444332	Polyunsaturated fatty acid content QTL (12228)
1_70996384	70996384-50444332	Linoleic acid content QTL (12226)
1_70996384	70996384-50444332	Linolenic acid content QTL (12227)
1_70996384	70996384-50444332	Marbling score (EBV) QTL (10641)
1_70996384	70996384-19367110	Oleic acid content QTL (12199)
1_70996384	70996384-50444332	Polyunsaturated fatty acid content QTL (12228)
1_71078456	71078456-50444332	Linoleic acid content QTL (12226)
1_71078456	71078456-50444332	Linolenic acid content QTL (12227)
1_71078456	71078456-50444332	Marbling score (EBV) QTL (10641)
1_71078456	71078456-19367110	Oleic acid content QTL (12199)
1_71078456	71078456-50444332	Polyunsaturated fatty acid content QTL (12228)
1_71078502	71078502-50444332	Linoleic acid content QTL (12226)
1_71078502	71078502-50444332	Linolenic acid content QTL (12227)
1_71078502	71078502-50444332	Marbling score (EBV) QTL (10641)
1_71078502	71078502-19367110	Oleic acid content QTL (12199)
1_71078502	71078502-50444332	Polyunsaturated fatty acid content QTL (12228)
1_71079020	71079020-50444332	Linoleic acid content QTL (12226)
1_71079020	71079020-50444332	Linolenic acid content QTL (12227)
1_71079020	71079020-50444332	Marbling score (EBV) QTL (10641)
1_71079020	71079020-19367110	Oleic acid content QTL (12199)
1_71079020	71079020-50444332	Polyunsaturated fatty acid content QTL (12228)
1_71079322	71079322-50444332	Linoleic acid content QTL (12226)
1_71079322	71079322-50444332	Linolenic acid content QTL (12227)
1_71079322	71079322-50444332	Marbling score (EBV) QTL (10641)
1_71079322	71079322-19367110	Oleic acid content QTL (12199)
1_71079322	71079322-50444332	Polyunsaturated fatty acid content QTL (12228)
1_71079492	71079492-50444332	Linoleic acid content QTL (12226)
1_71079492	71079492-50444332	Linolenic acid content QTL (12227)
1_71079492	71079492-50444332	Marbling score (EBV) QTL (10641)
1_71079492	71079492-19367110	Oleic acid content QTL (12199)
1_71079492	71079492-50444332	Polyunsaturated fatty acid content QTL (12228)
1_71085391	71085391-50444332	Linoleic acid content QTL (12226)
1_71085391	71085391-50444332	Linolenic acid content QTL (12227)
1_71085391	71085391-50444332	Marbling score (EBV) QTL (10641)
1_71085391	71085391-19367110	Oleic acid content QTL (12199)
1_71085391	71085391-50444332	Polyunsaturated fatty acid content QTL (12228)
1_71085480	71085480-50444332	Linoleic acid content QTL (12226)
1_71085480	71085480-50444332	Linolenic acid content QTL (12227)
1_71085480	71085480-50444332	Marbling score (EBV) QTL (10641)
1_71085480	71085480-19367110	Oleic acid content QTL (12199)
1_71085480	71085480-50444332	Polyunsaturated fatty acid content QTL (12228)
1_71105876	71105876-50444332	Linoleic acid content QTL (12226)
1_71105876	71105876-50444332	Linolenic acid content QTL (12227)
1_71105876	71105876-50444332	Marbling score (EBV) QTL (10641)
1_71105876	71105876-19367110	Oleic acid content QTL (12199)
1_71105876	71105876-50444332	Polyunsaturated fatty acid content QTL (12228)
1_71111754	71111754-50444332	Linoleic acid content QTL (12226)
1_71111754	71111754-50444332	Linolenic acid content QTL (12227)
1_71111754	71111754-50444332	Marbling score (EBV) QTL (10641)
1_71111754	71111754-19367110	Oleic acid content QTL (12199)
1_71111754	71111754-50444332	Polyunsaturated fatty acid content QTL (12228)
1_71260263	71260263-50444332	Linoleic acid content QTL (12226)
1_71260263	71260263-50444332	Linolenic acid content QTL (12227)
1_71260263	71260263-50444332	Marbling score (EBV) QTL (10641)
1_71260263	71260263-19367110	Oleic acid content QTL (12199)
1_71260263	71260263-50444332	Polyunsaturated fatty acid content QTL (12228)
1_71277265	71277265-50444332	Linoleic acid content QTL (12226)
1_71277265	71277265-50444332	Linolenic acid content QTL (12227)
1_71277265	71277265-50444332	Marbling score (EBV) QTL (10641)
1_71277265	71277265-19367110	Oleic acid content QTL (12199)
1_71277265	71277265-50444332	Polyunsaturated fatty acid content QTL (12228)
1_71484303	71484303-50444332	Linoleic acid content QTL (12226)
1_71484303	71484303-50444332	Linolenic acid content QTL (12227)
1_71484303	71484303-50444332	Marbling score (EBV) QTL (10641)
1_71484303	71484303-19367110	Oleic acid content QTL (12199)
1_71484303	71484303-50444332	Polyunsaturated fatty acid content QTL (12228)
1_71484308	71484308-50444332	Linoleic acid content QTL (12226)
1_71484308	71484308-50444332	Linolenic acid content QTL (12227)
1_71484308	71484308-50444332	Marbling score (EBV) QTL (10641)
1_71484308	71484308-19367110	Oleic acid content QTL (12199)
1_71484308	71484308-50444332	Polyunsaturated fatty acid content QTL (12228)
1_71484311	71484311-50444332	Linoleic acid content QTL (12226)
1_71484311	71484311-50444332	Linolenic acid content QTL (12227)
1_71484311	71484311-50444332	Marbling score (EBV) QTL (10641)
1_71484311	71484311-19367110	Oleic acid content QTL (12199)
1_71484311	71484311-50444332	Polyunsaturated fatty acid content QTL (12228)
1_71484314	71484314-50444332	Linoleic acid content QTL (12226)
1_71484314	71484314-50444332	Linolenic acid content QTL (12227)
1_71484314	71484314-50444332	Marbling score (EBV) QTL (10641)
1_71484314	71484314-19367110	Oleic acid content QTL (12199)
1_71484314	71484314-50444332	Polyunsaturated fatty acid content QTL (12228)
1_71631976	71631976-50444332	Linoleic acid content QTL (12226)
1_71631976	71631976-50444332	Linolenic acid content QTL (12227)
1_71631976	71631976-50444332	Marbling score (EBV) QTL (10641)
1_71631976	71631976-19367110	Oleic acid content QTL (12199)
1_71631976	71631976-50444332	Polyunsaturated fatty acid content QTL (12228)
1_71697147	71697147-50444332	Linoleic acid content QTL (12226)
1_71697147	71697147-50444332	Linolenic acid content QTL (12227)
1_71697147	71697147-50444332	Marbling score (EBV) QTL (10641)
1_71697147	71697147-19367110	Oleic acid content QTL (12199)
1_71697147	71697147-50444332	Polyunsaturated fatty acid content QTL (12228)
1_71697190	71697190-50444332	Linoleic acid content QTL (12226)
1_71697190	71697190-50444332	Linolenic acid content QTL (12227)
1_71697190	71697190-50444332	Marbling score (EBV) QTL (10641)
1_71697190	71697190-19367110	Oleic acid content QTL (12199)
1_71697190	71697190-50444332	Polyunsaturated fatty acid content QTL (12228)
1_71702002	71702002-50444332	Linoleic acid content QTL (12226)
1_71702002	71702002-50444332	Linolenic acid content QTL (12227)
1_71702002	71702002-50444332	Marbling score (EBV) QTL (10641)
1_71702002	71702002-19367110	Oleic acid content QTL (12199)
1_71702002	71702002-50444332	Polyunsaturated fatty acid content QTL (12228)
1_71716016	71716016-50444332	Linoleic acid content QTL (12226)
1_71716016	71716016-50444332	Linolenic acid content QTL (12227)
1_71716016	71716016-50444332	Marbling score (EBV) QTL (10641)
1_71716016	71716016-19367110	Oleic acid content QTL (12199)
1_71716016	71716016-50444332	Polyunsaturated fatty acid content QTL (12228)
1_71716094	71716094-50444332	Linoleic acid content QTL (12226)
1_71716094	71716094-50444332	Linolenic acid content QTL (12227)
1_71716094	71716094-50444332	Marbling score (EBV) QTL (10641)
1_71716094	71716094-19367110	Oleic acid content QTL (12199)
1_71716094	71716094-50444332	Polyunsaturated fatty acid content QTL (12228)
1_71789828	71789828-50444332	Linoleic acid content QTL (12226)
1_71789828	71789828-50444332	Linolenic acid content QTL (12227)
1_71789828	71789828-50444332	Marbling score (EBV) QTL (10641)
1_71789828	71789828-19367110	Oleic acid content QTL (12199)
1_71789828	71789828-50444332	Polyunsaturated fatty acid content QTL (12228)
1_71789903	71789903-50444332	Linoleic acid content QTL (12226)
1_71789903	71789903-50444332	Linolenic acid content QTL (12227)
1_71789903	71789903-50444332	Marbling score (EBV) QTL (10641)
1_71789903	71789903-19367110	Oleic acid content QTL (12199)
1_71789903	71789903-50444332	Polyunsaturated fatty acid content QTL (12228)
1_71790785	71790785-50444332	Linoleic acid content QTL (12226)
1_71790785	71790785-50444332	Linolenic acid content QTL (12227)
1_71790785	71790785-50444332	Marbling score (EBV) QTL (10641)
1_71790785	71790785-19367110	Oleic acid content QTL (12199)
1_71790785	71790785-50444332	Polyunsaturated fatty acid content QTL (12228)
1_71834330	71834330-50444332	Linoleic acid content QTL (12226)
1_71834330	71834330-50444332	Linolenic acid content QTL (12227)
1_71834330	71834330-50444332	Marbling score (EBV) QTL (10641)
1_71834330	71834330-19367110	Oleic acid content QTL (12199)
1_71834330	71834330-50444332	Polyunsaturated fatty acid content QTL (12228)
1_71834399	71834399-50444332	Linoleic acid content QTL (12226)
1_71834399	71834399-50444332	Linolenic acid content QTL (12227)
1_71834399	71834399-50444332	Marbling score (EBV) QTL (10641)
1_71834399	71834399-19367110	Oleic acid content QTL (12199)
1_71834399	71834399-50444332	Polyunsaturated fatty acid content QTL (12228)
1_71834613	71834613-50444332	Linoleic acid content QTL (12226)
1_71834613	71834613-50444332	Linolenic acid content QTL (12227)
1_71834613	71834613-50444332	Marbling score (EBV) QTL (10641)
1_71834613	71834613-19367110	Oleic acid content QTL (12199)
1_71834613	71834613-50444332	Polyunsaturated fatty acid content QTL (12228)
1_71834879	71834879-50444332	Linoleic acid content QTL (12226)
1_71834879	71834879-50444332	Linolenic acid content QTL (12227)
1_71834879	71834879-50444332	Marbling score (EBV) QTL (10641)
1_71834879	71834879-19367110	Oleic acid content QTL (12199)
1_71834879	71834879-50444332	Polyunsaturated fatty acid content QTL (12228)
1_71835286	71835286-50444332	Linoleic acid content QTL (12226)
1_71835286	71835286-50444332	Linolenic acid content QTL (12227)
1_71835286	71835286-50444332	Marbling score (EBV) QTL (10641)
1_71835286	71835286-19367110	Oleic acid content QTL (12199)
1_71835286	71835286-50444332	Polyunsaturated fatty acid content QTL (12228)
1_71839755	71839755-50444332	Linoleic acid content QTL (12226)
1_71839755	71839755-50444332	Linolenic acid content QTL (12227)
1_71839755	71839755-50444332	Marbling score (EBV) QTL (10641)
1_71839755	71839755-19367110	Oleic acid content QTL (12199)
1_71839755	71839755-50444332	Polyunsaturated fatty acid content QTL (12228)
1_71839769	71839769-50444332	Linoleic acid content QTL (12226)
1_71839769	71839769-50444332	Linolenic acid content QTL (12227)
1_71839769	71839769-50444332	Marbling score (EBV) QTL (10641)
1_71839769	71839769-19367110	Oleic acid content QTL (12199)
1_71839769	71839769-50444332	Polyunsaturated fatty acid content QTL (12228)
1_72009876	72009876-50444332	Linoleic acid content QTL (12226)
1_72009876	72009876-50444332	Linolenic acid content QTL (12227)
1_72009876	72009876-50444332	Marbling score (EBV) QTL (10641)
1_72009876	72009876-19367110	Oleic acid content QTL (12199)
1_72009876	72009876-50444332	Polyunsaturated fatty acid content QTL (12228)
1_72025173	72025173-50444332	Linoleic acid content QTL (12226)
1_72025173	72025173-50444332	Linolenic acid content QTL (12227)
1_72025173	72025173-50444332	Marbling score (EBV) QTL (10641)
1_72025173	72025173-19367110	Oleic acid content QTL (12199)
1_72025173	72025173-50444332	Polyunsaturated fatty acid content QTL (12228)
1_72025272	72025272-50444332	Linoleic acid content QTL (12226)
1_72025272	72025272-50444332	Linolenic acid content QTL (12227)
1_72025272	72025272-50444332	Marbling score (EBV) QTL (10641)
1_72025272	72025272-19367110	Oleic acid content QTL (12199)
1_72025272	72025272-50444332	Polyunsaturated fatty acid content QTL (12228)
1_72025932	72025932-50444332	Linoleic acid content QTL (12226)
1_72025932	72025932-50444332	Linolenic acid content QTL (12227)
1_72025932	72025932-50444332	Marbling score (EBV) QTL (10641)
1_72025932	72025932-19367110	Oleic acid content QTL (12199)
1_72025932	72025932-50444332	Polyunsaturated fatty acid content QTL (12228)
1_72026002	72026002-50444332	Linoleic acid content QTL (12226)
1_72026002	72026002-50444332	Linolenic acid content QTL (12227)
1_72026002	72026002-50444332	Marbling score (EBV) QTL (10641)
1_72026002	72026002-19367110	Oleic acid content QTL (12199)
1_72026002	72026002-50444332	Polyunsaturated fatty acid content QTL (12228)
1_72026174	72026174-50444332	Linoleic acid content QTL (12226)
1_72026174	72026174-50444332	Linolenic acid content QTL (12227)
1_72026174	72026174-50444332	Marbling score (EBV) QTL (10641)
1_72026174	72026174-19367110	Oleic acid content QTL (12199)
1_72026174	72026174-50444332	Polyunsaturated fatty acid content QTL (12228)
1_72575249	72575249-50444332	Linoleic acid content QTL (12226)
1_72575249	72575249-50444332	Linolenic acid content QTL (12227)
1_72575249	72575249-50444332	Marbling score (EBV) QTL (10641)
1_72575249	72575249-19367110	Oleic acid content QTL (12199)
1_72575249	72575249-50444332	Polyunsaturated fatty acid content QTL (12228)
1_72582482	72582482-50444332	Linoleic acid content QTL (12226)
1_72582482	72582482-50444332	Linolenic acid content QTL (12227)
1_72582482	72582482-50444332	Marbling score (EBV) QTL (10641)
1_72582482	72582482-19367110	Oleic acid content QTL (12199)
1_72582482	72582482-50444332	Polyunsaturated fatty acid content QTL (12228)
1_72608674	72608674-50444332	Linoleic acid content QTL (12226)
1_72608674	72608674-50444332	Linolenic acid content QTL (12227)
1_72608674	72608674-50444332	Marbling score (EBV) QTL (10641)
1_72608674	72608674-19367110	Oleic acid content QTL (12199)
1_72608674	72608674-50444332	Polyunsaturated fatty acid content QTL (12228)
1_73104891	73104891-50444332	Linoleic acid content QTL (12226)
1_73104891	73104891-50444332	Linolenic acid content QTL (12227)
1_73104891	73104891-50444332	Marbling score (EBV) QTL (10641)
1_73104891	73104891-19367110	Oleic acid content QTL (12199)
1_73104891	73104891-50444332	Polyunsaturated fatty acid content QTL (12228)
1_73105205	73105205-50444332	Linoleic acid content QTL (12226)
1_73105205	73105205-50444332	Linolenic acid content QTL (12227)
1_73105205	73105205-50444332	Marbling score (EBV) QTL (10641)
1_73105205	73105205-19367110	Oleic acid content QTL (12199)
1_73105205	73105205-50444332	Polyunsaturated fatty acid content QTL (12228)
1_73105338	73105338-50444332	Linoleic acid content QTL (12226)
1_73105338	73105338-50444332	Linolenic acid content QTL (12227)
1_73105338	73105338-50444332	Marbling score (EBV) QTL (10641)
1_73105338	73105338-19367110	Oleic acid content QTL (12199)
1_73105338	73105338-50444332	Polyunsaturated fatty acid content QTL (12228)
1_73105402	73105402-50444332	Linoleic acid content QTL (12226)
1_73105402	73105402-50444332	Linolenic acid content QTL (12227)
1_73105402	73105402-50444332	Marbling score (EBV) QTL (10641)
1_73105402	73105402-19367110	Oleic acid content QTL (12199)
1_73105402	73105402-50444332	Polyunsaturated fatty acid content QTL (12228)
1_73105545	73105545-50444332	Linoleic acid content QTL (12226)
1_73105545	73105545-50444332	Linolenic acid content QTL (12227)
1_73105545	73105545-50444332	Marbling score (EBV) QTL (10641)
1_73105545	73105545-19367110	Oleic acid content QTL (12199)
1_73105545	73105545-50444332	Polyunsaturated fatty acid content QTL (12228)
1_73105851	73105851-50444332	Linoleic acid content QTL (12226)
1_73105851	73105851-50444332	Linolenic acid content QTL (12227)
1_73105851	73105851-50444332	Marbling score (EBV) QTL (10641)
1_73105851	73105851-19367110	Oleic acid content QTL (12199)
1_73105851	73105851-50444332	Polyunsaturated fatty acid content QTL (12228)
1_73106245	73106245-50444332	Linoleic acid content QTL (12226)
1_73106245	73106245-50444332	Linolenic acid content QTL (12227)
1_73106245	73106245-50444332	Marbling score (EBV) QTL (10641)
1_73106245	73106245-19367110	Oleic acid content QTL (12199)
1_73106245	73106245-50444332	Polyunsaturated fatty acid content QTL (12228)
1_73468968	73468968-50444332	Linoleic acid content QTL (12226)
1_73468968	73468968-50444332	Linolenic acid content QTL (12227)
1_73468968	73468968-50444332	Marbling score (EBV) QTL (10641)
1_73468968	73468968-19367110	Oleic acid content QTL (12199)
1_73468968	73468968-50444332	Polyunsaturated fatty acid content QTL (12228)
1_73468972	73468972-50444332	Linoleic acid content QTL (12226)
1_73468972	73468972-50444332	Linolenic acid content QTL (12227)
1_73468972	73468972-50444332	Marbling score (EBV) QTL (10641)
1_73468972	73468972-19367110	Oleic acid content QTL (12199)
1_73468972	73468972-50444332	Polyunsaturated fatty acid content QTL (12228)
1_73801115	73801115-50444332	Linoleic acid content QTL (12226)
1_73801115	73801115-50444332	Linolenic acid content QTL (12227)
1_73801115	73801115-50444332	Marbling score (EBV) QTL (10641)
1_73801115	73801115-19367110	Oleic acid content QTL (12199)
1_73801115	73801115-50444332	Polyunsaturated fatty acid content QTL (12228)
1_73974894	73974894-50444332	Linoleic acid content QTL (12226)
1_73974894	73974894-50444332	Linolenic acid content QTL (12227)
1_73974894	73974894-50444332	Marbling score (EBV) QTL (10641)
1_73974894	73974894-19367110	Oleic acid content QTL (12199)
1_73974894	73974894-50444332	Polyunsaturated fatty acid content QTL (12228)
1_73976583	73976583-50444332	Linoleic acid content QTL (12226)
1_73976583	73976583-50444332	Linolenic acid content QTL (12227)
1_73976583	73976583-50444332	Marbling score (EBV) QTL (10641)
1_73976583	73976583-19367110	Oleic acid content QTL (12199)
1_73976583	73976583-50444332	Polyunsaturated fatty acid content QTL (12228)
1_74439258	74439258-50444332	Linoleic acid content QTL (12226)
1_74439258	74439258-50444332	Linolenic acid content QTL (12227)
1_74439258	74439258-50444332	Marbling score (EBV) QTL (10641)
1_74439258	74439258-19367110	Oleic acid content QTL (12199)
1_74439258	74439258-50444332	Polyunsaturated fatty acid content QTL (12228)
1_74618212	74618212-50444332	Linoleic acid content QTL (12226)
1_74618212	74618212-50444332	Linolenic acid content QTL (12227)
1_74618212	74618212-50444332	Marbling score (EBV) QTL (10641)
1_74618212	74618212-19367110	Oleic acid content QTL (12199)
1_74618212	74618212-50444332	Polyunsaturated fatty acid content QTL (12228)
1_74769868	74769868-50444332	Linoleic acid content QTL (12226)
1_74769868	74769868-50444332	Linolenic acid content QTL (12227)
1_74769868	74769868-50444332	Marbling score (EBV) QTL (10641)
1_74769868	74769868-19367110	Oleic acid content QTL (12199)
1_74769868	74769868-50444332	Polyunsaturated fatty acid content QTL (12228)
1_74778431	74778431-50444332	Linoleic acid content QTL (12226)
1_74778431	74778431-50444332	Linolenic acid content QTL (12227)
1_74778431	74778431-50444332	Marbling score (EBV) QTL (10641)
1_74778431	74778431-19367110	Oleic acid content QTL (12199)
1_74778431	74778431-50444332	Polyunsaturated fatty acid content QTL (12228)
1_75101341	75101341-50444332	Linoleic acid content QTL (12226)
1_75101341	75101341-50444332	Linolenic acid content QTL (12227)
1_75101341	75101341-50444332	Marbling score (EBV) QTL (10641)
1_75101341	75101341-19367110	Oleic acid content QTL (12199)
1_75101341	75101341-50444332	Polyunsaturated fatty acid content QTL (12228)
1_75221268	75221268-50444332	Linoleic acid content QTL (12226)
1_75221268	75221268-50444332	Linolenic acid content QTL (12227)
1_75221268	75221268-50444332	Marbling score (EBV) QTL (10641)
1_75221268	75221268-19367110	Oleic acid content QTL (12199)
1_75221268	75221268-50444332	Polyunsaturated fatty acid content QTL (12228)
1_75221790	75221790-50444332	Linoleic acid content QTL (12226)
1_75221790	75221790-50444332	Linolenic acid content QTL (12227)
1_75221790	75221790-50444332	Marbling score (EBV) QTL (10641)
1_75221790	75221790-19367110	Oleic acid content QTL (12199)
1_75221790	75221790-50444332	Polyunsaturated fatty acid content QTL (12228)
1_75221853	75221853-50444332	Linoleic acid content QTL (12226)
1_75221853	75221853-50444332	Linolenic acid content QTL (12227)
1_75221853	75221853-50444332	Marbling score (EBV) QTL (10641)
1_75221853	75221853-19367110	Oleic acid content QTL (12199)
1_75221853	75221853-50444332	Polyunsaturated fatty acid content QTL (12228)
1_75895550	75895550-50444332	Linoleic acid content QTL (12226)
1_75895550	75895550-50444332	Linolenic acid content QTL (12227)
1_75895550	75895550-50444332	Marbling score (EBV) QTL (10641)
1_75895550	75895550-19367110	Oleic acid content QTL (12199)
1_75895550	75895550-50444332	Polyunsaturated fatty acid content QTL (12228)
1_76634608	76634608-50444332	Linoleic acid content QTL (12226)
1_76634608	76634608-50444332	Linolenic acid content QTL (12227)
1_76634608	76634608-50444332	Marbling score (EBV) QTL (10641)
1_76634608	76634608-19367110	Oleic acid content QTL (12199)
1_76634608	76634608-50444332	Polyunsaturated fatty acid content QTL (12228)
1_76634617	76634617-50444332	Linoleic acid content QTL (12226)
1_76634617	76634617-50444332	Linolenic acid content QTL (12227)
1_76634617	76634617-50444332	Marbling score (EBV) QTL (10641)
1_76634617	76634617-19367110	Oleic acid content QTL (12199)
1_76634617	76634617-50444332	Polyunsaturated fatty acid content QTL (12228)
1_76634627	76634627-50444332	Linoleic acid content QTL (12226)
1_76634627	76634627-50444332	Linolenic acid content QTL (12227)
1_76634627	76634627-50444332	Marbling score (EBV) QTL (10641)
1_76634627	76634627-19367110	Oleic acid content QTL (12199)
1_76634627	76634627-50444332	Polyunsaturated fatty acid content QTL (12228)
1_76634665	76634665-50444332	Linoleic acid content QTL (12226)
1_76634665	76634665-50444332	Linolenic acid content QTL (12227)
1_76634665	76634665-50444332	Marbling score (EBV) QTL (10641)
1_76634665	76634665-19367110	Oleic acid content QTL (12199)
1_76634665	76634665-50444332	Polyunsaturated fatty acid content QTL (12228)
1_76634683	76634683-50444332	Linoleic acid content QTL (12226)
1_76634683	76634683-50444332	Linolenic acid content QTL (12227)
1_76634683	76634683-50444332	Marbling score (EBV) QTL (10641)
1_76634683	76634683-19367110	Oleic acid content QTL (12199)
1_76634683	76634683-50444332	Polyunsaturated fatty acid content QTL (12228)
1_76634690	76634690-50444332	Linoleic acid content QTL (12226)
1_76634690	76634690-50444332	Linolenic acid content QTL (12227)
1_76634690	76634690-50444332	Marbling score (EBV) QTL (10641)
1_76634690	76634690-19367110	Oleic acid content QTL (12199)
1_76634690	76634690-50444332	Polyunsaturated fatty acid content QTL (12228)
1_76634691	76634691-50444332	Linoleic acid content QTL (12226)
1_76634691	76634691-50444332	Linolenic acid content QTL (12227)
1_76634691	76634691-50444332	Marbling score (EBV) QTL (10641)
1_76634691	76634691-19367110	Oleic acid content QTL (12199)
1_76634691	76634691-50444332	Polyunsaturated fatty acid content QTL (12228)
1_76634698	76634698-50444332	Linoleic acid content QTL (12226)
1_76634698	76634698-50444332	Linolenic acid content QTL (12227)
1_76634698	76634698-50444332	Marbling score (EBV) QTL (10641)
1_76634698	76634698-19367110	Oleic acid content QTL (12199)
1_76634698	76634698-50444332	Polyunsaturated fatty acid content QTL (12228)
1_76634701	76634701-50444332	Linoleic acid content QTL (12226)
1_76634701	76634701-50444332	Linolenic acid content QTL (12227)
1_76634701	76634701-50444332	Marbling score (EBV) QTL (10641)
1_76634701	76634701-19367110	Oleic acid content QTL (12199)
1_76634701	76634701-50444332	Polyunsaturated fatty acid content QTL (12228)
1_76634795	76634795-50444332	Linoleic acid content QTL (12226)
1_76634795	76634795-50444332	Linolenic acid content QTL (12227)
1_76634795	76634795-50444332	Marbling score (EBV) QTL (10641)
1_76634795	76634795-19367110	Oleic acid content QTL (12199)
1_76634795	76634795-50444332	Polyunsaturated fatty acid content QTL (12228)
1_76634798	76634798-50444332	Linoleic acid content QTL (12226)
1_76634798	76634798-50444332	Linolenic acid content QTL (12227)
1_76634798	76634798-50444332	Marbling score (EBV) QTL (10641)
1_76634798	76634798-19367110	Oleic acid content QTL (12199)
1_76634798	76634798-50444332	Polyunsaturated fatty acid content QTL (12228)
1_76634813	76634813-50444332	Linoleic acid content QTL (12226)
1_76634813	76634813-50444332	Linolenic acid content QTL (12227)
1_76634813	76634813-50444332	Marbling score (EBV) QTL (10641)
1_76634813	76634813-19367110	Oleic acid content QTL (12199)
1_76634813	76634813-50444332	Polyunsaturated fatty acid content QTL (12228)
1_76634891	76634891-50444332	Linoleic acid content QTL (12226)
[truncated: 54,738 more rows]

## Sheet: SNPs_other_QTLs
SNP_name	QTL region	Trait
1_100225773	100225773-78197131	Bovine spongiform encephalopathy QTL (1736)	3367 traits
1_100225773	100225773-46201184	Conception rate QTL (3439)	32391 SNPs
1_100225773	100225773-64395111	Infectious bovine keratoconjunctivitis susceptibility QTL (9947)
1_100225773	100225773-79519283	Milk protein yield QTL (2508)
1_100225773	100225773-78193999	Non-return rate (direct) QTL (5658)
1_100225773	100225773-97572455	Non-return rate (direct) QTL (5659)
1_100225773	100225773-91558557	Scrotal circumference QTL (10644)
1_10165565	10165565-7254672	Daughter pregnancy rate QTL (1673)
1_10165565	10165565-2555350	Milk fat percentage (daughter deviation) QTL (10380)
1_10165565	10165565-2555350	Milk fat percentage QTL (2506)
1_10165565	10165565-2555350	Milk fat percentage QTL (2507)
1_10165565	10165565-2555350	Milk fat yield QTL (2504)
1_10165565	10165565-2555350	Milk protein percentage QTL (2505)
1_10165565	10165565-2555350	Milk protein yield (daughter deviation) QTL (10212)
1_10165565	10165565-2555350	Milk protein yield QTL (2510)
1_10165565	10165565-166907	Milk protein yield QTL (2728)
1_10165565	10165565-2555350	Milk yield (daughter deviation) QTL (10211)
1_10165565	10165565-2555350	Milk yield QTL (2509)
1_102337994	102337994-78197131	Bovine spongiform encephalopathy QTL (1736)
1_102337994	102337994-46201184	Conception rate QTL (3439)
1_102337994	102337994-64395111	Infectious bovine keratoconjunctivitis susceptibility QTL (9947)
1_102337994	102337994-79519283	Milk protein yield QTL (2508)
1_102337994	102337994-78193999	Non-return rate (direct) QTL (5658)
1_102337994	102337994-97572455	Non-return rate (direct) QTL (5659)
1_102337994	102337994-91558557	Scrotal circumference QTL (10644)
1_102338325	102338325-78197131	Bovine spongiform encephalopathy QTL (1736)
1_102338325	102338325-46201184	Conception rate QTL (3439)
1_102338325	102338325-64395111	Infectious bovine keratoconjunctivitis susceptibility QTL (9947)
1_102338325	102338325-79519283	Milk protein yield QTL (2508)
1_102338325	102338325-78193999	Non-return rate (direct) QTL (5658)
1_102338325	102338325-97572455	Non-return rate (direct) QTL (5659)
1_102338325	102338325-91558557	Scrotal circumference QTL (10644)
1_102338678	102338678-78197131	Bovine spongiform encephalopathy QTL (1736)
1_102338678	102338678-46201184	Conception rate QTL (3439)
1_102338678	102338678-64395111	Infectious bovine keratoconjunctivitis susceptibility QTL (9947)
1_102338678	102338678-79519283	Milk protein yield QTL (2508)
1_102338678	102338678-78193999	Non-return rate (direct) QTL (5658)
1_102338678	102338678-97572455	Non-return rate (direct) QTL (5659)
1_102338678	102338678-91558557	Scrotal circumference QTL (10644)
1_102409542	102409542-78197131	Bovine spongiform encephalopathy QTL (1736)
1_102409542	102409542-46201184	Conception rate QTL (3439)
1_102409542	102409542-64395111	Infectious bovine keratoconjunctivitis susceptibility QTL (9947)
1_102409542	102409542-79519283	Milk protein yield QTL (2508)
1_102409542	102409542-78193999	Non-return rate (direct) QTL (5658)
1_102409542	102409542-97572455	Non-return rate (direct) QTL (5659)
1_102409542	102409542-91558557	Scrotal circumference QTL (10644)
1_102409658	102409658-78197131	Bovine spongiform encephalopathy QTL (1736)
1_102409658	102409658-46201184	Conception rate QTL (3439)
1_102409658	102409658-64395111	Infectious bovine keratoconjunctivitis susceptibility QTL (9947)
1_102409658	102409658-79519283	Milk protein yield QTL (2508)
1_102409658	102409658-78193999	Non-return rate (direct) QTL (5658)
1_102409658	102409658-97572455	Non-return rate (direct) QTL (5659)
1_102409658	102409658-91558557	Scrotal circumference QTL (10644)
1_102409900	102409900-78197131	Bovine spongiform encephalopathy QTL (1736)
1_102409900	102409900-46201184	Conception rate QTL (3439)
1_102409900	102409900-64395111	Infectious bovine keratoconjunctivitis susceptibility QTL (9947)
1_102409900	102409900-79519283	Milk protein yield QTL (2508)
1_102409900	102409900-78193999	Non-return rate (direct) QTL (5658)
1_102409900	102409900-97572455	Non-return rate (direct) QTL (5659)
1_102409900	102409900-91558557	Scrotal circumference QTL (10644)
1_103857110	103857110-78197131	Bovine spongiform encephalopathy QTL (1736)
1_103857110	103857110-46201184	Conception rate QTL (3439)
1_103857110	103857110-64395111	Infectious bovine keratoconjunctivitis susceptibility QTL (9947)
1_103857110	103857110-79519283	Milk protein yield QTL (2508)
1_103857110	103857110-78193999	Non-return rate (direct) QTL (5658)
1_103857110	103857110-97572455	Non-return rate (direct) QTL (5659)
1_103857110	103857110-91558557	Scrotal circumference QTL (10644)
1_103875913	103875913-78197131	Bovine spongiform encephalopathy QTL (1736)
1_103875913	103875913-46201184	Conception rate QTL (3439)
1_103875913	103875913-64395111	Infectious bovine keratoconjunctivitis susceptibility QTL (9947)
1_103875913	103875913-79519283	Milk protein yield QTL (2508)
1_103875913	103875913-78193999	Non-return rate (direct) QTL (5658)
1_103875913	103875913-97572455	Non-return rate (direct) QTL (5659)
1_103875913	103875913-91558557	Scrotal circumference QTL (10644)
1_103875932	103875932-78197131	Bovine spongiform encephalopathy QTL (1736)
1_103875932	103875932-46201184	Conception rate QTL (3439)
1_103875932	103875932-64395111	Infectious bovine keratoconjunctivitis susceptibility QTL (9947)
1_103875932	103875932-79519283	Milk protein yield QTL (2508)
1_103875932	103875932-78193999	Non-return rate (direct) QTL (5658)
1_103875932	103875932-97572455	Non-return rate (direct) QTL (5659)
1_103875932	103875932-91558557	Scrotal circumference QTL (10644)
1_103875941	103875941-78197131	Bovine spongiform encephalopathy QTL (1736)
1_103875941	103875941-46201184	Conception rate QTL (3439)
1_103875941	103875941-64395111	Infectious bovine keratoconjunctivitis susceptibility QTL (9947)
1_103875941	103875941-79519283	Milk protein yield QTL (2508)
1_103875941	103875941-78193999	Non-return rate (direct) QTL (5658)
1_103875941	103875941-97572455	Non-return rate (direct) QTL (5659)
1_103875941	103875941-91558557	Scrotal circumference QTL (10644)
1_104146981	104146981-78197131	Bovine spongiform encephalopathy QTL (1736)
1_104146981	104146981-46201184	Conception rate QTL (3439)
1_104146981	104146981-64395111	Infectious bovine keratoconjunctivitis susceptibility QTL (9947)
1_104146981	104146981-79519283	Milk protein yield QTL (2508)
1_104146981	104146981-78193999	Non-return rate (direct) QTL (5658)
1_104146981	104146981-97572455	Non-return rate (direct) QTL (5659)
1_104146981	104146981-91558557	Scrotal circumference QTL (10644)
1_105172201	105172201-78197131	Bovine spongiform encephalopathy QTL (1736)
1_105172201	105172201-46201184	Conception rate QTL (3439)
1_105172201	105172201-64395111	Infectious bovine keratoconjunctivitis susceptibility QTL (9947)
1_105172201	105172201-79519283	Milk protein yield QTL (2508)
1_105172201	105172201-78193999	Non-return rate (direct) QTL (5658)
1_105172201	105172201-97572455	Non-return rate (direct) QTL (5659)
1_105172201	105172201-91558557	Scrotal circumference QTL (10644)
1_105172300	105172300-78197131	Bovine spongiform encephalopathy QTL (1736)
1_105172300	105172300-46201184	Conception rate QTL (3439)
1_105172300	105172300-64395111	Infectious bovine keratoconjunctivitis susceptibility QTL (9947)
1_105172300	105172300-79519283	Milk protein yield QTL (2508)
1_105172300	105172300-78193999	Non-return rate (direct) QTL (5658)
1_105172300	105172300-97572455	Non-return rate (direct) QTL (5659)
1_105172300	105172300-91558557	Scrotal circumference QTL (10644)
1_106973368	106973368-106924804	Body weight (weaning) QTL (10645)
1_106973368	106973368-106924804	Calving ease (direct) QTL (10646)
1_106973368	106973368-46201184	Conception rate QTL (3439)
1_106973368	106973368-64395111	Infectious bovine keratoconjunctivitis susceptibility QTL (9947)
1_106973368	106973368-79519283	Milk protein yield QTL (2508)
1_106973368	106973368-105647289	Milk yield QTL (2582)
1_106973368	106973368-78193999	Non-return rate (direct) QTL (5658)
1_106973368	106973368-97572455	Non-return rate (direct) QTL (5659)
1_107213401	107213401-106924804	Body weight (weaning) QTL (10645)
1_107213401	107213401-106924804	Calving ease (direct) QTL (10646)
1_107213401	107213401-46201184	Conception rate QTL (3439)
1_107213401	107213401-64395111	Infectious bovine keratoconjunctivitis susceptibility QTL (9947)
1_107213401	107213401-79519283	Milk protein yield QTL (2508)
1_107213401	107213401-105647289	Milk yield QTL (2582)
1_107213401	107213401-78193999	Non-return rate (direct) QTL (5658)
1_107213401	107213401-97572455	Non-return rate (direct) QTL (5659)
1_107213611	107213611-106924804	Body weight (weaning) QTL (10645)
1_107213611	107213611-106924804	Calving ease (direct) QTL (10646)
1_107213611	107213611-46201184	Conception rate QTL (3439)
1_107213611	107213611-64395111	Infectious bovine keratoconjunctivitis susceptibility QTL (9947)
1_107213611	107213611-79519283	Milk protein yield QTL (2508)
1_107213611	107213611-105647289	Milk yield QTL (2582)
1_107213611	107213611-78193999	Non-return rate (direct) QTL (5658)
1_107213611	107213611-97572455	Non-return rate (direct) QTL (5659)
1_107214252	107214252-106924804	Body weight (weaning) QTL (10645)
1_107214252	107214252-106924804	Calving ease (direct) QTL (10646)
1_107214252	107214252-46201184	Conception rate QTL (3439)
1_107214252	107214252-64395111	Infectious bovine keratoconjunctivitis susceptibility QTL (9947)
1_107214252	107214252-79519283	Milk protein yield QTL (2508)
1_107214252	107214252-105647289	Milk yield QTL (2582)
1_107214252	107214252-78193999	Non-return rate (direct) QTL (5658)
1_107214252	107214252-97572455	Non-return rate (direct) QTL (5659)
1_107214445	107214445-106924804	Body weight (weaning) QTL (10645)
1_107214445	107214445-106924804	Calving ease (direct) QTL (10646)
1_107214445	107214445-46201184	Conception rate QTL (3439)
1_107214445	107214445-64395111	Infectious bovine keratoconjunctivitis susceptibility QTL (9947)
1_107214445	107214445-79519283	Milk protein yield QTL (2508)
1_107214445	107214445-105647289	Milk yield QTL (2582)
1_107214445	107214445-78193999	Non-return rate (direct) QTL (5658)
1_107214445	107214445-97572455	Non-return rate (direct) QTL (5659)
1_107214967	107214967-106924804	Body weight (weaning) QTL (10645)
1_107214967	107214967-106924804	Calving ease (direct) QTL (10646)
1_107214967	107214967-46201184	Conception rate QTL (3439)
1_107214967	107214967-64395111	Infectious bovine keratoconjunctivitis susceptibility QTL (9947)
1_107214967	107214967-79519283	Milk protein yield QTL (2508)
1_107214967	107214967-105647289	Milk yield QTL (2582)
1_107214967	107214967-78193999	Non-return rate (direct) QTL (5658)
1_107214967	107214967-97572455	Non-return rate (direct) QTL (5659)
1_107645674	107645674-106924804	Body weight (weaning) QTL (10645)
1_107645674	107645674-106924804	Calving ease (direct) QTL (10646)
1_107645674	107645674-46201184	Conception rate QTL (3439)
1_107645674	107645674-64395111	Infectious bovine keratoconjunctivitis susceptibility QTL (9947)
1_107645674	107645674-79519283	Milk protein yield QTL (2508)
1_107645674	107645674-105647289	Milk yield QTL (2582)
1_107645674	107645674-78193999	Non-return rate (direct) QTL (5658)
1_107645674	107645674-97572455	Non-return rate (direct) QTL (5659)
1_107645791	107645791-106924804	Body weight (weaning) QTL (10645)
1_107645791	107645791-106924804	Calving ease (direct) QTL (10646)
1_107645791	107645791-46201184	Conception rate QTL (3439)
1_107645791	107645791-64395111	Infectious bovine keratoconjunctivitis susceptibility QTL (9947)
1_107645791	107645791-79519283	Milk protein yield QTL (2508)
1_107645791	107645791-105647289	Milk yield QTL (2582)
1_107645791	107645791-78193999	Non-return rate (direct) QTL (5658)
1_107645791	107645791-97572455	Non-return rate (direct) QTL (5659)
1_107903526	107903526-106924804	Body weight (weaning) QTL (10645)
1_107903526	107903526-106924804	Calving ease (direct) QTL (10646)
1_107903526	107903526-46201184	Conception rate QTL (3439)
1_107903526	107903526-64395111	Infectious bovine keratoconjunctivitis susceptibility QTL (9947)
1_107903526	107903526-79519283	Milk protein yield QTL (2508)
1_107903526	107903526-105647289	Milk yield QTL (2582)
1_107903526	107903526-78193999	Non-return rate (direct) QTL (5658)
1_107903526	107903526-97572455	Non-return rate (direct) QTL (5659)
1_107908133	107908133-106924804	Body weight (weaning) QTL (10645)
1_107908133	107908133-106924804	Calving ease (direct) QTL (10646)
1_107908133	107908133-46201184	Conception rate QTL (3439)
1_107908133	107908133-64395111	Infectious bovine keratoconjunctivitis susceptibility QTL (9947)
1_107908133	107908133-79519283	Milk protein yield QTL (2508)
1_107908133	107908133-105647289	Milk yield QTL (2582)
1_107908133	107908133-78193999	Non-return rate (direct) QTL (5658)
1_107908133	107908133-97572455	Non-return rate (direct) QTL (5659)
1_109753816	109753816-108379861	Body weight (birth) QTL (1320)
1_109753816	109753816-106924804	Body weight (weaning) QTL (10645)
1_109753816	109753816-106924804	Calving ease (direct) QTL (10646)
1_109753816	109753816-108466514	Chest width QTL (1450)
1_109753816	109753816-64395111	Infectious bovine keratoconjunctivitis susceptibility QTL (9947)
1_109753816	109753816-79519283	Milk protein yield QTL (2508)
1_109753816	109753816-105647289	Milk yield QTL (2582)
1_109753816	109753816-78193999	Non-return rate (direct) QTL (5658)
1_109753816	109753816-97572455	Non-return rate (direct) QTL (5659)
1_109755471	109755471-108379861	Body weight (birth) QTL (1320)
1_109755471	109755471-106924804	Body weight (weaning) QTL (10645)
1_109755471	109755471-106924804	Calving ease (direct) QTL (10646)
1_109755471	109755471-108466514	Chest width QTL (1450)
1_109755471	109755471-64395111	Infectious bovine keratoconjunctivitis susceptibility QTL (9947)
1_109755471	109755471-79519283	Milk protein yield QTL (2508)
1_109755471	109755471-105647289	Milk yield QTL (2582)
1_109755471	109755471-78193999	Non-return rate (direct) QTL (5658)
1_109755471	109755471-97572455	Non-return rate (direct) QTL (5659)
1_109757967	109757967-108379861	Body weight (birth) QTL (1320)
1_109757967	109757967-106924804	Body weight (weaning) QTL (10645)
1_109757967	109757967-106924804	Calving ease (direct) QTL (10646)
1_109757967	109757967-108466514	Chest width QTL (1450)
1_109757967	109757967-64395111	Infectious bovine keratoconjunctivitis susceptibility QTL (9947)
1_109757967	109757967-79519283	Milk protein yield QTL (2508)
1_109757967	109757967-105647289	Milk yield QTL (2582)
1_109757967	109757967-78193999	Non-return rate (direct) QTL (5658)
1_109757967	109757967-97572455	Non-return rate (direct) QTL (5659)
1_111028365	111028365-108379861	Body weight (birth) QTL (1320)
1_111028365	111028365-106924804	Body weight (weaning) QTL (10645)
1_111028365	111028365-106924804	Calving ease (direct) QTL (10646)
1_111028365	111028365-108466514	Chest width QTL (1450)
1_111028365	111028365-64395111	Infectious bovine keratoconjunctivitis susceptibility QTL (9947)
1_111028365	111028365-79519283	Milk protein yield QTL (2508)
1_111028365	111028365-105647289	Milk yield QTL (2582)
1_111028365	111028365-78193999	Non-return rate (direct) QTL (5658)
1_111028365	111028365-97572455	Non-return rate (direct) QTL (5659)
1_111028532	111028532-108379861	Body weight (birth) QTL (1320)
1_111028532	111028532-106924804	Body weight (weaning) QTL (10645)
1_111028532	111028532-106924804	Calving ease (direct) QTL (10646)
1_111028532	111028532-108466514	Chest width QTL (1450)
1_111028532	111028532-64395111	Infectious bovine keratoconjunctivitis susceptibility QTL (9947)
1_111028532	111028532-79519283	Milk protein yield QTL (2508)
1_111028532	111028532-105647289	Milk yield QTL (2582)
1_111028532	111028532-78193999	Non-return rate (direct) QTL (5658)
1_111028532	111028532-97572455	Non-return rate (direct) QTL (5659)
1_111028720	111028720-108379861	Body weight (birth) QTL (1320)
1_111028720	111028720-106924804	Body weight (weaning) QTL (10645)
1_111028720	111028720-106924804	Calving ease (direct) QTL (10646)
1_111028720	111028720-108466514	Chest width QTL (1450)
1_111028720	111028720-64395111	Infectious bovine keratoconjunctivitis susceptibility QTL (9947)
1_111028720	111028720-79519283	Milk protein yield QTL (2508)
1_111028720	111028720-105647289	Milk yield QTL (2582)
1_111028720	111028720-78193999	Non-return rate (direct) QTL (5658)
1_111028720	111028720-97572455	Non-return rate (direct) QTL (5659)
1_111318186	111318186-108379861	Body weight (birth) QTL (1320)
1_111318186	111318186-106924804	Body weight (weaning) QTL (10645)
1_111318186	111318186-106924804	Calving ease (direct) QTL (10646)
1_111318186	111318186-108466514	Chest width QTL (1450)
1_111318186	111318186-64395111	Infectious bovine keratoconjunctivitis susceptibility QTL (9947)
1_111318186	111318186-79519283	Milk protein yield QTL (2508)
1_111318186	111318186-105647289	Milk yield QTL (2582)
1_111318186	111318186-111276685	Milk yield QTL (5044)
1_111318186	111318186-78193999	Non-return rate (direct) QTL (5658)
1_111318186	111318186-97572455	Non-return rate (direct) QTL (5659)
1_111318404	111318404-108379861	Body weight (birth) QTL (1320)
1_111318404	111318404-106924804	Body weight (weaning) QTL (10645)
1_111318404	111318404-106924804	Calving ease (direct) QTL (10646)
1_111318404	111318404-108466514	Chest width QTL (1450)
1_111318404	111318404-64395111	Infectious bovine keratoconjunctivitis susceptibility QTL (9947)
1_111318404	111318404-79519283	Milk protein yield QTL (2508)
1_111318404	111318404-105647289	Milk yield QTL (2582)
1_111318404	111318404-111276685	Milk yield QTL (5044)
1_111318404	111318404-78193999	Non-return rate (direct) QTL (5658)
1_111318404	111318404-97572455	Non-return rate (direct) QTL (5659)
1_111318414	111318414-108379861	Body weight (birth) QTL (1320)
1_111318414	111318414-106924804	Body weight (weaning) QTL (10645)
1_111318414	111318414-106924804	Calving ease (direct) QTL (10646)
1_111318414	111318414-108466514	Chest width QTL (1450)
1_111318414	111318414-64395111	Infectious bovine keratoconjunctivitis susceptibility QTL (9947)
1_111318414	111318414-79519283	Milk protein yield QTL (2508)
1_111318414	111318414-105647289	Milk yield QTL (2582)
1_111318414	111318414-111276685	Milk yield QTL (5044)
1_111318414	111318414-78193999	Non-return rate (direct) QTL (5658)
1_111318414	111318414-97572455	Non-return rate (direct) QTL (5659)
1_111318712	111318712-108379861	Body weight (birth) QTL (1320)
1_111318712	111318712-106924804	Body weight (weaning) QTL (10645)
1_111318712	111318712-106924804	Calving ease (direct) QTL (10646)
1_111318712	111318712-108466514	Chest width QTL (1450)
1_111318712	111318712-64395111	Infectious bovine keratoconjunctivitis susceptibility QTL (9947)
1_111318712	111318712-79519283	Milk protein yield QTL (2508)
1_111318712	111318712-105647289	Milk yield QTL (2582)
1_111318712	111318712-111276685	Milk yield QTL (5044)
1_111318712	111318712-78193999	Non-return rate (direct) QTL (5658)
1_111318712	111318712-97572455	Non-return rate (direct) QTL (5659)
1_111853861	111853861-108379861	Body weight (birth) QTL (1320)
1_111853861	111853861-106924804	Body weight (weaning) QTL (10645)
1_111853861	111853861-106924804	Calving ease (direct) QTL (10646)
1_111853861	111853861-108466514	Chest width QTL (1450)
1_111853861	111853861-64395111	Infectious bovine keratoconjunctivitis susceptibility QTL (9947)
1_111853861	111853861-79519283	Milk protein yield QTL (2508)
1_111853861	111853861-105647289	Milk yield QTL (2582)
1_111853861	111853861-78193999	Non-return rate (direct) QTL (5658)
1_111853861	111853861-97572455	Non-return rate (direct) QTL (5659)
1_112730160	112730160-108379861	Body weight (birth) QTL (1320)
1_112730160	112730160-106924804	Body weight (weaning) QTL (10645)
1_112730160	112730160-106924804	Calving ease (direct) QTL (10646)
1_112730160	112730160-108466514	Chest width QTL (1450)
1_112730160	112730160-64395111	Infectious bovine keratoconjunctivitis susceptibility QTL (9947)
1_112730160	112730160-79519283	Milk protein yield QTL (2508)
1_112730160	112730160-105647289	Milk yield QTL (2582)
1_112730160	112730160-78193999	Non-return rate (direct) QTL (5658)
1_112730160	112730160-97572455	Non-return rate (direct) QTL (5659)
1_112802753	112802753-108379861	Body weight (birth) QTL (1320)
1_112802753	112802753-106924804	Body weight (weaning) QTL (10645)
1_112802753	112802753-106924804	Calving ease (direct) QTL (10646)
1_112802753	112802753-108466514	Chest width QTL (1450)
1_112802753	112802753-64395111	Infectious bovine keratoconjunctivitis susceptibility QTL (9947)
1_112802753	112802753-79519283	Milk protein yield QTL (2508)
1_112802753	112802753-105647289	Milk yield QTL (2582)
1_112802753	112802753-78193999	Non-return rate (direct) QTL (5658)
1_112802753	112802753-97572455	Non-return rate (direct) QTL (5659)
1_113070281	113070281-108379861	Body weight (birth) QTL (1320)
1_113070281	113070281-106924804	Body weight (weaning) QTL (10645)
1_113070281	113070281-106924804	Calving ease (direct) QTL (10646)
1_113070281	113070281-108466514	Chest width QTL (1450)
1_113070281	113070281-64395111	Infectious bovine keratoconjunctivitis susceptibility QTL (9947)
1_113070281	113070281-79519283	Milk protein yield QTL (2508)
1_113070281	113070281-105647289	Milk yield QTL (2582)
1_113070281	113070281-78193999	Non-return rate (direct) QTL (5658)
1_113070281	113070281-97572455	Non-return rate (direct) QTL (5659)
1_113070281	113070281-112947111	Somatic cell score (DYD) QTL (10124)
1_113387325	113387325-108379861	Body weight (birth) QTL (1320)
1_113387325	113387325-106924804	Body weight (weaning) QTL (10645)
1_113387325	113387325-106924804	Calving ease (direct) QTL (10646)
1_113387325	113387325-108466514	Chest width QTL (1450)
1_113387325	113387325-64395111	Infectious bovine keratoconjunctivitis susceptibility QTL (9947)
1_113387325	113387325-79519283	Milk protein yield QTL (2508)
1_113387325	113387325-105647289	Milk yield QTL (2582)
1_113387325	113387325-78193999	Non-return rate (direct) QTL (5658)
1_113387325	113387325-97572455	Non-return rate (direct) QTL (5659)
1_113387420	113387420-108379861	Body weight (birth) QTL (1320)
1_113387420	113387420-106924804	Body weight (weaning) QTL (10645)
1_113387420	113387420-106924804	Calving ease (direct) QTL (10646)
1_113387420	113387420-108466514	Chest width QTL (1450)
1_113387420	113387420-64395111	Infectious bovine keratoconjunctivitis susceptibility QTL (9947)
1_113387420	113387420-79519283	Milk protein yield QTL (2508)
1_113387420	113387420-105647289	Milk yield QTL (2582)
1_113387420	113387420-78193999	Non-return rate (direct) QTL (5658)
1_113387420	113387420-97572455	Non-return rate (direct) QTL (5659)
1_113387613	113387613-108379861	Body weight (birth) QTL (1320)
1_113387613	113387613-106924804	Body weight (weaning) QTL (10645)
1_113387613	113387613-106924804	Calving ease (direct) QTL (10646)
1_113387613	113387613-108466514	Chest width QTL (1450)
1_113387613	113387613-64395111	Infectious bovine keratoconjunctivitis susceptibility QTL (9947)
1_113387613	113387613-79519283	Milk protein yield QTL (2508)
1_113387613	113387613-105647289	Milk yield QTL (2582)
1_113387613	113387613-78193999	Non-return rate (direct) QTL (5658)
1_113387613	113387613-97572455	Non-return rate (direct) QTL (5659)
1_113387649	113387649-108379861	Body weight (birth) QTL (1320)
1_113387649	113387649-106924804	Body weight (weaning) QTL (10645)
1_113387649	113387649-106924804	Calving ease (direct) QTL (10646)
1_113387649	113387649-108466514	Chest width QTL (1450)
1_113387649	113387649-64395111	Infectious bovine keratoconjunctivitis susceptibility QTL (9947)
1_113387649	113387649-79519283	Milk protein yield QTL (2508)
1_113387649	113387649-105647289	Milk yield QTL (2582)
1_113387649	113387649-78193999	Non-return rate (direct) QTL (5658)
1_113387649	113387649-97572455	Non-return rate (direct) QTL (5659)
1_113387783	113387783-108379861	Body weight (birth) QTL (1320)
1_113387783	113387783-106924804	Body weight (weaning) QTL (10645)
1_113387783	113387783-106924804	Calving ease (direct) QTL (10646)
1_113387783	113387783-108466514	Chest width QTL (1450)
1_113387783	113387783-64395111	Infectious bovine keratoconjunctivitis susceptibility QTL (9947)
1_113387783	113387783-79519283	Milk protein yield QTL (2508)
1_113387783	113387783-105647289	Milk yield QTL (2582)
1_113387783	113387783-78193999	Non-return rate (direct) QTL (5658)
1_113387783	113387783-97572455	Non-return rate (direct) QTL (5659)
1_113387920	113387920-108379861	Body weight (birth) QTL (1320)
1_113387920	113387920-106924804	Body weight (weaning) QTL (10645)
1_113387920	113387920-106924804	Calving ease (direct) QTL (10646)
1_113387920	113387920-108466514	Chest width QTL (1450)
1_113387920	113387920-64395111	Infectious bovine keratoconjunctivitis susceptibility QTL (9947)
1_113387920	113387920-79519283	Milk protein yield QTL (2508)
1_113387920	113387920-105647289	Milk yield QTL (2582)
1_113387920	113387920-78193999	Non-return rate (direct) QTL (5658)
1_113387920	113387920-97572455	Non-return rate (direct) QTL (5659)
1_113388169	113388169-108379861	Body weight (birth) QTL (1320)
1_113388169	113388169-106924804	Body weight (weaning) QTL (10645)
1_113388169	113388169-106924804	Calving ease (direct) QTL (10646)
1_113388169	113388169-108466514	Chest width QTL (1450)
1_113388169	113388169-64395111	Infectious bovine keratoconjunctivitis susceptibility QTL (9947)
1_113388169	113388169-79519283	Milk protein yield QTL (2508)
1_113388169	113388169-105647289	Milk yield QTL (2582)
1_113388169	113388169-78193999	Non-return rate (direct) QTL (5658)
1_113388169	113388169-97572455	Non-return rate (direct) QTL (5659)
1_113502179	113502179-108379861	Body weight (birth) QTL (1320)
1_113502179	113502179-106924804	Body weight (weaning) QTL (10645)
1_113502179	113502179-106924804	Calving ease (direct) QTL (10646)
1_113502179	113502179-108466514	Chest width QTL (1450)
1_113502179	113502179-64395111	Infectious bovine keratoconjunctivitis susceptibility QTL (9947)
1_113502179	113502179-79519283	Milk protein yield QTL (2508)
1_113502179	113502179-105647289	Milk yield QTL (2582)
1_113502179	113502179-78193999	Non-return rate (direct) QTL (5658)
1_113502179	113502179-97572455	Non-return rate (direct) QTL (5659)
1_114270466	114270466-108379861	Body weight (birth) QTL (1320)
1_114270466	114270466-106924804	Body weight (weaning) QTL (10645)
1_114270466	114270466-106924804	Calving ease (direct) QTL (10646)
1_114270466	114270466-108466514	Chest width QTL (1450)
1_114270466	114270466-64395111	Infectious bovine keratoconjunctivitis susceptibility QTL (9947)
1_114270466	114270466-79519283	Milk protein yield QTL (2508)
1_114270466	114270466-105647289	Milk yield QTL (2582)
1_114270466	114270466-78193999	Non-return rate (direct) QTL (5658)
1_114270466	114270466-97572455	Non-return rate (direct) QTL (5659)
1_114278513	114278513-108379861	Body weight (birth) QTL (1320)
1_114278513	114278513-106924804	Body weight (weaning) QTL (10645)
1_114278513	114278513-106924804	Calving ease (direct) QTL (10646)
1_114278513	114278513-108466514	Chest width QTL (1450)
1_114278513	114278513-64395111	Infectious bovine keratoconjunctivitis susceptibility QTL (9947)
1_114278513	114278513-79519283	Milk protein yield QTL (2508)
1_114278513	114278513-105647289	Milk yield QTL (2582)
1_114278513	114278513-78193999	Non-return rate (direct) QTL (5658)
1_114278513	114278513-97572455	Non-return rate (direct) QTL (5659)
1_114292791	114292791-108379861	Body weight (birth) QTL (1320)
1_114292791	114292791-106924804	Body weight (weaning) QTL (10645)
1_114292791	114292791-106924804	Calving ease (direct) QTL (10646)
1_114292791	114292791-108466514	Chest width QTL (1450)
1_114292791	114292791-64395111	Infectious bovine keratoconjunctivitis susceptibility QTL (9947)
1_114292791	114292791-79519283	Milk protein yield QTL (2508)
1_114292791	114292791-105647289	Milk yield QTL (2582)
1_114292791	114292791-78193999	Non-return rate (direct) QTL (5658)
1_114292791	114292791-97572455	Non-return rate (direct) QTL (5659)
1_115476536	115476536-108379861	Body weight (birth) QTL (1320)
1_115476536	115476536-106924804	Body weight (weaning) QTL (10645)
1_115476536	115476536-106924804	Calving ease (direct) QTL (10646)
1_115476536	115476536-108466514	Chest width QTL (1450)
1_115476536	115476536-64395111	Infectious bovine keratoconjunctivitis susceptibility QTL (9947)
1_115476536	115476536-79519283	Milk protein yield QTL (2508)
1_115476536	115476536-105647289	Milk yield QTL (2582)
1_115476536	115476536-78193999	Non-return rate (direct) QTL (5658)
1_115476536	115476536-97572455	Non-return rate (direct) QTL (5659)
1_115477119	115477119-108379861	Body weight (birth) QTL (1320)
1_115477119	115477119-106924804	Body weight (weaning) QTL (10645)
1_115477119	115477119-106924804	Calving ease (direct) QTL (10646)
1_115477119	115477119-108466514	Chest width QTL (1450)
1_115477119	115477119-64395111	Infectious bovine keratoconjunctivitis susceptibility QTL (9947)
1_115477119	115477119-79519283	Milk protein yield QTL (2508)
1_115477119	115477119-105647289	Milk yield QTL (2582)
1_115477119	115477119-78193999	Non-return rate (direct) QTL (5658)
1_115477119	115477119-97572455	Non-return rate (direct) QTL (5659)
1_115477289	115477289-108379861	Body weight (birth) QTL (1320)
1_115477289	115477289-106924804	Body weight (weaning) QTL (10645)
1_115477289	115477289-106924804	Calving ease (direct) QTL (10646)
1_115477289	115477289-108466514	Chest width QTL (1450)
1_115477289	115477289-64395111	Infectious bovine keratoconjunctivitis susceptibility QTL (9947)
1_115477289	115477289-79519283	Milk protein yield QTL (2508)
1_115477289	115477289-105647289	Milk yield QTL (2582)
1_115477289	115477289-78193999	Non-return rate (direct) QTL (5658)
1_115477289	115477289-97572455	Non-return rate (direct) QTL (5659)
1_115477334	115477334-108379861	Body weight (birth) QTL (1320)
1_115477334	115477334-106924804	Body weight (weaning) QTL (10645)
1_115477334	115477334-106924804	Calving ease (direct) QTL (10646)
1_115477334	115477334-108466514	Chest width QTL (1450)
1_115477334	115477334-64395111	Infectious bovine keratoconjunctivitis susceptibility QTL (9947)
1_115477334	115477334-79519283	Milk protein yield QTL (2508)
1_115477334	115477334-105647289	Milk yield QTL (2582)
1_115477334	115477334-78193999	Non-return rate (direct) QTL (5658)
1_115477334	115477334-97572455	Non-return rate (direct) QTL (5659)
1_115479295	115479295-108379861	Body weight (birth) QTL (1320)
1_115479295	115479295-106924804	Body weight (weaning) QTL (10645)
1_115479295	115479295-106924804	Calving ease (direct) QTL (10646)
1_115479295	115479295-108466514	Chest width QTL (1450)
1_115479295	115479295-64395111	Infectious bovine keratoconjunctivitis susceptibility QTL (9947)
1_115479295	115479295-79519283	Milk protein yield QTL (2508)
1_115479295	115479295-105647289	Milk yield QTL (2582)
1_115479295	115479295-78193999	Non-return rate (direct) QTL (5658)
1_115479295	115479295-97572455	Non-return rate (direct) QTL (5659)
1_115479672	115479672-108379861	Body weight (birth) QTL (1320)
1_115479672	115479672-106924804	Body weight (weaning) QTL (10645)
1_115479672	115479672-106924804	Calving ease (direct) QTL (10646)
1_115479672	115479672-108466514	Chest width QTL (1450)
1_115479672	115479672-64395111	Infectious bovine keratoconjunctivitis susceptibility QTL (9947)
1_115479672	115479672-79519283	Milk protein yield QTL (2508)
1_115479672	115479672-105647289	Milk yield QTL (2582)
1_115479672	115479672-78193999	Non-return rate (direct) QTL (5658)
1_115479672	115479672-97572455	Non-return rate (direct) QTL (5659)
1_115835957	115835957-108379861	Body weight (birth) QTL (1320)
1_115835957	115835957-106924804	Body weight (weaning) QTL (10645)
1_115835957	115835957-106924804	Calving ease (direct) QTL (10646)
1_115835957	115835957-108466514	Chest width QTL (1450)
1_115835957	115835957-64395111	Infectious bovine keratoconjunctivitis susceptibility QTL (9947)
1_115835957	115835957-79519283	Milk protein yield QTL (2508)
1_115835957	115835957-105647289	Milk yield QTL (2582)
1_115835957	115835957-78193999	Non-return rate (direct) QTL (5658)
1_115835957	115835957-97572455	Non-return rate (direct) QTL (5659)
1_116882777	116882777-108379861	Body weight (birth) QTL (1320)
1_116882777	116882777-106924804	Body weight (weaning) QTL (10645)
1_116882777	116882777-106924804	Calving ease (direct) QTL (10646)
1_116882777	116882777-108466514	Chest width QTL (1450)
1_116882777	116882777-64395111	Infectious bovine keratoconjunctivitis susceptibility QTL (9947)
1_116882777	116882777-79519283	Milk protein yield QTL (2508)
1_116882777	116882777-105647289	Milk yield QTL (2582)
1_116882777	116882777-78193999	Non-return rate (direct) QTL (5658)
1_116882777	116882777-97572455	Non-return rate (direct) QTL (5659)
1_117543547	117543547-108379861	Body weight (birth) QTL (1320)
1_117543547	117543547-106924804	Body weight (weaning) QTL (10645)
1_117543547	117543547-106924804	Calving ease (direct) QTL (10646)
1_117543547	117543547-108466514	Chest width QTL (1450)
1_117543547	117543547-64395111	Infectious bovine keratoconjunctivitis susceptibility QTL (9947)
1_117543547	117543547-79519283	Milk protein yield QTL (2508)
1_117543547	117543547-105647289	Milk yield QTL (2582)
1_117543547	117543547-78193999	Non-return rate (direct) QTL (5658)
1_117588175	117588175-108379861	Body weight (birth) QTL (1320)
1_117588175	117588175-106924804	Body weight (weaning) QTL (10645)
1_117588175	117588175-106924804	Calving ease (direct) QTL (10646)
1_117588175	117588175-108466514	Chest width QTL (1450)
1_117588175	117588175-79519283	Milk protein yield QTL (2508)
1_117588175	117588175-105647289	Milk yield QTL (2582)
1_117588175	117588175-78193999	Non-return rate (direct) QTL (5658)
1_117598293	117598293-108379861	Body weight (birth) QTL (1320)
1_117598293	117598293-106924804	Body weight (weaning) QTL (10645)
1_117598293	117598293-106924804	Calving ease (direct) QTL (10646)
1_117598293	117598293-108466514	Chest width QTL (1450)
1_117598293	117598293-79519283	Milk protein yield QTL (2508)
1_117598293	117598293-105647289	Milk yield QTL (2582)
1_117598293	117598293-78193999	Non-return rate (direct) QTL (5658)
1_117640625	117640625-108379861	Body weight (birth) QTL (1320)
1_117640625	117640625-106924804	Body weight (weaning) QTL (10645)
1_117640625	117640625-106924804	Calving ease (direct) QTL (10646)
1_117640625	117640625-108466514	Chest width QTL (1450)
1_117640625	117640625-79519283	Milk protein yield QTL (2508)
1_117640625	117640625-105647289	Milk yield QTL (2582)
1_117640625	117640625-78193999	Non-return rate (direct) QTL (5658)
1_117693088	117693088-108379861	Body weight (birth) QTL (1320)
1_117693088	117693088-106924804	Body weight (weaning) QTL (10645)
1_117693088	117693088-106924804	Calving ease (direct) QTL (10646)
1_117693088	117693088-108466514	Chest width QTL (1450)
1_117693088	117693088-79519283	Milk protein yield QTL (2508)
1_117693088	117693088-105647289	Milk yield QTL (2582)
1_117693088	117693088-78193999	Non-return rate (direct) QTL (5658)
1_117817017	117817017-108379861	Body weight (birth) QTL (1320)
1_117817017	117817017-106924804	Body weight (weaning) QTL (10645)
1_117817017	117817017-106924804	Calving ease (direct) QTL (10646)
1_117817017	117817017-108466514	Chest width QTL (1450)
1_117817017	117817017-79519283	Milk protein yield QTL (2508)
1_117817017	117817017-105647289	Milk yield QTL (2582)
1_117817017	117817017-78193999	Non-return rate (direct) QTL (5658)
1_117835424	117835424-108379861	Body weight (birth) QTL (1320)
1_117835424	117835424-106924804	Body weight (weaning) QTL (10645)
1_117835424	117835424-106924804	Calving ease (direct) QTL (10646)
1_117835424	117835424-108466514	Chest width QTL (1450)
1_117835424	117835424-79519283	Milk protein yield QTL (2508)
1_117835424	117835424-105647289	Milk yield QTL (2582)
1_117835424	117835424-78193999	Non-return rate (direct) QTL (5658)
1_118447985	118447985-108379861	Body weight (birth) QTL (1320)
1_118447985	118447985-106924804	Body weight (weaning) QTL (10645)
1_118447985	118447985-106924804	Calving ease (direct) QTL (10646)
1_118447985	118447985-108466514	Chest width QTL (1450)
1_118447985	118447985-79519283	Milk protein yield QTL (2508)
1_118447985	118447985-105647289	Milk yield QTL (2582)
1_118447985	118447985-78193999	Non-return rate (direct) QTL (5658)
1_118476006	118476006-108379861	Body weight (birth) QTL (1320)
1_118476006	118476006-106924804	Body weight (weaning) QTL (10645)
1_118476006	118476006-106924804	Calving ease (direct) QTL (10646)
1_118476006	118476006-108466514	Chest width QTL (1450)
1_118476006	118476006-79519283	Milk protein yield QTL (2508)
1_118476006	118476006-105647289	Milk yield QTL (2582)
1_118476006	118476006-78193999	Non-return rate (direct) QTL (5658)
1_118537172	118537172-108379861	Body weight (birth) QTL (1320)
1_118537172	118537172-106924804	Body weight (weaning) QTL (10645)
1_118537172	118537172-106924804	Calving ease (direct) QTL (10646)
1_118537172	118537172-108466514	Chest width QTL (1450)
1_118537172	118537172-118485608	Milk protein yield (EBV) QTL (6043)
1_118537172	118537172-79519283	Milk protein yield QTL (2508)
1_118537172	118537172-105647289	Milk yield QTL (2582)
1_118537172	118537172-78193999	Non-return rate (direct) QTL (5658)
1_118537188	118537188-108379861	Body weight (birth) QTL (1320)
1_118537188	118537188-106924804	Body weight (weaning) QTL (10645)
1_118537188	118537188-106924804	Calving ease (direct) QTL (10646)
1_118537188	118537188-108466514	Chest width QTL (1450)
1_118537188	118537188-118485608	Milk protein yield (EBV) QTL (6043)
1_118537188	118537188-79519283	Milk protein yield QTL (2508)
1_118537188	118537188-105647289	Milk yield QTL (2582)
1_118537188	118537188-78193999	Non-return rate (direct) QTL (5658)
1_118655987	118655987-108379861	Body weight (birth) QTL (1320)
1_118655987	118655987-106924804	Body weight (weaning) QTL (10645)
1_118655987	118655987-106924804	Calving ease (direct) QTL (10646)
1_118655987	118655987-118485608	Milk protein yield (EBV) QTL (6043)
1_118655987	118655987-79519283	Milk protein yield QTL (2508)
1_118655987	118655987-105647289	Milk yield QTL (2582)
1_118655987	118655987-78193999	Non-return rate (direct) QTL (5658)
1_118656058	118656058-108379861	Body weight (birth) QTL (1320)
1_118656058	118656058-106924804	Body weight (weaning) QTL (10645)
1_118656058	118656058-106924804	Calving ease (direct) QTL (10646)
1_118656058	118656058-118485608	Milk protein yield (EBV) QTL (6043)
1_118656058	118656058-79519283	Milk protein yield QTL (2508)
1_118656058	118656058-105647289	Milk yield QTL (2582)
1_118656058	118656058-78193999	Non-return rate (direct) QTL (5658)
1_118656273	118656273-108379861	Body weight (birth) QTL (1320)
1_118656273	118656273-106924804	Body weight (weaning) QTL (10645)
1_118656273	118656273-106924804	Calving ease (direct) QTL (10646)
1_118656273	118656273-118485608	Milk protein yield (EBV) QTL (6043)
1_118656273	118656273-79519283	Milk protein yield QTL (2508)
1_118656273	118656273-105647289	Milk yield QTL (2582)
1_118656273	118656273-78193999	Non-return rate (direct) QTL (5658)
1_118656312	118656312-108379861	Body weight (birth) QTL (1320)
1_118656312	118656312-106924804	Body weight (weaning) QTL (10645)
1_118656312	118656312-106924804	Calving ease (direct) QTL (10646)
1_118656312	118656312-118485608	Milk protein yield (EBV) QTL (6043)
1_118656312	118656312-79519283	Milk protein yield QTL (2508)
1_118656312	118656312-105647289	Milk yield QTL (2582)
1_118656312	118656312-78193999	Non-return rate (direct) QTL (5658)
1_118656700	118656700-108379861	Body weight (birth) QTL (1320)
1_118656700	118656700-106924804	Body weight (weaning) QTL (10645)
1_118656700	118656700-106924804	Calving ease (direct) QTL (10646)
1_118656700	118656700-118485608	Milk protein yield (EBV) QTL (6043)
1_118656700	118656700-79519283	Milk protein yield QTL (2508)
1_118656700	118656700-105647289	Milk yield QTL (2582)
1_118656700	118656700-78193999	Non-return rate (direct) QTL (5658)
1_118656771	118656771-108379861	Body weight (birth) QTL (1320)
1_118656771	118656771-106924804	Body weight (weaning) QTL (10645)
1_118656771	118656771-106924804	Calving ease (direct) QTL (10646)
1_118656771	118656771-118485608	Milk protein yield (EBV) QTL (6043)
1_118656771	118656771-79519283	Milk protein yield QTL (2508)
1_118656771	118656771-105647289	Milk yield QTL (2582)
1_118656771	118656771-78193999	Non-return rate (direct) QTL (5658)
1_11879563	11879563-11439999	Body weight (birth) QTL (10635)
1_11879563	11879563-11439999	Calving ease (direct) QTL (10633)
1_11879563	11879563-11439999	Calving ease (maternal) QTL (10634)
1_11879563	11879563-7254672	Daughter pregnancy rate QTL (1673)
1_11879563	11879563-11439999	Height (mature) QTL (10637)
1_11879563	11879563-2555350	Milk fat percentage (daughter deviation) QTL (10380)
1_11879563	11879563-2555350	Milk fat percentage QTL (2506)
1_11879563	11879563-2555350	Milk fat percentage QTL (2507)
1_11879563	11879563-2555350	Milk fat yield QTL (2504)
1_11879563	11879563-2555350	Milk protein percentage QTL (2505)
1_11879563	11879563-2555350	Milk protein yield (daughter deviation) QTL (10212)
1_11879563	11879563-2555350	Milk protein yield QTL (2510)
1_11879563	11879563-166907	Milk protein yield QTL (2728)
1_11879563	11879563-2555350	Milk yield (daughter deviation) QTL (10211)
1_11879563	11879563-2555350	Milk yield QTL (2509)
1_119161281	119161281-108379861	Body weight (birth) QTL (1320)
1_119161281	119161281-106924804	Body weight (weaning) QTL (10645)
1_119161281	119161281-106924804	Calving ease (direct) QTL (10646)
1_119161281	119161281-79519283	Milk protein yield QTL (2508)
1_119161281	119161281-105647289	Milk yield QTL (2582)
1_119161281	119161281-78193999	Non-return rate (direct) QTL (5658)
1_119161498	119161498-108379861	Body weight (birth) QTL (1320)
1_119161498	119161498-106924804	Body weight (weaning) QTL (10645)
1_119161498	119161498-106924804	Calving ease (direct) QTL (10646)
1_119161498	119161498-79519283	Milk protein yield QTL (2508)
1_119161498	119161498-105647289	Milk yield QTL (2582)
1_119161498	119161498-78193999	Non-return rate (direct) QTL (5658)
1_119351165	119351165-108379861	Body weight (birth) QTL (1320)
1_119351165	119351165-106924804	Body weight (weaning) QTL (10645)
1_119351165	119351165-106924804	Calving ease (direct) QTL (10646)
1_119351165	119351165-79519283	Milk protein yield QTL (2508)
1_119351165	119351165-105647289	Milk yield QTL (2582)
1_119351165	119351165-78193999	Non-return rate (direct) QTL (5658)
1_119353666	119353666-108379861	Body weight (birth) QTL (1320)
1_119353666	119353666-106924804	Body weight (weaning) QTL (10645)
1_119353666	119353666-106924804	Calving ease (direct) QTL (10646)
1_119353666	119353666-79519283	Milk protein yield QTL (2508)
1_119353666	119353666-105647289	Milk yield QTL (2582)
1_119353666	119353666-78193999	Non-return rate (direct) QTL (5658)
1_119353753	119353753-108379861	Body weight (birth) QTL (1320)
1_119353753	119353753-106924804	Body weight (weaning) QTL (10645)
1_119353753	119353753-106924804	Calving ease (direct) QTL (10646)
1_119353753	119353753-79519283	Milk protein yield QTL (2508)
1_119353753	119353753-105647289	Milk yield QTL (2582)
1_119353753	119353753-78193999	Non-return rate (direct) QTL (5658)
1_119353819	119353819-108379861	Body weight (birth) QTL (1320)
1_119353819	119353819-106924804	Body weight (weaning) QTL (10645)
1_119353819	119353819-106924804	Calving ease (direct) QTL (10646)
1_119353819	119353819-79519283	Milk protein yield QTL (2508)
1_119353819	119353819-105647289	Milk yield QTL (2582)
1_119353819	119353819-78193999	Non-return rate (direct) QTL (5658)
1_119354021	119354021-108379861	Body weight (birth) QTL (1320)
1_119354021	119354021-106924804	Body weight (weaning) QTL (10645)
1_119354021	119354021-106924804	Calving ease (direct) QTL (10646)
1_119354021	119354021-79519283	Milk protein yield QTL (2508)
1_119354021	119354021-105647289	Milk yield QTL (2582)
1_119354021	119354021-78193999	Non-return rate (direct) QTL (5658)
1_119354085	119354085-108379861	Body weight (birth) QTL (1320)
1_119354085	119354085-106924804	Body weight (weaning) QTL (10645)
1_119354085	119354085-106924804	Calving ease (direct) QTL (10646)
1_119354085	119354085-79519283	Milk protein yield QTL (2508)
1_119354085	119354085-105647289	Milk yield QTL (2582)
1_119354085	119354085-78193999	Non-return rate (direct) QTL (5658)
1_119354156	119354156-108379861	Body weight (birth) QTL (1320)
1_119354156	119354156-106924804	Body weight (weaning) QTL (10645)
1_119354156	119354156-106924804	Calving ease (direct) QTL (10646)
1_119354156	119354156-79519283	Milk protein yield QTL (2508)
1_119354156	119354156-105647289	Milk yield QTL (2582)
1_119354156	119354156-78193999	Non-return rate (direct) QTL (5658)
1_119354315	119354315-108379861	Body weight (birth) QTL (1320)
1_119354315	119354315-106924804	Body weight (weaning) QTL (10645)
1_119354315	119354315-106924804	Calving ease (direct) QTL (10646)
1_119354315	119354315-79519283	Milk protein yield QTL (2508)
1_119354315	119354315-105647289	Milk yield QTL (2582)
1_119354315	119354315-78193999	Non-return rate (direct) QTL (5658)
1_119354524	119354524-108379861	Body weight (birth) QTL (1320)
1_119354524	119354524-106924804	Body weight (weaning) QTL (10645)
1_119354524	119354524-106924804	Calving ease (direct) QTL (10646)
1_119354524	119354524-79519283	Milk protein yield QTL (2508)
1_119354524	119354524-105647289	Milk yield QTL (2582)
1_119354524	119354524-78193999	Non-return rate (direct) QTL (5658)
1_119758394	119758394-108379861	Body weight (birth) QTL (1320)
1_119758394	119758394-119586413	Fat thickness at the 12th rib QTL (10649)
1_119758394	119758394-79519283	Milk protein yield QTL (2508)
1_119758394	119758394-105647289	Milk yield QTL (2582)
1_119758394	119758394-78193999	Non-return rate (direct) QTL (5658)
1_119758395	119758395-108379861	Body weight (birth) QTL (1320)
1_119758395	119758395-119586413	Fat thickness at the 12th rib QTL (10649)
1_119758395	119758395-79519283	Milk protein yield QTL (2508)
1_119758395	119758395-105647289	Milk yield QTL (2582)
1_119758395	119758395-78193999	Non-return rate (direct) QTL (5658)
1_119823283	119823283-108379861	Body weight (birth) QTL (1320)
1_119823283	119823283-119586413	Fat thickness at the 12th rib QTL (10649)
1_119823283	119823283-79519283	Milk protein yield QTL (2508)
1_119823283	119823283-105647289	Milk yield QTL (2582)
1_119823283	119823283-78193999	Non-return rate (direct) QTL (5658)
1_119960229	119960229-108379861	Body weight (birth) QTL (1320)
1_119960229	119960229-119586413	Fat thickness at the 12th rib QTL (10649)
1_119960229	119960229-79519283	Milk protein yield QTL (2508)
1_119960229	119960229-105647289	Milk yield QTL (2582)
1_119960229	119960229-78193999	Non-return rate (direct) QTL (5658)
1_119971417	119971417-108379861	Body weight (birth) QTL (1320)
1_119971417	119971417-119586413	Fat thickness at the 12th rib QTL (10649)
1_119971417	119971417-79519283	Milk protein yield QTL (2508)
1_119971417	119971417-105647289	Milk yield QTL (2582)
1_119971417	119971417-78193999	Non-return rate (direct) QTL (5658)
1_119976096	119976096-108379861	Body weight (birth) QTL (1320)
1_119976096	119976096-119586413	Fat thickness at the 12th rib QTL (10649)
1_119976096	119976096-79519283	Milk protein yield QTL (2508)
1_119976096	119976096-105647289	Milk yield QTL (2582)
1_119976096	119976096-78193999	Non-return rate (direct) QTL (5658)
1_120064343	120064343-108379861	Body weight (birth) QTL (1320)
1_120064343	120064343-119586413	Fat thickness at the 12th rib QTL (10649)
1_120064343	120064343-79519283	Milk protein yield QTL (2508)
1_120064343	120064343-105647289	Milk yield QTL (2582)
1_120064343	120064343-78193999	Non-return rate (direct) QTL (5658)
1_120236766	120236766-108379861	Body weight (birth) QTL (1320)
1_120236766	120236766-119586413	Fat thickness at the 12th rib QTL (10649)
1_120236766	120236766-79519283	Milk protein yield QTL (2508)
1_120236766	120236766-105647289	Milk yield QTL (2582)
1_120236766	120236766-78193999	Non-return rate (direct) QTL (5658)
1_120403942	120403942-108379861	Body weight (birth) QTL (1320)
1_120403942	120403942-119586413	Fat thickness at the 12th rib QTL (10649)
1_120403942	120403942-79519283	Milk protein yield QTL (2508)
1_120403942	120403942-105647289	Milk yield QTL (2582)
1_120403942	120403942-78193999	Non-return rate (direct) QTL (5658)
1_120472354	120472354-108379861	Body weight (birth) QTL (1320)
1_120472354	120472354-119586413	Fat thickness at the 12th rib QTL (10649)
1_120472354	120472354-79519283	Milk protein yield QTL (2508)
1_120472354	120472354-105647289	Milk yield QTL (2582)
1_120472354	120472354-78193999	Non-return rate (direct) QTL (5658)
1_120472361	120472361-108379861	Body weight (birth) QTL (1320)
1_120472361	120472361-119586413	Fat thickness at the 12th rib QTL (10649)
1_120472361	120472361-79519283	Milk protein yield QTL (2508)
1_120472361	120472361-105647289	Milk yield QTL (2582)
1_120472361	120472361-78193999	Non-return rate (direct) QTL (5658)
1_121107294	121107294-108379861	Body weight (birth) QTL (1320)
1_121107294	121107294-119586413	Fat thickness at the 12th rib QTL (10649)
1_121107294	121107294-79519283	Milk protein yield QTL (2508)
1_121107294	121107294-105647289	Milk yield QTL (2582)
1_121107294	121107294-78193999	Non-return rate (direct) QTL (5658)
1_121289235	121289235-108379861	Body weight (birth) QTL (1320)
1_121289235	121289235-119586413	Fat thickness at the 12th rib QTL (10649)
1_121289235	121289235-79519283	Milk protein yield QTL (2508)
1_121289235	121289235-105647289	Milk yield QTL (2582)
1_121289235	121289235-78193999	Non-return rate (direct) QTL (5658)
1_121865367	121865367-108379861	Body weight (birth) QTL (1320)
1_121865367	121865367-119586413	Fat thickness at the 12th rib QTL (10649)
1_121865367	121865367-79519283	Milk protein yield QTL (2508)
1_121865367	121865367-105647289	Milk yield QTL (2582)
1_121865367	121865367-78193999	Non-return rate (direct) QTL (5658)
1_121867709	121867709-108379861	Body weight (birth) QTL (1320)
1_121867709	121867709-119586413	Fat thickness at the 12th rib QTL (10649)
1_121867709	121867709-79519283	Milk protein yield QTL (2508)
1_121867709	121867709-105647289	Milk yield QTL (2582)
1_121867709	121867709-78193999	Non-return rate (direct) QTL (5658)
1_123076076	123076076-108379861	Body weight (birth) QTL (1320)
1_123076076	123076076-119586413	Fat thickness at the 12th rib QTL (10649)
1_123076076	123076076-79519283	Milk protein yield QTL (2508)
1_123076076	123076076-105647289	Milk yield QTL (2582)
1_123076076	123076076-78193999	Non-return rate (direct) QTL (5658)
1_123076107	123076107-108379861	Body weight (birth) QTL (1320)
1_123076107	123076107-119586413	Fat thickness at the 12th rib QTL (10649)
1_123076107	123076107-79519283	Milk protein yield QTL (2508)
1_123076107	123076107-105647289	Milk yield QTL (2582)
1_123076107	123076107-78193999	Non-return rate (direct) QTL (5658)
1_123076109	123076109-108379861	Body weight (birth) QTL (1320)
1_123076109	123076109-119586413	Fat thickness at the 12th rib QTL (10649)
1_123076109	123076109-79519283	Milk protein yield QTL (2508)
1_123076109	123076109-105647289	Milk yield QTL (2582)
1_123076109	123076109-78193999	Non-return rate (direct) QTL (5658)
1_123076128	123076128-108379861	Body weight (birth) QTL (1320)
1_123076128	123076128-119586413	Fat thickness at the 12th rib QTL (10649)
1_123076128	123076128-79519283	Milk protein yield QTL (2508)
1_123076128	123076128-105647289	Milk yield QTL (2582)
1_123076128	123076128-78193999	Non-return rate (direct) QTL (5658)
1_123076131	123076131-108379861	Body weight (birth) QTL (1320)
1_123076131	123076131-119586413	Fat thickness at the 12th rib QTL (10649)
1_123076131	123076131-79519283	Milk protein yield QTL (2508)
1_123076131	123076131-105647289	Milk yield QTL (2582)
1_123076131	123076131-78193999	Non-return rate (direct) QTL (5658)
1_123076158	123076158-108379861	Body weight (birth) QTL (1320)
1_123076158	123076158-119586413	Fat thickness at the 12th rib QTL (10649)
1_123076158	123076158-79519283	Milk protein yield QTL (2508)
1_123076158	123076158-105647289	Milk yield QTL (2582)
1_123076158	123076158-78193999	Non-return rate (direct) QTL (5658)
1_123076167	123076167-108379861	Body weight (birth) QTL (1320)
1_123076167	123076167-119586413	Fat thickness at the 12th rib QTL (10649)
1_123076167	123076167-79519283	Milk protein yield QTL (2508)
1_123076167	123076167-105647289	Milk yield QTL (2582)
1_123076167	123076167-78193999	Non-return rate (direct) QTL (5658)
1_123076173	123076173-108379861	Body weight (birth) QTL (1320)
1_123076173	123076173-119586413	Fat thickness at the 12th rib QTL (10649)
1_123076173	123076173-79519283	Milk protein yield QTL (2508)
1_123076173	123076173-105647289	Milk yield QTL (2582)
1_123076173	123076173-78193999	Non-return rate (direct) QTL (5658)
1_123076188	123076188-108379861	Body weight (birth) QTL (1320)
1_123076188	123076188-119586413	Fat thickness at the 12th rib QTL (10649)
1_123076188	123076188-79519283	Milk protein yield QTL (2508)
1_123076188	123076188-105647289	Milk yield QTL (2582)
1_123076188	123076188-78193999	Non-return rate (direct) QTL (5658)
1_123076222	123076222-108379861	Body weight (birth) QTL (1320)
1_123076222	123076222-119586413	Fat thickness at the 12th rib QTL (10649)
1_123076222	123076222-79519283	Milk protein yield QTL (2508)
1_123076222	123076222-105647289	Milk yield QTL (2582)
1_123076222	123076222-78193999	Non-return rate (direct) QTL (5658)
1_123076265	123076265-108379861	Body weight (birth) QTL (1320)
1_123076265	123076265-119586413	Fat thickness at the 12th rib QTL (10649)
1_123076265	123076265-79519283	Milk protein yield QTL (2508)
1_123076265	123076265-105647289	Milk yield QTL (2582)
1_123076265	123076265-78193999	Non-return rate (direct) QTL (5658)
1_123260015	123260015-108379861	Body weight (birth) QTL (1320)
1_123260015	123260015-119586413	Fat thickness at the 12th rib QTL (10649)
1_123260015	123260015-79519283	Milk protein yield QTL (2508)
1_123260015	123260015-105647289	Milk yield QTL (2582)
1_123260015	123260015-78193999	Non-return rate (direct) QTL (5658)
1_123271119	123271119-108379861	Body weight (birth) QTL (1320)
1_123271119	123271119-119586413	Fat thickness at the 12th rib QTL (10649)
1_123271119	123271119-79519283	Milk protein yield QTL (2508)
1_123271119	123271119-105647289	Milk yield QTL (2582)
1_123271119	123271119-78193999	Non-return rate (direct) QTL (5658)
1_123271533	123271533-108379861	Body weight (birth) QTL (1320)
1_123271533	123271533-119586413	Fat thickness at the 12th rib QTL (10649)
1_123271533	123271533-79519283	Milk protein yield QTL (2508)
1_123271533	123271533-105647289	Milk yield QTL (2582)
1_123271533	123271533-78193999	Non-return rate (direct) QTL (5658)
1_123271553	123271553-108379861	Body weight (birth) QTL (1320)
1_123271553	123271553-119586413	Fat thickness at the 12th rib QTL (10649)
1_123271553	123271553-79519283	Milk protein yield QTL (2508)
1_123271553	123271553-105647289	Milk yield QTL (2582)
1_123271553	123271553-78193999	Non-return rate (direct) QTL (5658)
1_123271658	123271658-108379861	Body weight (birth) QTL (1320)
1_123271658	123271658-119586413	Fat thickness at the 12th rib QTL (10649)
1_123271658	123271658-79519283	Milk protein yield QTL (2508)
1_123271658	123271658-105647289	Milk yield QTL (2582)
1_123271658	123271658-78193999	Non-return rate (direct) QTL (5658)
1_123271750	123271750-108379861	Body weight (birth) QTL (1320)
1_123271750	123271750-119586413	Fat thickness at the 12th rib QTL (10649)
1_123271750	123271750-79519283	Milk protein yield QTL (2508)
1_123271750	123271750-105647289	Milk yield QTL (2582)
1_123271750	123271750-78193999	Non-return rate (direct) QTL (5658)
1_123272111	123272111-108379861	Body weight (birth) QTL (1320)
1_123272111	123272111-119586413	Fat thickness at the 12th rib QTL (10649)
1_123272111	123272111-79519283	Milk protein yield QTL (2508)
1_123272111	123272111-105647289	Milk yield QTL (2582)
1_123272111	123272111-78193999	Non-return rate (direct) QTL (5658)
1_123272303	123272303-108379861	Body weight (birth) QTL (1320)
1_123272303	123272303-119586413	Fat thickness at the 12th rib QTL (10649)
1_123272303	123272303-79519283	Milk protein yield QTL (2508)
1_123272303	123272303-105647289	Milk yield QTL (2582)
1_123272303	123272303-78193999	Non-return rate (direct) QTL (5658)
1_123272368	123272368-108379861	Body weight (birth) QTL (1320)
1_123272368	123272368-119586413	Fat thickness at the 12th rib QTL (10649)
1_123272368	123272368-79519283	Milk protein yield QTL (2508)
1_123272368	123272368-105647289	Milk yield QTL (2582)
1_123272368	123272368-78193999	Non-return rate (direct) QTL (5658)
1_123272673	123272673-108379861	Body weight (birth) QTL (1320)
1_123272673	123272673-119586413	Fat thickness at the 12th rib QTL (10649)
1_123272673	123272673-79519283	Milk protein yield QTL (2508)
1_123272673	123272673-105647289	Milk yield QTL (2582)
1_123272673	123272673-78193999	Non-return rate (direct) QTL (5658)
1_123408963	123408963-108379861	Body weight (birth) QTL (1320)
1_123408963	123408963-119586413	Fat thickness at the 12th rib QTL (10649)
1_123408963	123408963-79519283	Milk protein yield QTL (2508)
1_123408963	123408963-105647289	Milk yield QTL (2582)
1_123408963	123408963-78193999	Non-return rate (direct) QTL (5658)
1_123442103	123442103-108379861	Body weight (birth) QTL (1320)
1_123442103	123442103-119586413	Fat thickness at the 12th rib QTL (10649)
1_123442103	123442103-79519283	Milk protein yield QTL (2508)
1_123442103	123442103-105647289	Milk yield QTL (2582)
1_123442103	123442103-78193999	Non-return rate (direct) QTL (5658)
1_123442760	123442760-108379861	Body weight (birth) QTL (1320)
1_123442760	123442760-119586413	Fat thickness at the 12th rib QTL (10649)
1_123442760	123442760-79519283	Milk protein yield QTL (2508)
1_123442760	123442760-105647289	Milk yield QTL (2582)
1_123442760	123442760-78193999	Non-return rate (direct) QTL (5658)
1_123442825	123442825-108379861	Body weight (birth) QTL (1320)
1_123442825	123442825-119586413	Fat thickness at the 12th rib QTL (10649)
1_123442825	123442825-79519283	Milk protein yield QTL (2508)
1_123442825	123442825-105647289	Milk yield QTL (2582)
1_123442825	123442825-78193999	Non-return rate (direct) QTL (5658)
1_123442892	123442892-108379861	Body weight (birth) QTL (1320)
1_123442892	123442892-119586413	Fat thickness at the 12th rib QTL (10649)
1_123442892	123442892-79519283	Milk protein yield QTL (2508)
1_123442892	123442892-105647289	Milk yield QTL (2582)
1_123442892	123442892-78193999	Non-return rate (direct) QTL (5658)
1_123577168	123577168-108379861	Body weight (birth) QTL (1320)
1_123577168	123577168-119586413	Fat thickness at the 12th rib QTL (10649)
1_123577168	123577168-79519283	Milk protein yield QTL (2508)
1_123577168	123577168-105647289	Milk yield QTL (2582)
1_123577168	123577168-78193999	Non-return rate (direct) QTL (5658)
1_125884368	125884368-108379861	Body weight (birth) QTL (1320)
1_125884368	125884368-119586413	Fat thickness at the 12th rib QTL (10649)
1_125884368	125884368-79519283	Milk protein yield QTL (2508)
1_125884368	125884368-105647289	Milk yield QTL (2582)
1_125884368	125884368-78193999	Non-return rate (direct) QTL (5658)
1_127129123	127129123-108379861	Body weight (birth) QTL (1320)
1_127129123	127129123-119586413	Fat thickness at the 12th rib QTL (10649)
1_127129123	127129123-79519283	Milk protein yield QTL (2508)
1_127129123	127129123-105647289	Milk yield QTL (2582)
1_127129123	127129123-78193999	Non-return rate (direct) QTL (5658)
1_127129168	127129168-108379861	Body weight (birth) QTL (1320)
1_127129168	127129168-119586413	Fat thickness at the 12th rib QTL (10649)
1_127129168	127129168-79519283	Milk protein yield QTL (2508)
1_127129168	127129168-105647289	Milk yield QTL (2582)
1_127129168	127129168-78193999	Non-return rate (direct) QTL (5658)
1_127129204	127129204-108379861	Body weight (birth) QTL (1320)
1_127129204	127129204-119586413	Fat thickness at the 12th rib QTL (10649)
1_127129204	127129204-79519283	Milk protein yield QTL (2508)
1_127129204	127129204-105647289	Milk yield QTL (2582)
1_127129204	127129204-78193999	Non-return rate (direct) QTL (5658)
1_127129212	127129212-108379861	Body weight (birth) QTL (1320)
1_127129212	127129212-119586413	Fat thickness at the 12th rib QTL (10649)
1_127129212	127129212-79519283	Milk protein yield QTL (2508)
1_127129212	127129212-105647289	Milk yield QTL (2582)
1_127129212	127129212-78193999	Non-return rate (direct) QTL (5658)
1_127129273	127129273-108379861	Body weight (birth) QTL (1320)
1_127129273	127129273-119586413	Fat thickness at the 12th rib QTL (10649)
1_127129273	127129273-79519283	Milk protein yield QTL (2508)
1_127129273	127129273-105647289	Milk yield QTL (2582)
1_127129273	127129273-78193999	Non-return rate (direct) QTL (5658)
1_127132866	127132866-108379861	Body weight (birth) QTL (1320)
1_127132866	127132866-119586413	Fat thickness at the 12th rib QTL (10649)
1_127132866	127132866-79519283	Milk protein yield QTL (2508)
1_127132866	127132866-105647289	Milk yield QTL (2582)
1_127132866	127132866-78193999	Non-return rate (direct) QTL (5658)
1_127132896	127132896-108379861	Body weight (birth) QTL (1320)
1_127132896	127132896-119586413	Fat thickness at the 12th rib QTL (10649)
1_127132896	127132896-79519283	Milk protein yield QTL (2508)
1_127132896	127132896-105647289	Milk yield QTL (2582)
1_127132896	127132896-78193999	Non-return rate (direct) QTL (5658)
1_127257294	127257294-108379861	Body weight (birth) QTL (1320)
1_127257294	127257294-119586413	Fat thickness at the 12th rib QTL (10649)
1_127257294	127257294-79519283	Milk protein yield QTL (2508)
1_127257294	127257294-105647289	Milk yield QTL (2582)
1_127257294	127257294-78193999	Non-return rate (direct) QTL (5658)
1_127575430	127575430-108379861	Body weight (birth) QTL (1320)
1_127575430	127575430-119586413	Fat thickness at the 12th rib QTL (10649)
1_127575430	127575430-79519283	Milk protein yield QTL (2508)
1_127575430	127575430-105647289	Milk yield QTL (2582)
1_127575430	127575430-78193999	Non-return rate (direct) QTL (5658)
1_127789038	127789038-108379861	Body weight (birth) QTL (1320)
1_127789038	127789038-119586413	Fat thickness at the 12th rib QTL (10649)
1_127789038	127789038-79519283	Milk protein yield QTL (2508)
1_127789038	127789038-105647289	Milk yield QTL (2582)
1_127789038	127789038-78193999	Non-return rate (direct) QTL (5658)
1_128533309	128533309-108379861	Body weight (birth) QTL (1320)
1_128533309	128533309-119586413	Fat thickness at the 12th rib QTL (10649)
1_128533309	128533309-79519283	Milk protein yield QTL (2508)
1_128533309	128533309-105647289	Milk yield QTL (2582)
1_128533309	128533309-78193999	Non-return rate (direct) QTL (5658)
1_128533742	128533742-108379861	Body weight (birth) QTL (1320)
1_128533742	128533742-119586413	Fat thickness at the 12th rib QTL (10649)
1_128533742	128533742-79519283	Milk protein yield QTL (2508)
1_128533742	128533742-105647289	Milk yield QTL (2582)
1_128533742	128533742-78193999	Non-return rate (direct) QTL (5658)
1_128534123	128534123-108379861	Body weight (birth) QTL (1320)
1_128534123	128534123-119586413	Fat thickness at the 12th rib QTL (10649)
1_128534123	128534123-79519283	Milk protein yield QTL (2508)
1_128534123	128534123-105647289	Milk yield QTL (2582)
1_128534123	128534123-78193999	Non-return rate (direct) QTL (5658)
1_128534182	128534182-108379861	Body weight (birth) QTL (1320)
1_128534182	128534182-119586413	Fat thickness at the 12th rib QTL (10649)
1_128534182	128534182-79519283	Milk protein yield QTL (2508)
1_128534182	128534182-105647289	Milk yield QTL (2582)
1_128534182	128534182-78193999	Non-return rate (direct) QTL (5658)
1_128535531	128535531-108379861	Body weight (birth) QTL (1320)
1_128535531	128535531-119586413	Fat thickness at the 12th rib QTL (10649)
1_128535531	128535531-79519283	Milk protein yield QTL (2508)
1_128535531	128535531-105647289	Milk yield QTL (2582)
1_128535531	128535531-78193999	Non-return rate (direct) QTL (5658)
1_129028920	129028920-108379861	Body weight (birth) QTL (1320)
1_129028920	129028920-119586413	Fat thickness at the 12th rib QTL (10649)
1_129028920	129028920-79519283	Milk protein yield QTL (2508)
1_129028920	129028920-105647289	Milk yield QTL (2582)
1_129028920	129028920-78193999	Non-return rate (direct) QTL (5658)
1_129063728	129063728-108379861	Body weight (birth) QTL (1320)
1_129063728	129063728-119586413	Fat thickness at the 12th rib QTL (10649)
1_129063728	129063728-79519283	Milk protein yield QTL (2508)
1_129063728	129063728-105647289	Milk yield QTL (2582)
1_129063728	129063728-78193999	Non-return rate (direct) QTL (5658)
1_129064652	129064652-108379861	Body weight (birth) QTL (1320)
1_129064652	129064652-119586413	Fat thickness at the 12th rib QTL (10649)
1_129064652	129064652-79519283	Milk protein yield QTL (2508)
1_129064652	129064652-105647289	Milk yield QTL (2582)
1_129064652	129064652-78193999	Non-return rate (direct) QTL (5658)
1_129064696	129064696-108379861	Body weight (birth) QTL (1320)
1_129064696	129064696-119586413	Fat thickness at the 12th rib QTL (10649)
1_129064696	129064696-79519283	Milk protein yield QTL (2508)
1_129064696	129064696-105647289	Milk yield QTL (2582)
1_129064696	129064696-78193999	Non-return rate (direct) QTL (5658)
1_1291519	1291519-1210923	Body weight (weaning) QTL (10631)
1_1291519	1291519-166907	Fat thickness at the 12th rib QTL (1317)
1_1291519	1291519-166907	Milk protein yield QTL (2728)
1_1291519	1291519-1184557	Residual feed intake QTL (5264)
1_1291519	1291519-1210923	Weaning weight-maternal milk QTL (10630)
1_129398716	129398716-108379861	Body weight (birth) QTL (1320)
1_129398716	129398716-119586413	Fat thickness at the 12th rib QTL (10649)
1_129398716	129398716-79519283	Milk protein yield QTL (2508)
1_129398716	129398716-105647289	Milk yield QTL (2582)
1_129398716	129398716-78193999	Non-return rate (direct) QTL (5658)
1_130431719	130431719-108379861	Body weight (birth) QTL (1320)
1_130431719	130431719-119586413	Fat thickness at the 12th rib QTL (10649)
1_130431719	130431719-79519283	Milk protein yield QTL (2508)
1_130431719	130431719-105647289	Milk yield QTL (2582)
1_130431719	130431719-78193999	Non-return rate (direct) QTL (5658)
1_130588835	130588835-108379861	Body weight (birth) QTL (1320)
1_130588835	130588835-119586413	Fat thickness at the 12th rib QTL (10649)
1_130588835	130588835-79519283	Milk protein yield QTL (2508)
1_130588835	130588835-105647289	Milk yield QTL (2582)
1_130588835	130588835-78193999	Non-return rate (direct) QTL (5658)
1_130588966	130588966-108379861	Body weight (birth) QTL (1320)
1_130588966	130588966-119586413	Fat thickness at the 12th rib QTL (10649)
1_130588966	130588966-79519283	Milk protein yield QTL (2508)
1_130588966	130588966-105647289	Milk yield QTL (2582)
1_130588966	130588966-78193999	Non-return rate (direct) QTL (5658)
1_130589600	130589600-108379861	Body weight (birth) QTL (1320)
1_130589600	130589600-119586413	Fat thickness at the 12th rib QTL (10649)
1_130589600	130589600-79519283	Milk protein yield QTL (2508)
1_130589600	130589600-105647289	Milk yield QTL (2582)
1_130589600	130589600-78193999	Non-return rate (direct) QTL (5658)
1_130611967	130611967-108379861	Body weight (birth) QTL (1320)
1_130611967	130611967-119586413	Fat thickness at the 12th rib QTL (10649)
1_130611967	130611967-79519283	Milk protein yield QTL (2508)
1_130611967	130611967-105647289	Milk yield QTL (2582)
1_130611967	130611967-78193999	Non-return rate (direct) QTL (5658)
1_13073660	13073660-11439999	Body weight (birth) QTL (10635)
1_13073660	13073660-11439999	Calving ease (direct) QTL (10633)
1_13073660	13073660-11439999	Calving ease (maternal) QTL (10634)
1_13073660	13073660-7254672	Daughter pregnancy rate QTL (1673)
1_13073660	13073660-11439999	Height (mature) QTL (10637)
1_13073660	13073660-2555350	Milk fat percentage (daughter deviation) QTL (10380)
1_13073660	13073660-2555350	Milk fat percentage QTL (2506)
1_13073660	13073660-2555350	Milk fat percentage QTL (2507)
1_13073660	13073660-2555350	Milk fat yield QTL (2504)
1_13073660	13073660-2555350	Milk protein percentage QTL (2505)
1_13073660	13073660-2555350	Milk protein yield (daughter deviation) QTL (10212)
1_13073660	13073660-2555350	Milk protein yield QTL (2510)
1_13073660	13073660-166907	Milk protein yield QTL (2728)
1_13073660	13073660-2555350	Milk yield (daughter deviation) QTL (10211)
1_13073660	13073660-2555350	Milk yield QTL (2509)
1_1309360	1309360-1210923	Body weight (weaning) QTL (10631)
1_1309360	1309360-166907	Fat thickness at the 12th rib QTL (1317)
1_1309360	1309360-166907	Milk protein yield QTL (2728)
1_1309360	1309360-1184557	Residual feed intake QTL (5264)
1_1309360	1309360-1210923	Weaning weight-maternal milk QTL (10630)
1_1309551	1309551-1210923	Body weight (weaning) QTL (10631)
1_1309551	1309551-166907	Fat thickness at the 12th rib QTL (1317)
1_1309551	1309551-166907	Milk protein yield QTL (2728)
1_1309551	1309551-1184557	Residual feed intake QTL (5264)
1_1309551	1309551-1210923	Weaning weight-maternal milk QTL (10630)
1_1309569	1309569-1210923	Body weight (weaning) QTL (10631)
1_1309569	1309569-166907	Fat thickness at the 12th rib QTL (1317)
1_1309569	1309569-166907	Milk protein yield QTL (2728)
1_1309569	1309569-1184557	Residual feed intake QTL (5264)
1_1309569	1309569-1210923	Weaning weight-maternal milk QTL (10630)
1_131495551	131495551-108379861	Body weight (birth) QTL (1320)
1_131495551	131495551-119586413	Fat thickness at the 12th rib QTL (10649)
1_131495551	131495551-79519283	Milk protein yield QTL (2508)
1_131495551	131495551-105647289	Milk yield QTL (2582)
1_131495551	131495551-78193999	Non-return rate (direct) QTL (5658)
1_131596409	131596409-108379861	Body weight (birth) QTL (1320)
1_131596409	131596409-119586413	Fat thickness at the 12th rib QTL (10649)
1_131596409	131596409-79519283	Milk protein yield QTL (2508)
1_131596409	131596409-105647289	Milk yield QTL (2582)
1_131596409	131596409-78193999	Non-return rate (direct) QTL (5658)
1_131617803	131617803-108379861	Body weight (birth) QTL (1320)
1_131617803	131617803-119586413	Fat thickness at the 12th rib QTL (10649)
1_131617803	131617803-79519283	Milk protein yield QTL (2508)
1_131617803	131617803-105647289	Milk yield QTL (2582)
1_131617803	131617803-78193999	Non-return rate (direct) QTL (5658)
1_131766061	131766061-108379861	Body weight (birth) QTL (1320)
1_131766061	131766061-119586413	Fat thickness at the 12th rib QTL (10649)
1_131766061	131766061-79519283	Milk protein yield QTL (2508)
1_131766061	131766061-105647289	Milk yield QTL (2582)
1_131766061	131766061-78193999	Non-return rate (direct) QTL (5658)
1_131766888	131766888-108379861	Body weight (birth) QTL (1320)
1_131766888	131766888-119586413	Fat thickness at the 12th rib QTL (10649)
1_131766888	131766888-79519283	Milk protein yield QTL (2508)
1_131766888	131766888-105647289	Milk yield QTL (2582)
1_131766888	131766888-78193999	Non-return rate (direct) QTL (5658)
1_131767087	131767087-108379861	Body weight (birth) QTL (1320)
1_131767087	131767087-119586413	Fat thickness at the 12th rib QTL (10649)
1_131767087	131767087-79519283	Milk protein yield QTL (2508)
1_131767087	131767087-105647289	Milk yield QTL (2582)
1_131767087	131767087-78193999	Non-return rate (direct) QTL (5658)
1_131767435	131767435-108379861	Body weight (birth) QTL (1320)
1_131767435	131767435-119586413	Fat thickness at the 12th rib QTL (10649)
1_131767435	131767435-79519283	Milk protein yield QTL (2508)
1_131767435	131767435-105647289	Milk yield QTL (2582)
1_131767435	131767435-78193999	Non-return rate (direct) QTL (5658)
1_131767711	131767711-108379861	Body weight (birth) QTL (1320)
1_131767711	131767711-119586413	Fat thickness at the 12th rib QTL (10649)
1_131767711	131767711-79519283	Milk protein yield QTL (2508)
1_131767711	131767711-105647289	Milk yield QTL (2582)
1_131767711	131767711-78193999	Non-return rate (direct) QTL (5658)
1_131767775	131767775-108379861	Body weight (birth) QTL (1320)
1_131767775	131767775-119586413	Fat thickness at the 12th rib QTL (10649)
1_131767775	131767775-79519283	Milk protein yield QTL (2508)
1_131767775	131767775-105647289	Milk yield QTL (2582)
1_131767775	131767775-78193999	Non-return rate (direct) QTL (5658)
1_132126238	132126238-108379861	Body weight (birth) QTL (1320)
1_132126238	132126238-119586413	Fat thickness at the 12th rib QTL (10649)
1_132126238	132126238-79519283	Milk protein yield QTL (2508)
1_132126238	132126238-105647289	Milk yield QTL (2582)
1_132126238	132126238-78193999	Non-return rate (direct) QTL (5658)
1_132126285	132126285-108379861	Body weight (birth) QTL (1320)
1_132126285	132126285-119586413	Fat thickness at the 12th rib QTL (10649)
1_132126285	132126285-79519283	Milk protein yield QTL (2508)
1_132126285	132126285-105647289	Milk yield QTL (2582)
1_132126285	132126285-78193999	Non-return rate (direct) QTL (5658)
1_132449993	132449993-108379861	Body weight (birth) QTL (1320)
1_132449993	132449993-119586413	Fat thickness at the 12th rib QTL (10649)
1_132449993	132449993-132393569	Milk protein percentage QTL (4762)
1_132449993	132449993-79519283	Milk protein yield QTL (2508)
1_132449993	132449993-105647289	Milk yield QTL (2582)
1_132449993	132449993-78193999	Non-return rate (direct) QTL (5658)
1_132449993	132449993-132393569	Twinning rate (EBV) QTL (10089)
1_132449995	132449995-108379861	Body weight (birth) QTL (1320)
1_132449995	132449995-119586413	Fat thickness at the 12th rib QTL (10649)
1_132449995	132449995-132393569	Milk protein percentage QTL (4762)
1_132449995	132449995-79519283	Milk protein yield QTL (2508)
1_132449995	132449995-105647289	Milk yield QTL (2582)
1_132449995	132449995-78193999	Non-return rate (direct) QTL (5658)
1_132449995	132449995-132393569	Twinning rate (EBV) QTL (10089)
1_132450001	132450001-108379861	Body weight (birth) QTL (1320)
1_132450001	132450001-119586413	Fat thickness at the 12th rib QTL (10649)
1_132450001	132450001-132393569	Milk protein percentage QTL (4762)
1_132450001	132450001-79519283	Milk protein yield QTL (2508)
1_132450001	132450001-105647289	Milk yield QTL (2582)
1_132450001	132450001-78193999	Non-return rate (direct) QTL (5658)
1_132450001	132450001-132393569	Twinning rate (EBV) QTL (10089)
1_132450006	132450006-108379861	Body weight (birth) QTL (1320)
1_132450006	132450006-119586413	Fat thickness at the 12th rib QTL (10649)
1_132450006	132450006-132393569	Milk protein percentage QTL (4762)
1_132450006	132450006-79519283	Milk protein yield QTL (2508)
1_132450006	132450006-105647289	Milk yield QTL (2582)
1_132450006	132450006-78193999	Non-return rate (direct) QTL (5658)
1_132450006	132450006-132393569	Twinning rate (EBV) QTL (10089)
1_132450010	132450010-108379861	Body weight (birth) QTL (1320)
1_132450010	132450010-119586413	Fat thickness at the 12th rib QTL (10649)
1_132450010	132450010-132393569	Milk protein percentage QTL (4762)
1_132450010	132450010-79519283	Milk protein yield QTL (2508)
1_132450010	132450010-105647289	Milk yield QTL (2582)
1_132450010	132450010-78193999	Non-return rate (direct) QTL (5658)
1_132450010	132450010-132393569	Twinning rate (EBV) QTL (10089)
1_133269346	133269346-108379861	Body weight (birth) QTL (1320)
1_133269346	133269346-132497971	Body weight (weaning) QTL (10647)
1_133269346	133269346-132497971	Body weight (yearling) QTL (10648)
1_133269346	133269346-119586413	Fat thickness at the 12th rib QTL (10649)
1_133269346	133269346-133192653	Liver weight QTL (12146)
1_133269346	133269346-132393569	Milk protein percentage QTL (4762)
1_133269346	133269346-105647289	Milk yield QTL (2582)
1_133269346	133269346-133192653	Milk yield QTL (4705)
1_133269346	133269346-132592976	Teat placement QTL (1547)
1_133269346	133269346-132592976	Udder cleft QTL (1548)
1_133401708	133401708-108379861	Body weight (birth) QTL (1320)
1_133401708	133401708-132497971	Body weight (weaning) QTL (10647)
1_133401708	133401708-132497971	Body weight (yearling) QTL (10648)
1_133401708	133401708-119586413	Fat thickness at the 12th rib QTL (10649)
1_133401708	133401708-132592976	Teat placement QTL (1547)
1_133401708	133401708-132592976	Udder cleft QTL (1548)
1_133402442	133402442-108379861	Body weight (birth) QTL (1320)
1_133402442	133402442-132497971	Body weight (weaning) QTL (10647)
1_133402442	133402442-132497971	Body weight (yearling) QTL (10648)
1_133402442	133402442-119586413	Fat thickness at the 12th rib QTL (10649)
1_133402442	133402442-132592976	Teat placement QTL (1547)
1_133402442	133402442-132592976	Udder cleft QTL (1548)
1_133402684	133402684-108379861	Body weight (birth) QTL (1320)
1_133402684	133402684-132497971	Body weight (weaning) QTL (10647)
1_133402684	133402684-132497971	Body weight (yearling) QTL (10648)
1_133402684	133402684-119586413	Fat thickness at the 12th rib QTL (10649)
1_133402684	133402684-132592976	Teat placement QTL (1547)
1_133402684	133402684-132592976	Udder cleft QTL (1548)
1_133654735	133654735-108379861	Body weight (birth) QTL (1320)
1_133654735	133654735-132497971	Body weight (weaning) QTL (10647)
1_133654735	133654735-132497971	Body weight (yearling) QTL (10648)
1_133654735	133654735-119586413	Fat thickness at the 12th rib QTL (10649)
1_133654735	133654735-132592976	Teat placement QTL (1547)
1_133654735	133654735-132592976	Udder cleft QTL (1548)
1_134130474	134130474-108379861	Body weight (birth) QTL (1320)
1_134130474	134130474-132497971	Body weight (weaning) QTL (10647)
1_134130474	134130474-132497971	Body weight (yearling) QTL (10648)
1_134130474	134130474-119586413	Fat thickness at the 12th rib QTL (10649)
1_134130474	134130474-132592976	Teat placement QTL (1547)
1_134130474	134130474-132592976	Udder cleft QTL (1548)
1_134223869	134223869-108379861	Body weight (birth) QTL (1320)
1_134223869	134223869-132497971	Body weight (weaning) QTL (10647)
1_134223869	134223869-132497971	Body weight (yearling) QTL (10648)
1_134223869	134223869-119586413	Fat thickness at the 12th rib QTL (10649)
1_134223869	134223869-132592976	Teat placement QTL (1547)
1_134223869	134223869-132592976	Udder cleft QTL (1548)
1_134223963	134223963-108379861	Body weight (birth) QTL (1320)
1_134223963	134223963-132497971	Body weight (weaning) QTL (10647)
1_134223963	134223963-132497971	Body weight (yearling) QTL (10648)
1_134223963	134223963-119586413	Fat thickness at the 12th rib QTL (10649)
1_134223963	134223963-132592976	Teat placement QTL (1547)
1_134223963	134223963-132592976	Udder cleft QTL (1548)
1_1343061	1343061-1210923	Body weight (weaning) QTL (10631)
1_1343061	1343061-166907	Fat thickness at the 12th rib QTL (1317)
1_1343061	1343061-166907	Milk protein yield QTL (2728)
1_1343061	1343061-1184557	Residual feed intake QTL (5264)
1_1343061	1343061-1210923	Weaning weight-maternal milk QTL (10630)
1_134393693	134393693-108379861	Body weight (birth) QTL (1320)
1_134393693	134393693-132497971	Body weight (weaning) QTL (10647)
1_134393693	134393693-132497971	Body weight (yearling) QTL (10648)
1_134393693	134393693-119586413	Fat thickness at the 12th rib QTL (10649)
1_134393693	134393693-132592976	Teat placement QTL (1547)
1_134393693	134393693-132592976	Udder cleft QTL (1548)
1_134393895	134393895-108379861	Body weight (birth) QTL (1320)
1_134393895	134393895-132497971	Body weight (weaning) QTL (10647)
1_134393895	134393895-132497971	Body weight (yearling) QTL (10648)
1_134393895	134393895-119586413	Fat thickness at the 12th rib QTL (10649)
1_134393895	134393895-132592976	Teat placement QTL (1547)
1_134393895	134393895-132592976	Udder cleft QTL (1548)
1_135021923	135021923-108379861	Body weight (birth) QTL (1320)
1_135021923	135021923-132497971	Body weight (weaning) QTL (10647)
1_135021923	135021923-132497971	Body weight (yearling) QTL (10648)
1_135021923	135021923-119586413	Fat thickness at the 12th rib QTL (10649)
1_135021923	135021923-132592976	Teat placement QTL (1547)
1_135021923	135021923-132592976	Udder cleft QTL (1548)
1_1360228	1360228-1210923	Body weight (weaning) QTL (10631)
1_1360228	1360228-166907	Fat thickness at the 12th rib QTL (1317)
1_1360228	1360228-166907	Milk protein yield QTL (2728)
1_1360228	1360228-1184557	Residual feed intake QTL (5264)
1_1360228	1360228-1210923	Weaning weight-maternal milk QTL (10630)
1_1360310	1360310-1210923	Body weight (weaning) QTL (10631)
1_1360310	1360310-166907	Fat thickness at the 12th rib QTL (1317)
1_1360310	1360310-166907	Milk protein yield QTL (2728)
1_1360310	1360310-1184557	Residual feed intake QTL (5264)
1_1360310	1360310-1210923	Weaning weight-maternal milk QTL (10630)
1_136067703	136067703-108379861	Body weight (birth) QTL (1320)
1_136067703	136067703-132497971	Body weight (weaning) QTL (10647)
1_136067703	136067703-132497971	Body weight (yearling) QTL (10648)
1_136067703	136067703-119586413	Fat thickness at the 12th rib QTL (10649)
1_136067703	136067703-132592976	Teat placement QTL (1547)
1_136067703	136067703-132592976	Udder cleft QTL (1548)
1_136070809	136070809-108379861	Body weight (birth) QTL (1320)
1_136070809	136070809-132497971	Body weight (weaning) QTL (10647)
1_136070809	136070809-132497971	Body weight (yearling) QTL (10648)
1_136070809	136070809-119586413	Fat thickness at the 12th rib QTL (10649)
1_136070809	136070809-132592976	Teat placement QTL (1547)
1_136070809	136070809-132592976	Udder cleft QTL (1548)
1_136070887	136070887-108379861	Body weight (birth) QTL (1320)
1_136070887	136070887-132497971	Body weight (weaning) QTL (10647)
1_136070887	136070887-132497971	Body weight (yearling) QTL (10648)
1_136070887	136070887-119586413	Fat thickness at the 12th rib QTL (10649)
1_136070887	136070887-132592976	Teat placement QTL (1547)
1_136070887	136070887-132592976	Udder cleft QTL (1548)
1_1360745	1360745-1210923	Body weight (weaning) QTL (10631)
1_1360745	1360745-166907	Fat thickness at the 12th rib QTL (1317)
1_1360745	1360745-166907	Milk protein yield QTL (2728)
1_1360745	1360745-1184557	Residual feed intake QTL (5264)
1_1360745	1360745-1210923	Weaning weight-maternal milk QTL (10630)
1_1360811	1360811-1210923	Body weight (weaning) QTL (10631)
1_1360811	1360811-166907	Fat thickness at the 12th rib QTL (1317)
1_1360811	1360811-166907	Milk protein yield QTL (2728)
1_1360811	1360811-1184557	Residual feed intake QTL (5264)
1_1360811	1360811-1210923	Weaning weight-maternal milk QTL (10630)
1_1360849	1360849-1210923	Body weight (weaning) QTL (10631)
1_1360849	1360849-166907	Fat thickness at the 12th rib QTL (1317)
1_1360849	1360849-166907	Milk protein yield QTL (2728)
1_1360849	1360849-1184557	Residual feed intake QTL (5264)
1_1360849	1360849-1210923	Weaning weight-maternal milk QTL (10630)
1_136511724	136511724-108379861	Body weight (birth) QTL (1320)
1_136511724	136511724-132497971	Body weight (weaning) QTL (10647)
1_136511724	136511724-132497971	Body weight (yearling) QTL (10648)
1_136511724	136511724-119586413	Fat thickness at the 12th rib QTL (10649)
1_136511724	136511724-132592976	Teat placement QTL (1547)
1_136511724	136511724-132592976	Udder cleft QTL (1548)
1_136528431	136528431-108379861	Body weight (birth) QTL (1320)
1_136528431	136528431-132497971	Body weight (weaning) QTL (10647)
1_136528431	136528431-132497971	Body weight (yearling) QTL (10648)
1_136528431	136528431-119586413	Fat thickness at the 12th rib QTL (10649)
1_136528431	136528431-132592976	Teat placement QTL (1547)
1_136528431	136528431-132592976	Udder cleft QTL (1548)
1_136628807	136628807-108379861	Body weight (birth) QTL (1320)
1_136628807	136628807-132497971	Body weight (weaning) QTL (10647)
1_136628807	136628807-132497971	Body weight (yearling) QTL (10648)
1_136628807	136628807-119586413	Fat thickness at the 12th rib QTL (10649)
1_136628807	136628807-132592976	Teat placement QTL (1547)
1_136628807	136628807-132592976	Udder cleft QTL (1548)
1_136629949	136629949-108379861	Body weight (birth) QTL (1320)
1_136629949	136629949-132497971	Body weight (weaning) QTL (10647)
1_136629949	136629949-132497971	Body weight (yearling) QTL (10648)
1_136629949	136629949-119586413	Fat thickness at the 12th rib QTL (10649)
1_136629949	136629949-132592976	Teat placement QTL (1547)
1_136629949	136629949-132592976	Udder cleft QTL (1548)
1_136832413	136832413-108379861	Body weight (birth) QTL (1320)
1_136832413	136832413-132497971	Body weight (weaning) QTL (10647)
1_136832413	136832413-132497971	Body weight (yearling) QTL (10648)
1_136832413	136832413-119586413	Fat thickness at the 12th rib QTL (10649)
1_136832413	136832413-132592976	Teat placement QTL (1547)
1_136832413	136832413-132592976	Udder cleft QTL (1548)
1_136848221	136848221-108379861	Body weight (birth) QTL (1320)
1_136848221	136848221-132497971	Body weight (weaning) QTL (10647)
1_136848221	136848221-132497971	Body weight (yearling) QTL (10648)
1_136848221	136848221-119586413	Fat thickness at the 12th rib QTL (10649)
1_136848221	136848221-132592976	Teat placement QTL (1547)
1_136848221	136848221-132592976	Udder cleft QTL (1548)
1_136877998	136877998-108379861	Body weight (birth) QTL (1320)
1_136877998	136877998-132497971	Body weight (weaning) QTL (10647)
1_136877998	136877998-132497971	Body weight (yearling) QTL (10648)
1_136877998	136877998-119586413	Fat thickness at the 12th rib QTL (10649)
1_136877998	136877998-132592976	Teat placement QTL (1547)
1_136877998	136877998-132592976	Udder cleft QTL (1548)
1_136960892	136960892-108379861	Body weight (birth) QTL (1320)
1_136960892	136960892-132497971	Body weight (weaning) QTL (10647)
1_136960892	136960892-132497971	Body weight (yearling) QTL (10648)
1_136960892	136960892-119586413	Fat thickness at the 12th rib QTL (10649)
1_136960892	136960892-132592976	Teat placement QTL (1547)
1_136960892	136960892-132592976	Udder cleft QTL (1548)
1_137783734	137783734-108379861	Body weight (birth) QTL (1320)
1_137783734	137783734-132497971	Body weight (weaning) QTL (10647)
1_137783734	137783734-132497971	Body weight (yearling) QTL (10648)
1_137783734	137783734-119586413	Fat thickness at the 12th rib QTL (10649)
1_137783734	137783734-132592976	Teat placement QTL (1547)
1_137783734	137783734-132592976	Udder cleft QTL (1548)
1_137957122	137957122-108379861	Body weight (birth) QTL (1320)
1_137957122	137957122-132497971	Body weight (weaning) QTL (10647)
1_137957122	137957122-132497971	Body weight (yearling) QTL (10648)
1_137957122	137957122-119586413	Fat thickness at the 12th rib QTL (10649)
1_137957122	137957122-132592976	Teat placement QTL (1547)
1_137957122	137957122-132592976	Udder cleft QTL (1548)
1_138154059	138154059-108379861	Body weight (birth) QTL (1320)
1_138154059	138154059-132497971	Body weight (weaning) QTL (10647)
1_138154059	138154059-132497971	Body weight (yearling) QTL (10648)
1_138154059	138154059-119586413	Fat thickness at the 12th rib QTL (10649)
1_138154059	138154059-132592976	Teat placement QTL (1547)
1_138154059	138154059-132592976	Udder cleft QTL (1548)
1_138169832	138169832-108379861	Body weight (birth) QTL (1320)
1_138169832	138169832-132497971	Body weight (weaning) QTL (10647)
1_138169832	138169832-132497971	Body weight (yearling) QTL (10648)
1_138169832	138169832-119586413	Fat thickness at the 12th rib QTL (10649)
1_138169832	138169832-132592976	Teat placement QTL (1547)
1_138169832	138169832-132592976	Udder cleft QTL (1548)
1_138348996	138348996-108379861	Body weight (birth) QTL (1320)
1_138348996	138348996-132497971	Body weight (weaning) QTL (10647)
1_138348996	138348996-132497971	Body weight (yearling) QTL (10648)
1_138348996	138348996-119586413	Fat thickness at the 12th rib QTL (10649)
1_138348996	138348996-132592976	Teat placement QTL (1547)
1_138348996	138348996-132592976	Udder cleft QTL (1548)
1_138349010	138349010-108379861	Body weight (birth) QTL (1320)
1_138349010	138349010-132497971	Body weight (weaning) QTL (10647)
1_138349010	138349010-132497971	Body weight (yearling) QTL (10648)
1_138349010	138349010-119586413	Fat thickness at the 12th rib QTL (10649)
1_138349010	138349010-132592976	Teat placement QTL (1547)
1_138349010	138349010-132592976	Udder cleft QTL (1548)
1_138349011	138349011-108379861	Body weight (birth) QTL (1320)
1_138349011	138349011-132497971	Body weight (weaning) QTL (10647)
1_138349011	138349011-132497971	Body weight (yearling) QTL (10648)
1_138349011	138349011-119586413	Fat thickness at the 12th rib QTL (10649)
1_138349011	138349011-132592976	Teat placement QTL (1547)
1_138349011	138349011-132592976	Udder cleft QTL (1548)
1_138349031	138349031-108379861	Body weight (birth) QTL (1320)
1_138349031	138349031-132497971	Body weight (weaning) QTL (10647)
1_138349031	138349031-132497971	Body weight (yearling) QTL (10648)
1_138349031	138349031-119586413	Fat thickness at the 12th rib QTL (10649)
1_138349031	138349031-132592976	Teat placement QTL (1547)
1_138349031	138349031-132592976	Udder cleft QTL (1548)
1_138349145	138349145-108379861	Body weight (birth) QTL (1320)
1_138349145	138349145-132497971	Body weight (weaning) QTL (10647)
1_138349145	138349145-132497971	Body weight (yearling) QTL (10648)
1_138349145	138349145-119586413	Fat thickness at the 12th rib QTL (10649)
1_138349145	138349145-132592976	Teat placement QTL (1547)
1_138349145	138349145-132592976	Udder cleft QTL (1548)
1_138349152	138349152-108379861	Body weight (birth) QTL (1320)
1_138349152	138349152-132497971	Body weight (weaning) QTL (10647)
1_138349152	138349152-132497971	Body weight (yearling) QTL (10648)
1_138349152	138349152-119586413	Fat thickness at the 12th rib QTL (10649)
1_138349152	138349152-132592976	Teat placement QTL (1547)
1_138349152	138349152-132592976	Udder cleft QTL (1548)
1_138349153	138349153-108379861	Body weight (birth) QTL (1320)
1_138349153	138349153-132497971	Body weight (weaning) QTL (10647)
1_138349153	138349153-132497971	Body weight (yearling) QTL (10648)
1_138349153	138349153-119586413	Fat thickness at the 12th rib QTL (10649)
1_138349153	138349153-132592976	Teat placement QTL (1547)
1_138349153	138349153-132592976	Udder cleft QTL (1548)
1_138349197	138349197-108379861	Body weight (birth) QTL (1320)
1_138349197	138349197-132497971	Body weight (weaning) QTL (10647)
1_138349197	138349197-132497971	Body weight (yearling) QTL (10648)
1_138349197	138349197-119586413	Fat thickness at the 12th rib QTL (10649)
1_138349197	138349197-132592976	Teat placement QTL (1547)
1_138349197	138349197-132592976	Udder cleft QTL (1548)
1_138349233	138349233-108379861	Body weight (birth) QTL (1320)
1_138349233	138349233-132497971	Body weight (weaning) QTL (10647)
1_138349233	138349233-132497971	Body weight (yearling) QTL (10648)
1_138349233	138349233-119586413	Fat thickness at the 12th rib QTL (10649)
1_138349233	138349233-132592976	Teat placement QTL (1547)
1_138349233	138349233-132592976	Udder cleft QTL (1548)
1_138349236	138349236-108379861	Body weight (birth) QTL (1320)
1_138349236	138349236-132497971	Body weight (weaning) QTL (10647)
1_138349236	138349236-132497971	Body weight (yearling) QTL (10648)
1_138349236	138349236-119586413	Fat thickness at the 12th rib QTL (10649)
1_138349236	138349236-132592976	Teat placement QTL (1547)
1_138349236	138349236-132592976	Udder cleft QTL (1548)
1_138349253	138349253-108379861	Body weight (birth) QTL (1320)
1_138349253	138349253-132497971	Body weight (weaning) QTL (10647)
1_138349253	138349253-132497971	Body weight (yearling) QTL (10648)
1_138349253	138349253-119586413	Fat thickness at the 12th rib QTL (10649)
1_138349253	138349253-132592976	Teat placement QTL (1547)
1_138349253	138349253-132592976	Udder cleft QTL (1548)
1_138349271	138349271-108379861	Body weight (birth) QTL (1320)
1_138349271	138349271-132497971	Body weight (weaning) QTL (10647)
1_138349271	138349271-132497971	Body weight (yearling) QTL (10648)
1_138349271	138349271-119586413	Fat thickness at the 12th rib QTL (10649)
1_138349271	138349271-132592976	Teat placement QTL (1547)
1_138349271	138349271-132592976	Udder cleft QTL (1548)
1_138937468	138937468-108379861	Body weight (birth) QTL (1320)
1_138937468	138937468-132497971	Body weight (weaning) QTL (10647)
1_138937468	138937468-132497971	Body weight (yearling) QTL (10648)
1_138937468	138937468-119586413	Fat thickness at the 12th rib QTL (10649)
1_138937468	138937468-138410213	Milk fat yield QTL (1513)
1_138937468	138937468-132592976	Teat placement QTL (1547)
1_138937468	138937468-132592976	Udder cleft QTL (1548)
1_140345483	140345483-108379861	Body weight (birth) QTL (1320)
1_140345483	140345483-132497971	Body weight (weaning) QTL (10647)
1_140345483	140345483-132497971	Body weight (yearling) QTL (10648)
1_140345483	140345483-119586413	Fat thickness at the 12th rib QTL (10649)
1_140345483	140345483-138410213	Milk fat yield QTL (1513)
1_140345483	140345483-132592976	Teat placement QTL (1547)
1_140345483	140345483-132592976	Udder cleft QTL (1548)
1_140739130	140739130-108379861	Body weight (birth) QTL (1320)
1_140739130	140739130-132497971	Body weight (weaning) QTL (10647)
1_140739130	140739130-132497971	Body weight (yearling) QTL (10648)
1_140739130	140739130-119586413	Fat thickness at the 12th rib QTL (10649)
1_140739130	140739130-138410213	Milk fat yield QTL (1513)
1_140739130	140739130-132592976	Teat placement QTL (1547)
1_140739130	140739130-132592976	Udder cleft QTL (1548)
1_140809049	140809049-108379861	Body weight (birth) QTL (1320)
1_140809049	140809049-132497971	Body weight (weaning) QTL (10647)
1_140809049	140809049-132497971	Body weight (yearling) QTL (10648)
1_140809049	140809049-119586413	Fat thickness at the 12th rib QTL (10649)
1_140809049	140809049-138410213	Milk fat yield QTL (1513)
1_140809049	140809049-132592976	Teat placement QTL (1547)
1_140809049	140809049-132592976	Udder cleft QTL (1548)
1_140809060	140809060-108379861	Body weight (birth) QTL (1320)
1_140809060	140809060-132497971	Body weight (weaning) QTL (10647)
1_140809060	140809060-132497971	Body weight (yearling) QTL (10648)
1_140809060	140809060-119586413	Fat thickness at the 12th rib QTL (10649)
1_140809060	140809060-138410213	Milk fat yield QTL (1513)
1_140809060	140809060-132592976	Teat placement QTL (1547)
1_140809060	140809060-132592976	Udder cleft QTL (1548)
1_140809075	140809075-108379861	Body weight (birth) QTL (1320)
1_140809075	140809075-132497971	Body weight (weaning) QTL (10647)
1_140809075	140809075-132497971	Body weight (yearling) QTL (10648)
1_140809075	140809075-119586413	Fat thickness at the 12th rib QTL (10649)
1_140809075	140809075-138410213	Milk fat yield QTL (1513)
1_140809075	140809075-132592976	Teat placement QTL (1547)
1_140809075	140809075-132592976	Udder cleft QTL (1548)
1_140809080	140809080-108379861	Body weight (birth) QTL (1320)
1_140809080	140809080-132497971	Body weight (weaning) QTL (10647)
1_140809080	140809080-132497971	Body weight (yearling) QTL (10648)
1_140809080	140809080-119586413	Fat thickness at the 12th rib QTL (10649)
1_140809080	140809080-138410213	Milk fat yield QTL (1513)
1_140809080	140809080-132592976	Teat placement QTL (1547)
1_140809080	140809080-132592976	Udder cleft QTL (1548)
1_140809097	140809097-108379861	Body weight (birth) QTL (1320)
1_140809097	140809097-132497971	Body weight (weaning) QTL (10647)
1_140809097	140809097-132497971	Body weight (yearling) QTL (10648)
1_140809097	140809097-119586413	Fat thickness at the 12th rib QTL (10649)
1_140809097	140809097-138410213	Milk fat yield QTL (1513)
1_140809097	140809097-132592976	Teat placement QTL (1547)
1_140809097	140809097-132592976	Udder cleft QTL (1548)
1_140809174	140809174-108379861	Body weight (birth) QTL (1320)
1_140809174	140809174-132497971	Body weight (weaning) QTL (10647)
1_140809174	140809174-132497971	Body weight (yearling) QTL (10648)
1_140809174	140809174-119586413	Fat thickness at the 12th rib QTL (10649)
1_140809174	140809174-138410213	Milk fat yield QTL (1513)
1_140809174	140809174-132592976	Teat placement QTL (1547)
1_140809174	140809174-132592976	Udder cleft QTL (1548)
1_140809209	140809209-108379861	Body weight (birth) QTL (1320)
1_140809209	140809209-132497971	Body weight (weaning) QTL (10647)
1_140809209	140809209-132497971	Body weight (yearling) QTL (10648)
1_140809209	140809209-119586413	Fat thickness at the 12th rib QTL (10649)
1_140809209	140809209-138410213	Milk fat yield QTL (1513)
1_140809209	140809209-132592976	Teat placement QTL (1547)
1_140809209	140809209-132592976	Udder cleft QTL (1548)
1_140809247	140809247-108379861	Body weight (birth) QTL (1320)
1_140809247	140809247-132497971	Body weight (weaning) QTL (10647)
1_140809247	140809247-132497971	Body weight (yearling) QTL (10648)
1_140809247	140809247-119586413	Fat thickness at the 12th rib QTL (10649)
1_140809247	140809247-138410213	Milk fat yield QTL (1513)
1_140809247	140809247-132592976	Teat placement QTL (1547)
1_140809247	140809247-132592976	Udder cleft QTL (1548)
1_140958292	140958292-108379861	Body weight (birth) QTL (1320)
1_140958292	140958292-132497971	Body weight (weaning) QTL (10647)
1_140958292	140958292-132497971	Body weight (yearling) QTL (10648)
1_140958292	140958292-119586413	Fat thickness at the 12th rib QTL (10649)
1_140958292	140958292-138410213	Milk fat yield QTL (1513)
1_140958292	140958292-132592976	Teat placement QTL (1547)
1_140958292	140958292-132592976	Udder cleft QTL (1548)
1_140958380	140958380-108379861	Body weight (birth) QTL (1320)
1_140958380	140958380-132497971	Body weight (weaning) QTL (10647)
1_140958380	140958380-132497971	Body weight (yearling) QTL (10648)
1_140958380	140958380-119586413	Fat thickness at the 12th rib QTL (10649)
1_140958380	140958380-138410213	Milk fat yield QTL (1513)
1_140958380	140958380-132592976	Teat placement QTL (1547)
1_140958380	140958380-132592976	Udder cleft QTL (1548)
1_140958679	140958679-108379861	Body weight (birth) QTL (1320)
1_140958679	140958679-132497971	Body weight (weaning) QTL (10647)
1_140958679	140958679-132497971	Body weight (yearling) QTL (10648)
1_140958679	140958679-119586413	Fat thickness at the 12th rib QTL (10649)
1_140958679	140958679-138410213	Milk fat yield QTL (1513)
1_140958679	140958679-132592976	Teat placement QTL (1547)
1_140958679	140958679-132592976	Udder cleft QTL (1548)
1_140958695	140958695-108379861	Body weight (birth) QTL (1320)
1_140958695	140958695-132497971	Body weight (weaning) QTL (10647)
1_140958695	140958695-132497971	Body weight (yearling) QTL (10648)
1_140958695	140958695-119586413	Fat thickness at the 12th rib QTL (10649)
1_140958695	140958695-138410213	Milk fat yield QTL (1513)
1_140958695	140958695-132592976	Teat placement QTL (1547)
1_140958695	140958695-132592976	Udder cleft QTL (1548)
1_140958707	140958707-108379861	Body weight (birth) QTL (1320)
1_140958707	140958707-132497971	Body weight (weaning) QTL (10647)
1_140958707	140958707-132497971	Body weight (yearling) QTL (10648)
1_140958707	140958707-119586413	Fat thickness at the 12th rib QTL (10649)
1_140958707	140958707-138410213	Milk fat yield QTL (1513)
1_140958707	140958707-132592976	Teat placement QTL (1547)
1_140958707	140958707-132592976	Udder cleft QTL (1548)
1_141369640	141369640-108379861	Body weight (birth) QTL (1320)
1_141369640	141369640-132497971	Body weight (weaning) QTL (10647)
1_141369640	141369640-132497971	Body weight (yearling) QTL (10648)
1_141369640	141369640-119586413	Fat thickness at the 12th rib QTL (10649)
1_141369640	141369640-138410213	Milk fat yield QTL (1513)
1_141369640	141369640-141188130	Somatic cell score (EBV) QTL (6150)
1_141369640	141369640-132592976	Teat placement QTL (1547)
1_141369640	141369640-132592976	Udder cleft QTL (1548)
1_142934042	142934042-142242586	Birth index QTL (15164)
1_142934042	142934042-108379861	Body weight (birth) QTL (1320)
1_142934042	142934042-132497971	Body weight (weaning) QTL (10647)
1_142934042	142934042-132497971	Body weight (yearling) QTL (10648)
1_142934042	142934042-142242586	Calf size (direct) QTL (15166)
1_142934042	142934042-142242586	Calving ease (direct) QTL (15165)
1_142934042	142934042-119586413	Fat thickness at the 12th rib QTL (10649)
1_142934042	142934042-142754154	Interval to first estrus after calving QTL (5000)
1_142934042	142934042-142754154	Milk fat yield (EBV) QTL (11321)
1_142934042	142934042-138410213	Milk fat yield QTL (1513)
1_142934042	142934042-132592976	Teat placement QTL (1547)
1_142934042	142934042-132592976	Udder cleft QTL (1548)
1_142934042	142934042-142754154	Veterinary treatments QTL (4999)
1_142953207	142953207-142242586	Birth index QTL (15164)
1_142953207	142953207-108379861	Body weight (birth) QTL (1320)
1_142953207	142953207-132497971	Body weight (weaning) QTL (10647)
1_142953207	142953207-132497971	Body weight (yearling) QTL (10648)
1_142953207	142953207-142242586	Calf size (direct) QTL (15166)
1_142953207	142953207-142242586	Calving ease (direct) QTL (15165)
1_142953207	142953207-119586413	Fat thickness at the 12th rib QTL (10649)
1_142953207	142953207-142754154	Interval to first estrus after calving QTL (5000)
1_142953207	142953207-142754154	Milk fat yield (EBV) QTL (11321)
1_142953207	142953207-138410213	Milk fat yield QTL (1513)
1_142953207	142953207-132592976	Teat placement QTL (1547)
1_142953207	142953207-132592976	Udder cleft QTL (1548)
1_142953207	142953207-142754154	Veterinary treatments QTL (4999)
1_143125537	143125537-142242586	Birth index QTL (15164)
1_143125537	143125537-108379861	Body weight (birth) QTL (1320)
1_143125537	143125537-132497971	Body weight (weaning) QTL (10647)
1_143125537	143125537-132497971	Body weight (yearling) QTL (10648)
1_143125537	143125537-142242586	Calf size (direct) QTL (15166)
1_143125537	143125537-142242586	Calving ease (direct) QTL (15165)
1_143125537	143125537-119586413	Fat thickness at the 12th rib QTL (10649)
1_143125537	143125537-142754154	Interval to first estrus after calving QTL (5000)
1_143125537	143125537-142754154	Milk fat yield (EBV) QTL (11321)
1_143125537	143125537-138410213	Milk fat yield QTL (1513)
1_143125537	143125537-132592976	Teat placement QTL (1547)
1_143125537	143125537-132592976	Udder cleft QTL (1548)
1_143125537	143125537-142754154	Veterinary treatments QTL (4999)
1_143125551	143125551-142242586	Birth index QTL (15164)
1_143125551	143125551-108379861	Body weight (birth) QTL (1320)
1_143125551	143125551-132497971	Body weight (weaning) QTL (10647)
1_143125551	143125551-132497971	Body weight (yearling) QTL (10648)
1_143125551	143125551-142242586	Calf size (direct) QTL (15166)
1_143125551	143125551-142242586	Calving ease (direct) QTL (15165)
1_143125551	143125551-119586413	Fat thickness at the 12th rib QTL (10649)
1_143125551	143125551-142754154	Interval to first estrus after calving QTL (5000)
1_143125551	143125551-142754154	Milk fat yield (EBV) QTL (11321)
1_143125551	143125551-138410213	Milk fat yield QTL (1513)
1_143125551	143125551-132592976	Teat placement QTL (1547)
1_143125551	143125551-132592976	Udder cleft QTL (1548)
1_143125551	143125551-142754154	Veterinary treatments QTL (4999)
1_143125567	143125567-142242586	Birth index QTL (15164)
1_143125567	143125567-108379861	Body weight (birth) QTL (1320)
1_143125567	143125567-132497971	Body weight (weaning) QTL (10647)
1_143125567	143125567-132497971	Body weight (yearling) QTL (10648)
1_143125567	143125567-142242586	Calf size (direct) QTL (15166)
1_143125567	143125567-142242586	Calving ease (direct) QTL (15165)
1_143125567	143125567-119586413	Fat thickness at the 12th rib QTL (10649)
1_143125567	143125567-142754154	Interval to first estrus after calving QTL (5000)
1_143125567	143125567-142754154	Milk fat yield (EBV) QTL (11321)
1_143125567	143125567-138410213	Milk fat yield QTL (1513)
1_143125567	143125567-132592976	Teat placement QTL (1547)
1_143125567	143125567-132592976	Udder cleft QTL (1548)
1_143125567	143125567-142754154	Veterinary treatments QTL (4999)
1_143125944	143125944-142242586	Birth index QTL (15164)
1_143125944	143125944-108379861	Body weight (birth) QTL (1320)
1_143125944	143125944-132497971	Body weight (weaning) QTL (10647)
1_143125944	143125944-132497971	Body weight (yearling) QTL (10648)
1_143125944	143125944-142242586	Calf size (direct) QTL (15166)
1_143125944	143125944-142242586	Calving ease (direct) QTL (15165)
1_143125944	143125944-119586413	Fat thickness at the 12th rib QTL (10649)
1_143125944	143125944-142754154	Interval to first estrus after calving QTL (5000)
1_143125944	143125944-142754154	Milk fat yield (EBV) QTL (11321)
1_143125944	143125944-138410213	Milk fat yield QTL (1513)
1_143125944	143125944-132592976	Teat placement QTL (1547)
1_143125944	143125944-132592976	Udder cleft QTL (1548)
1_143125944	143125944-142754154	Veterinary treatments QTL (4999)
1_143125964	143125964-142242586	Birth index QTL (15164)
1_143125964	143125964-108379861	Body weight (birth) QTL (1320)
1_143125964	143125964-132497971	Body weight (weaning) QTL (10647)
1_143125964	143125964-132497971	Body weight (yearling) QTL (10648)
1_143125964	143125964-142242586	Calf size (direct) QTL (15166)
1_143125964	143125964-142242586	Calving ease (direct) QTL (15165)
1_143125964	143125964-119586413	Fat thickness at the 12th rib QTL (10649)
1_143125964	143125964-142754154	Interval to first estrus after calving QTL (5000)
1_143125964	143125964-142754154	Milk fat yield (EBV) QTL (11321)
1_143125964	143125964-138410213	Milk fat yield QTL (1513)
1_143125964	143125964-132592976	Teat placement QTL (1547)
1_143125964	143125964-132592976	Udder cleft QTL (1548)
1_143125964	143125964-142754154	Veterinary treatments QTL (4999)
1_143126966	143126966-142242586	Birth index QTL (15164)
1_143126966	143126966-108379861	Body weight (birth) QTL (1320)
1_143126966	143126966-132497971	Body weight (weaning) QTL (10647)
1_143126966	143126966-132497971	Body weight (yearling) QTL (10648)
1_143126966	143126966-142242586	Calf size (direct) QTL (15166)
1_143126966	143126966-142242586	Calving ease (direct) QTL (15165)
1_143126966	143126966-119586413	Fat thickness at the 12th rib QTL (10649)
1_143126966	143126966-142754154	Interval to first estrus after calving QTL (5000)
1_143126966	143126966-142754154	Milk fat yield (EBV) QTL (11321)
1_143126966	143126966-138410213	Milk fat yield QTL (1513)
1_143126966	143126966-132592976	Teat placement QTL (1547)
1_143126966	143126966-132592976	Udder cleft QTL (1548)
1_143126966	143126966-142754154	Veterinary treatments QTL (4999)
1_143127002	143127002-142242586	Birth index QTL (15164)
1_143127002	143127002-108379861	Body weight (birth) QTL (1320)
1_143127002	143127002-132497971	Body weight (weaning) QTL (10647)
1_143127002	143127002-132497971	Body weight (yearling) QTL (10648)
1_143127002	143127002-142242586	Calf size (direct) QTL (15166)
1_143127002	143127002-142242586	Calving ease (direct) QTL (15165)
1_143127002	143127002-119586413	Fat thickness at the 12th rib QTL (10649)
1_143127002	143127002-142754154	Interval to first estrus after calving QTL (5000)
1_143127002	143127002-142754154	Milk fat yield (EBV) QTL (11321)
1_143127002	143127002-138410213	Milk fat yield QTL (1513)
1_143127002	143127002-132592976	Teat placement QTL (1547)
1_143127002	143127002-132592976	Udder cleft QTL (1548)
1_143127002	143127002-142754154	Veterinary treatments QTL (4999)
1_143127008	143127008-142242586	Birth index QTL (15164)
1_143127008	143127008-108379861	Body weight (birth) QTL (1320)
1_143127008	143127008-132497971	Body weight (weaning) QTL (10647)
1_143127008	143127008-132497971	Body weight (yearling) QTL (10648)
1_143127008	143127008-142242586	Calf size (direct) QTL (15166)
1_143127008	143127008-142242586	Calving ease (direct) QTL (15165)
1_143127008	143127008-119586413	Fat thickness at the 12th rib QTL (10649)
1_143127008	143127008-142754154	Interval to first estrus after calving QTL (5000)
1_143127008	143127008-142754154	Milk fat yield (EBV) QTL (11321)
1_143127008	143127008-138410213	Milk fat yield QTL (1513)
1_143127008	143127008-132592976	Teat placement QTL (1547)
1_143127008	143127008-132592976	Udder cleft QTL (1548)
1_143127008	143127008-142754154	Veterinary treatments QTL (4999)
1_143127011	143127011-142242586	Birth index QTL (15164)
1_143127011	143127011-108379861	Body weight (birth) QTL (1320)
1_143127011	143127011-132497971	Body weight (weaning) QTL (10647)
1_143127011	143127011-132497971	Body weight (yearling) QTL (10648)
1_143127011	143127011-142242586	Calf size (direct) QTL (15166)
1_143127011	143127011-142242586	Calving ease (direct) QTL (15165)
1_143127011	143127011-119586413	Fat thickness at the 12th rib QTL (10649)
1_143127011	143127011-142754154	Interval to first estrus after calving QTL (5000)
1_143127011	143127011-142754154	Milk fat yield (EBV) QTL (11321)
1_143127011	143127011-138410213	Milk fat yield QTL (1513)
1_143127011	143127011-132592976	Teat placement QTL (1547)
1_143127011	143127011-132592976	Udder cleft QTL (1548)
1_143127011	143127011-142754154	Veterinary treatments QTL (4999)
1_143127032	143127032-142242586	Birth index QTL (15164)
1_143127032	143127032-108379861	Body weight (birth) QTL (1320)
1_143127032	143127032-132497971	Body weight (weaning) QTL (10647)
1_143127032	143127032-132497971	Body weight (yearling) QTL (10648)
1_143127032	143127032-142242586	Calf size (direct) QTL (15166)
1_143127032	143127032-142242586	Calving ease (direct) QTL (15165)
1_143127032	143127032-119586413	Fat thickness at the 12th rib QTL (10649)
1_143127032	143127032-142754154	Interval to first estrus after calving QTL (5000)
1_143127032	143127032-142754154	Milk fat yield (EBV) QTL (11321)
1_143127032	143127032-138410213	Milk fat yield QTL (1513)
1_143127032	143127032-132592976	Teat placement QTL (1547)
1_143127032	143127032-132592976	Udder cleft QTL (1548)
1_143127032	143127032-142754154	Veterinary treatments QTL (4999)
1_143127041	143127041-142242586	Birth index QTL (15164)
1_143127041	143127041-108379861	Body weight (birth) QTL (1320)
1_143127041	143127041-132497971	Body weight (weaning) QTL (10647)
1_143127041	143127041-132497971	Body weight (yearling) QTL (10648)
1_143127041	143127041-142242586	Calf size (direct) QTL (15166)
1_143127041	143127041-142242586	Calving ease (direct) QTL (15165)
1_143127041	143127041-119586413	Fat thickness at the 12th rib QTL (10649)
1_143127041	143127041-142754154	Interval to first estrus after calving QTL (5000)
1_143127041	143127041-142754154	Milk fat yield (EBV) QTL (11321)
1_143127041	143127041-138410213	Milk fat yield QTL (1513)
1_143127041	143127041-132592976	Teat placement QTL (1547)
1_143127041	143127041-132592976	Udder cleft QTL (1548)
1_143127041	143127041-142754154	Veterinary treatments QTL (4999)
1_143136584	143136584-142242586	Birth index QTL (15164)
1_143136584	143136584-108379861	Body weight (birth) QTL (1320)
1_143136584	143136584-132497971	Body weight (weaning) QTL (10647)
1_143136584	143136584-132497971	Body weight (yearling) QTL (10648)
1_143136584	143136584-142242586	Calf size (direct) QTL (15166)
1_143136584	143136584-142242586	Calving ease (direct) QTL (15165)
1_143136584	143136584-119586413	Fat thickness at the 12th rib QTL (10649)
1_143136584	143136584-142754154	Interval to first estrus after calving QTL (5000)
1_143136584	143136584-142754154	Milk fat yield (EBV) QTL (11321)
1_143136584	143136584-138410213	Milk fat yield QTL (1513)
1_143136584	143136584-132592976	Teat placement QTL (1547)
1_143136584	143136584-132592976	Udder cleft QTL (1548)
1_143136584	143136584-142754154	Veterinary treatments QTL (4999)
1_143136591	143136591-142242586	Birth index QTL (15164)
1_143136591	143136591-108379861	Body weight (birth) QTL (1320)
1_143136591	143136591-132497971	Body weight (weaning) QTL (10647)
1_143136591	143136591-132497971	Body weight (yearling) QTL (10648)
1_143136591	143136591-142242586	Calf size (direct) QTL (15166)
1_143136591	143136591-142242586	Calving ease (direct) QTL (15165)
1_143136591	143136591-119586413	Fat thickness at the 12th rib QTL (10649)
1_143136591	143136591-142754154	Interval to first estrus after calving QTL (5000)
1_143136591	143136591-142754154	Milk fat yield (EBV) QTL (11321)
1_143136591	143136591-138410213	Milk fat yield QTL (1513)
1_143136591	143136591-132592976	Teat placement QTL (1547)
1_143136591	143136591-132592976	Udder cleft QTL (1548)
1_143136591	143136591-142754154	Veterinary treatments QTL (4999)
1_143154415	143154415-142242586	Birth index QTL (15164)
1_143154415	143154415-108379861	Body weight (birth) QTL (1320)
1_143154415	143154415-132497971	Body weight (weaning) QTL (10647)
1_143154415	143154415-132497971	Body weight (yearling) QTL (10648)
1_143154415	143154415-142242586	Calf size (direct) QTL (15166)
1_143154415	143154415-142242586	Calving ease (direct) QTL (15165)
1_143154415	143154415-119586413	Fat thickness at the 12th rib QTL (10649)
1_143154415	143154415-142754154	Interval to first estrus after calving QTL (5000)
1_143154415	143154415-142754154	Milk fat yield (EBV) QTL (11321)
1_143154415	143154415-138410213	Milk fat yield QTL (1513)
1_143154415	143154415-132592976	Teat placement QTL (1547)
1_143154415	143154415-132592976	Udder cleft QTL (1548)
1_143154415	143154415-142754154	Veterinary treatments QTL (4999)
1_143154509	143154509-142242586	Birth index QTL (15164)
1_143154509	143154509-108379861	Body weight (birth) QTL (1320)
1_143154509	143154509-132497971	Body weight (weaning) QTL (10647)
1_143154509	143154509-132497971	Body weight (yearling) QTL (10648)
1_143154509	143154509-142242586	Calf size (direct) QTL (15166)
1_143154509	143154509-142242586	Calving ease (direct) QTL (15165)
1_143154509	143154509-119586413	Fat thickness at the 12th rib QTL (10649)
1_143154509	143154509-142754154	Interval to first estrus after calving QTL (5000)
1_143154509	143154509-142754154	Milk fat yield (EBV) QTL (11321)
1_143154509	143154509-138410213	Milk fat yield QTL (1513)
1_143154509	143154509-132592976	Teat placement QTL (1547)
1_143154509	143154509-132592976	Udder cleft QTL (1548)
1_143154509	143154509-142754154	Veterinary treatments QTL (4999)
1_143154777	143154777-142242586	Birth index QTL (15164)
1_143154777	143154777-108379861	Body weight (birth) QTL (1320)
1_143154777	143154777-132497971	Body weight (weaning) QTL (10647)
1_143154777	143154777-132497971	Body weight (yearling) QTL (10648)
1_143154777	143154777-142242586	Calf size (direct) QTL (15166)
1_143154777	143154777-142242586	Calving ease (direct) QTL (15165)
1_143154777	143154777-119586413	Fat thickness at the 12th rib QTL (10649)
1_143154777	143154777-142754154	Interval to first estrus after calving QTL (5000)
1_143154777	143154777-142754154	Milk fat yield (EBV) QTL (11321)
1_143154777	143154777-138410213	Milk fat yield QTL (1513)
1_143154777	143154777-132592976	Teat placement QTL (1547)
1_143154777	143154777-132592976	Udder cleft QTL (1548)
1_143154777	143154777-142754154	Veterinary treatments QTL (4999)
1_143155049	143155049-142242586	Birth index QTL (15164)
1_143155049	143155049-108379861	Body weight (birth) QTL (1320)
1_143155049	143155049-132497971	Body weight (weaning) QTL (10647)
1_143155049	143155049-132497971	Body weight (yearling) QTL (10648)
1_143155049	143155049-142242586	Calf size (direct) QTL (15166)
1_143155049	143155049-142242586	Calving ease (direct) QTL (15165)
1_143155049	143155049-119586413	Fat thickness at the 12th rib QTL (10649)
1_143155049	143155049-142754154	Interval to first estrus after calving QTL (5000)
1_143155049	143155049-142754154	Milk fat yield (EBV) QTL (11321)
1_143155049	143155049-138410213	Milk fat yield QTL (1513)
1_143155049	143155049-132592976	Teat placement QTL (1547)
1_143155049	143155049-132592976	Udder cleft QTL (1548)
1_143155049	143155049-142754154	Veterinary treatments QTL (4999)
1_143155771	143155771-142242586	Birth index QTL (15164)
1_143155771	143155771-108379861	Body weight (birth) QTL (1320)
1_143155771	143155771-132497971	Body weight (weaning) QTL (10647)
1_143155771	143155771-132497971	Body weight (yearling) QTL (10648)
1_143155771	143155771-142242586	Calf size (direct) QTL (15166)
1_143155771	143155771-142242586	Calving ease (direct) QTL (15165)
1_143155771	143155771-119586413	Fat thickness at the 12th rib QTL (10649)
1_143155771	143155771-142754154	Interval to first estrus after calving QTL (5000)
1_143155771	143155771-142754154	Milk fat yield (EBV) QTL (11321)
1_143155771	143155771-138410213	Milk fat yield QTL (1513)
1_143155771	143155771-132592976	Teat placement QTL (1547)
1_143155771	143155771-132592976	Udder cleft QTL (1548)
1_143155771	143155771-142754154	Veterinary treatments QTL (4999)
1_143155970	143155970-142242586	Birth index QTL (15164)
1_143155970	143155970-108379861	Body weight (birth) QTL (1320)
1_143155970	143155970-132497971	Body weight (weaning) QTL (10647)
1_143155970	143155970-132497971	Body weight (yearling) QTL (10648)
1_143155970	143155970-142242586	Calf size (direct) QTL (15166)
1_143155970	143155970-142242586	Calving ease (direct) QTL (15165)
1_143155970	143155970-119586413	Fat thickness at the 12th rib QTL (10649)
1_143155970	143155970-142754154	Interval to first estrus after calving QTL (5000)
1_143155970	143155970-142754154	Milk fat yield (EBV) QTL (11321)
1_143155970	143155970-138410213	Milk fat yield QTL (1513)
1_143155970	143155970-132592976	Teat placement QTL (1547)
1_143155970	143155970-132592976	Udder cleft QTL (1548)
1_143155970	143155970-142754154	Veterinary treatments QTL (4999)
1_143156244	143156244-142242586	Birth index QTL (15164)
1_143156244	143156244-108379861	Body weight (birth) QTL (1320)
1_143156244	143156244-132497971	Body weight (weaning) QTL (10647)
1_143156244	143156244-132497971	Body weight (yearling) QTL (10648)
1_143156244	143156244-142242586	Calf size (direct) QTL (15166)
1_143156244	143156244-142242586	Calving ease (direct) QTL (15165)
1_143156244	143156244-119586413	Fat thickness at the 12th rib QTL (10649)
1_143156244	143156244-142754154	Interval to first estrus after calving QTL (5000)
1_143156244	143156244-142754154	Milk fat yield (EBV) QTL (11321)
1_143156244	143156244-138410213	Milk fat yield QTL (1513)
1_143156244	143156244-132592976	Teat placement QTL (1547)
1_143156244	143156244-132592976	Udder cleft QTL (1548)
1_143156244	143156244-142754154	Veterinary treatments QTL (4999)
1_143156261	143156261-142242586	Birth index QTL (15164)
1_143156261	143156261-108379861	Body weight (birth) QTL (1320)
1_143156261	143156261-132497971	Body weight (weaning) QTL (10647)
1_143156261	143156261-132497971	Body weight (yearling) QTL (10648)
1_143156261	143156261-142242586	Calf size (direct) QTL (15166)
1_143156261	143156261-142242586	Calving ease (direct) QTL (15165)
1_143156261	143156261-119586413	Fat thickness at the 12th rib QTL (10649)
1_143156261	143156261-142754154	Interval to first estrus after calving QTL (5000)
1_143156261	143156261-142754154	Milk fat yield (EBV) QTL (11321)
1_143156261	143156261-138410213	Milk fat yield QTL (1513)
1_143156261	143156261-132592976	Teat placement QTL (1547)
1_143156261	143156261-132592976	Udder cleft QTL (1548)
1_143156261	143156261-142754154	Veterinary treatments QTL (4999)
1_143156262	143156262-142242586	Birth index QTL (15164)
1_143156262	143156262-108379861	Body weight (birth) QTL (1320)
1_143156262	143156262-132497971	Body weight (weaning) QTL (10647)
1_143156262	143156262-132497971	Body weight (yearling) QTL (10648)
1_143156262	143156262-142242586	Calf size (direct) QTL (15166)
1_143156262	143156262-142242586	Calving ease (direct) QTL (15165)
1_143156262	143156262-119586413	Fat thickness at the 12th rib QTL (10649)
1_143156262	143156262-142754154	Interval to first estrus after calving QTL (5000)
1_143156262	143156262-142754154	Milk fat yield (EBV) QTL (11321)
1_143156262	143156262-138410213	Milk fat yield QTL (1513)
1_143156262	143156262-132592976	Teat placement QTL (1547)
1_143156262	143156262-132592976	Udder cleft QTL (1548)
1_143156262	143156262-142754154	Veterinary treatments QTL (4999)
1_143211930	143211930-142242586	Birth index QTL (15164)
1_143211930	143211930-108379861	Body weight (birth) QTL (1320)
1_143211930	143211930-132497971	Body weight (weaning) QTL (10647)
1_143211930	143211930-132497971	Body weight (yearling) QTL (10648)
1_143211930	143211930-142242586	Calf size (direct) QTL (15166)
1_143211930	143211930-142242586	Calving ease (direct) QTL (15165)
1_143211930	143211930-119586413	Fat thickness at the 12th rib QTL (10649)
1_143211930	143211930-142754154	Interval to first estrus after calving QTL (5000)
1_143211930	143211930-142754154	Milk fat yield (EBV) QTL (11321)
1_143211930	143211930-138410213	Milk fat yield QTL (1513)
1_143211930	143211930-132592976	Teat placement QTL (1547)
1_143211930	143211930-132592976	Udder cleft QTL (1548)
1_143211930	143211930-142754154	Veterinary treatments QTL (4999)
1_143214218	143214218-142242586	Birth index QTL (15164)
1_143214218	143214218-108379861	Body weight (birth) QTL (1320)
1_143214218	143214218-132497971	Body weight (weaning) QTL (10647)
1_143214218	143214218-132497971	Body weight (yearling) QTL (10648)
1_143214218	143214218-142242586	Calf size (direct) QTL (15166)
1_143214218	143214218-142242586	Calving ease (direct) QTL (15165)
1_143214218	143214218-119586413	Fat thickness at the 12th rib QTL (10649)
1_143214218	143214218-142754154	Interval to first estrus after calving QTL (5000)
1_143214218	143214218-142754154	Milk fat yield (EBV) QTL (11321)
1_143214218	143214218-138410213	Milk fat yield QTL (1513)
1_143214218	143214218-132592976	Teat placement QTL (1547)
1_143214218	143214218-132592976	Udder cleft QTL (1548)
1_143214218	143214218-142754154	Veterinary treatments QTL (4999)
1_143510035	143510035-142242586	Birth index QTL (15164)
1_143510035	143510035-108379861	Body weight (birth) QTL (1320)
1_143510035	143510035-132497971	Body weight (weaning) QTL (10647)
1_143510035	143510035-132497971	Body weight (yearling) QTL (10648)
1_143510035	143510035-142242586	Calf size (direct) QTL (15166)
1_143510035	143510035-142242586	Calving ease (direct) QTL (15165)
1_143510035	143510035-119586413	Fat thickness at the 12th rib QTL (10649)
1_143510035	143510035-142754154	Interval to first estrus after calving QTL (5000)
1_143510035	143510035-142754154	Milk fat yield (EBV) QTL (11321)
1_143510035	143510035-138410213	Milk fat yield QTL (1513)
1_143510035	143510035-132592976	Teat placement QTL (1547)
1_143510035	143510035-132592976	Udder cleft QTL (1548)
1_143510035	143510035-142754154	Veterinary treatments QTL (4999)
1_143661750	143661750-142242586	Birth index QTL (15164)
1_143661750	143661750-108379861	Body weight (birth) QTL (1320)
1_143661750	143661750-132497971	Body weight (weaning) QTL (10647)
1_143661750	143661750-132497971	Body weight (yearling) QTL (10648)
1_143661750	143661750-142242586	Calf size (direct) QTL (15166)
1_143661750	143661750-142242586	Calving ease (direct) QTL (15165)
1_143661750	143661750-119586413	Fat thickness at the 12th rib QTL (10649)
1_143661750	143661750-142754154	Interval to first estrus after calving QTL (5000)
1_143661750	143661750-142754154	Milk fat yield (EBV) QTL (11321)
1_143661750	143661750-138410213	Milk fat yield QTL (1513)
1_143661750	143661750-132592976	Teat placement QTL (1547)
1_143661750	143661750-132592976	Udder cleft QTL (1548)
1_143661750	143661750-142754154	Veterinary treatments QTL (4999)
1_143674468	143674468-142242586	Birth index QTL (15164)
1_143674468	143674468-108379861	Body weight (birth) QTL (1320)
1_143674468	143674468-132497971	Body weight (weaning) QTL (10647)
1_143674468	143674468-132497971	Body weight (yearling) QTL (10648)
1_143674468	143674468-142242586	Calf size (direct) QTL (15166)
1_143674468	143674468-142242586	Calving ease (direct) QTL (15165)
1_143674468	143674468-119586413	Fat thickness at the 12th rib QTL (10649)
1_143674468	143674468-142754154	Interval to first estrus after calving QTL (5000)
1_143674468	143674468-142754154	Milk fat yield (EBV) QTL (11321)
1_143674468	143674468-138410213	Milk fat yield QTL (1513)
1_143674468	143674468-132592976	Teat placement QTL (1547)
1_143674468	143674468-132592976	Udder cleft QTL (1548)
1_143674468	143674468-142754154	Veterinary treatments QTL (4999)
1_143680769	143680769-142242586	Birth index QTL (15164)
1_143680769	143680769-108379861	Body weight (birth) QTL (1320)
1_143680769	143680769-132497971	Body weight (weaning) QTL (10647)
1_143680769	143680769-132497971	Body weight (yearling) QTL (10648)
1_143680769	143680769-142242586	Calf size (direct) QTL (15166)
1_143680769	143680769-142242586	Calving ease (direct) QTL (15165)
1_143680769	143680769-119586413	Fat thickness at the 12th rib QTL (10649)
1_143680769	143680769-142754154	Interval to first estrus after calving QTL (5000)
1_143680769	143680769-142754154	Milk fat yield (EBV) QTL (11321)
1_143680769	143680769-138410213	Milk fat yield QTL (1513)
1_143680769	143680769-132592976	Teat placement QTL (1547)
1_143680769	143680769-132592976	Udder cleft QTL (1548)
1_143680769	143680769-142754154	Veterinary treatments QTL (4999)
1_143738130	143738130-142242586	Birth index QTL (15164)
1_143738130	143738130-108379861	Body weight (birth) QTL (1320)
1_143738130	143738130-132497971	Body weight (weaning) QTL (10647)
1_143738130	143738130-132497971	Body weight (yearling) QTL (10648)
1_143738130	143738130-142242586	Calf size (direct) QTL (15166)
1_143738130	143738130-142242586	Calving ease (direct) QTL (15165)
1_143738130	143738130-119586413	Fat thickness at the 12th rib QTL (10649)
1_143738130	143738130-142754154	Interval to first estrus after calving QTL (5000)
1_143738130	143738130-142754154	Milk fat yield (EBV) QTL (11321)
1_143738130	143738130-138410213	Milk fat yield QTL (1513)
1_143738130	143738130-132592976	Teat placement QTL (1547)
1_143738130	143738130-132592976	Udder cleft QTL (1548)
1_143738130	143738130-142754154	Veterinary treatments QTL (4999)
1_143741382	143741382-142242586	Birth index QTL (15164)
1_143741382	143741382-108379861	Body weight (birth) QTL (1320)
1_143741382	143741382-132497971	Body weight (weaning) QTL (10647)
1_143741382	143741382-132497971	Body weight (yearling) QTL (10648)
1_143741382	143741382-142242586	Calf size (direct) QTL (15166)
1_143741382	143741382-142242586	Calving ease (direct) QTL (15165)
1_143741382	143741382-119586413	Fat thickness at the 12th rib QTL (10649)
1_143741382	143741382-142754154	Interval to first estrus after calving QTL (5000)
1_143741382	143741382-142754154	Milk fat yield (EBV) QTL (11321)
1_143741382	143741382-138410213	Milk fat yield QTL (1513)
1_143741382	143741382-132592976	Teat placement QTL (1547)
1_143741382	143741382-132592976	Udder cleft QTL (1548)
1_143741382	143741382-142754154	Veterinary treatments QTL (4999)
1_143741734	143741734-142242586	Birth index QTL (15164)
1_143741734	143741734-108379861	Body weight (birth) QTL (1320)
1_143741734	143741734-132497971	Body weight (weaning) QTL (10647)
1_143741734	143741734-132497971	Body weight (yearling) QTL (10648)
1_143741734	143741734-142242586	Calf size (direct) QTL (15166)
1_143741734	143741734-142242586	Calving ease (direct) QTL (15165)
1_143741734	143741734-119586413	Fat thickness at the 12th rib QTL (10649)
1_143741734	143741734-142754154	Interval to first estrus after calving QTL (5000)
1_143741734	143741734-142754154	Milk fat yield (EBV) QTL (11321)
1_143741734	143741734-138410213	Milk fat yield QTL (1513)
1_143741734	143741734-132592976	Teat placement QTL (1547)
1_143741734	143741734-132592976	Udder cleft QTL (1548)
1_143741734	143741734-142754154	Veterinary treatments QTL (4999)
1_143742098	143742098-142242586	Birth index QTL (15164)
1_143742098	143742098-108379861	Body weight (birth) QTL (1320)
1_143742098	143742098-132497971	Body weight (weaning) QTL (10647)
1_143742098	143742098-132497971	Body weight (yearling) QTL (10648)
1_143742098	143742098-142242586	Calf size (direct) QTL (15166)
1_143742098	143742098-142242586	Calving ease (direct) QTL (15165)
1_143742098	143742098-119586413	Fat thickness at the 12th rib QTL (10649)
1_143742098	143742098-142754154	Interval to first estrus after calving QTL (5000)
1_143742098	143742098-142754154	Milk fat yield (EBV) QTL (11321)
1_143742098	143742098-138410213	Milk fat yield QTL (1513)
1_143742098	143742098-132592976	Teat placement QTL (1547)
1_143742098	143742098-132592976	Udder cleft QTL (1548)
1_143742098	143742098-142754154	Veterinary treatments QTL (4999)
1_143742099	143742099-142242586	Birth index QTL (15164)
1_143742099	143742099-108379861	Body weight (birth) QTL (1320)
1_143742099	143742099-132497971	Body weight (weaning) QTL (10647)
1_143742099	143742099-132497971	Body weight (yearling) QTL (10648)
1_143742099	143742099-142242586	Calf size (direct) QTL (15166)
1_143742099	143742099-142242586	Calving ease (direct) QTL (15165)
1_143742099	143742099-119586413	Fat thickness at the 12th rib QTL (10649)
1_143742099	143742099-142754154	Interval to first estrus after calving QTL (5000)
1_143742099	143742099-142754154	Milk fat yield (EBV) QTL (11321)
1_143742099	143742099-138410213	Milk fat yield QTL (1513)
1_143742099	143742099-132592976	Teat placement QTL (1547)
1_143742099	143742099-132592976	Udder cleft QTL (1548)
1_143742099	143742099-142754154	Veterinary treatments QTL (4999)
1_143742167	143742167-142242586	Birth index QTL (15164)
1_143742167	143742167-108379861	Body weight (birth) QTL (1320)
1_143742167	143742167-132497971	Body weight (weaning) QTL (10647)
[truncated: 427,816+ more rows]
