# Supplementary material for: Gene-based single nucleotide polymorphism discovery in bovine muscle using next-generation transcriptomic sequencing
Source: BMC Genomics. 2013 May 7;14:307. doi: 10.1186/1471-2164-14-307 (PMC3751807; doi:10.1186/1471-2164-14-307)
Supplement: Additional file 6: Table S6 — List of the high-confidence SNPs and annotation. [file 1471-2164-14-307-S6.xlsx]

## Sheet: Feuil1
SNP_name	Chromosome	Position	Reference allele	Alternative allele	Gene	Feature	Consequence	cDNA_position	CDS_position	Protein_position	Amino_acids	Codons	Existing_variation
1_106973368	1	106973368	T	C	ENSBTAG00000004713	ENSBTAT00000006188	DOWNSTREAM
1_109753816	1	109753816	G	T	ENSBTAG00000027795	ENSBTAT00000040085	SYNONYMOUS_CODING	337	291	97	L	ctC/ctA	rs110042345
1_109755471	1	109755471	C	A	ENSBTAG00000027795	ENSBTAT00000040085	SYNONYMOUS_CODING	235	189	63	T	acG/acT
1_113387420	1	113387420	A	G	ENSBTAG00000002075	ENSBTAT00000002681	3PRIME_UTR	3533					rs110411548
1_113387783	1	113387783	C	G	ENSBTAG00000002075	ENSBTAT00000002681	3PRIME_UTR	3170
1_113387920	1	113387920	T	A	ENSBTAG00000002075	ENSBTAT00000002681	3PRIME_UTR	3033
1_113388169	1	113388169	G	T	ENSBTAG00000002075	ENSBTAT00000002681	3PRIME_UTR	2784
1_114270466	1	114270466	C	T	ENSBTAG00000006142	ENSBTAT00000008082	SYNONYMOUS_CODING	2141	2109	703	H	caC/caT	rs134362390
1_114278513	1	114278513	C	T	ENSBTAG00000006142	ENSBTAT00000008082	SYNONYMOUS_CODING	2663	2631	877	N	aaC/aaT	rs110660885
1_115479672	1	115479672	C	A	ENSBTAG00000016961	ENSBTAT00000022561	SYNONYMOUS_CODING	624	174	58	T	acG/acT	rs137532550
1_118447985	1	118447985	C	T	ENSBTAG00000031435	ENSBTAT00000044548	3PRIME_UTR	1060
1_119161281	1	119161281	A	C	ENSBTAG00000011150	ENSBTAT00000014805	DOWNSTREAM						rs109393698
1_119161498	1	119161498	C	T	ENSBTAG00000011150	ENSBTAT00000014805	DOWNSTREAM						rs42745670
1_119353666	1	119353666	C	T	ENSBTAG00000005068	ENSBTAT00000006676	3PRIME_UTR	673					rs41991870
1_119353753	1	119353753	C	T	ENSBTAG00000005068	ENSBTAT00000006676	3PRIME_UTR	760					rs41991869
1_119354085	1	119354085	C	T	ENSBTAG00000005068	ENSBTAT00000006676	3PRIME_UTR	1092					rs41991867
1_119758394	1	119758394	C	T	ENSBTAG00000015163	ENSBTAT00000020168	3PRIME_UTR	1040					rs41257246
1_119758395	1	119758395	G	A	ENSBTAG00000015163	ENSBTAT00000020168	3PRIME_UTR	1041
1_119960229	1	119960229	C	T	ENSBTAG00000048150	ENSBTAT00000025515	UPSTREAM						rs137510285
1_119971417	1	119971417	A	G	ENSBTAG00000002395	ENSBTAT00000003112	SYNONYMOUS_CODING	1068	1047	349	H	caT/caC	rs134530912
1_119976096	1	119976096	C	T	ENSBTAG00000002395	ENSBTAT00000003112	NON_SYNONYMOUS_CODING	692	671	224	R/H	cGt/cAt	rs133597162
1_123272111	1	123272111	T	G	ENSBTAG00000011986	ENSBTAT00000015905	3PRIME_UTR	2122
1_123272303	1	123272303	C	G	ENSBTAG00000011986	ENSBTAT00000015905	3PRIME_UTR	2314
1_123272368	1	123272368	A	G	ENSBTAG00000011986	ENSBTAT00000015905	3PRIME_UTR	2379					rs134925480
1_123442103	1	123442103	C	T	ENSBTAG00000007331	ENSBTAT00000031949	SYNONYMOUS_CODING	2286	1935	645	N	aaC/aaT	rs43266504
1_123442760	1	123442760	A	G	ENSBTAG00000007331	ENSBTAT00000031949	3PRIME_UTR	2660					rs41639301
1_123442825	1	123442825	C	A	ENSBTAG00000007331	ENSBTAT00000031949	3PRIME_UTR	2725					rs43266507
1_123442892	1	123442892	T	G	ENSBTAG00000007331	ENSBTAT00000031949	3PRIME_UTR	2792					rs43266508
1_128533309	1	128533309	A	G	ENSBTAG00000040061	ENSBTAT00000052575	SYNONYMOUS_CODING	3063	3063	1021	C	tgT/tgC	rs110301629
1_128533742	1	128533742	G	A	ENSBTAG00000040061	ENSBTAT00000052575	NON_SYNONYMOUS_CODING	2630	2630	877	T/M	aCg/aTg
1_128535531	1	128535531	T	C	ENSBTAG00000040061	ENSBTAT00000052575	NON_SYNONYMOUS_CODING	841	841	281	T/A	Act/Gct	rs135252167
1_129028920	1	129028920	C	A	ENSBTAG00000015310	ENSBTAT00000020353	NON_SYNONYMOUS_CODING	332	141	47	Q/H	caG/caT
1_1291519	1	1291519	G	T	ENSBTAG00000009188	ENSBTAT00000012108	3PRIME_UTR	3207					rs110138090
1_1309551	1	1309551	A	G	ENSBTAG00000009187	ENSBTAT00000012106	NON_SYNONYMOUS_CODING	1025	1025	342	Y/C	tAc/tGc	rs109848269
1_1309569	1	1309569	T	C	ENSBTAG00000009187	ENSBTAT00000012106	NON_SYNONYMOUS_CODING	1043	1043	348	I/T	aTa/aCa	rs109011015
1_131495551	1	131495551	A	G	ENSBTAG00000006909	ENSBTAT00000009083	SYNONYMOUS_CODING	2094	2094	698	A	gcA/gcG	rs43269228
1_131596409	1	131596409	C	A	ENSBTAG00000018538	ENSBTAT00000050229	NON_SYNONYMOUS_CODING	310	310	104	R/S	Cgt/Agt	rs136980792
1_131766888	1	131766888	C	G	ENSBTAG00000001497	ENSBTAT00000052358	DOWNSTREAM						rs43268378
1_131767087	1	131767087	C	G	ENSBTAG00000001497	ENSBTAT00000052358	DOWNSTREAM						rs43268377
1_131767435	1	131767435	G	C	ENSBTAG00000001497	ENSBTAT00000052358	DOWNSTREAM
1_131767775	1	131767775	A	G	ENSBTAG00000001497	ENSBTAT00000052358	DOWNSTREAM						rs43268374
1_134130474	1	134130474	G	C	ENSBTAG00000015221	ENSBTAT00000020252	NON_SYNONYMOUS_CODING	56	52	18	L/V	Ctg/Gtg	rs109813896
1_134223869	1	134223869	T	C	ENSBTAG00000000750	ENSBTAT00000000991	DOWNSTREAM						rs109569584
1_134223963	1	134223963	G	A	ENSBTAG00000000750	ENSBTAT00000000991	DOWNSTREAM
1_1343061	1	1343061	A	G	ENSBTAG00000001258	ENSBTAT00000001660	NON_SYNONYMOUS_CODING	188	46	16	I/V	Atc/Gtc
1_134393693	1	134393693	T	C	ENSBTAG00000023416	ENSBTAT00000011215	SYNONYMOUS_CODING	1281	1281	427	L	ttA/ttG	rs42628575
1_134393895	1	134393895	T	G	ENSBTAG00000023416	ENSBTAT00000011215	NON_SYNONYMOUS_CODING	1079	1079	360	Y/S	tAt/tCt	rs110438850
1_1360228	1	1360228	A	C	ENSBTAG00000001258	ENSBTAT00000001660	3PRIME_UTR	899					rs110912541
1_1360310	1	1360310	G	A	ENSBTAG00000001258	ENSBTAT00000001660	3PRIME_UTR	981
1_136070809	1	136070809	T	C	ENSBTAG00000000742	ENSBTAT00000000988	3PRIME_UTR	2697					rs110438562
1_1360745	1	1360745	A	C	ENSBTAG00000001258	ENSBTAT00000001660	3PRIME_UTR	1416					rs110023271
1_1360811	1	1360811	A	G	ENSBTAG00000001258	ENSBTAT00000001660	3PRIME_UTR	1482					rs109181963
1_136877998	1	136877998	G	A	ENSBTAG00000000526	ENSBTAT00000000686	SYNONYMOUS_CODING	3414	3414	1138	E	gaG/gaA	rs43248607
1_138154059	1	138154059	T	C	ENSBTAG00000048110	ENSBTAT00000066285	UPSTREAM
1_138169832	1	138169832	T	C	ENSBTAG00000002966	ENSBTAT00000003865	NON_SYNONYMOUS_CODING	5153	5039	1680	N/S	aAt/aGt	rs109927858
1_140958292	1	140958292	C	T	ENSBTAG00000013629	ENSBTAT00000018116	3PRIME_UTR	694					rs109199522
1_140958380	1	140958380	G	A	ENSBTAG00000013629	ENSBTAT00000018116	3PRIME_UTR	782					rs41257030
1_143738130	1	143738130	A	C	ENSBTAG00000030836	ENSBTAT00000028333	3PRIME_UTR	4220					rs109658071
1_144772591	1	144772591	G	A	ENSBTAG00000014153	ENSBTAT00000018809	SYNONYMOUS_CODING	1260	1260	420	A	gcG/gcA	rs133696539
1_145058566	1	145058566	T	C	ENSBTAG00000021771	ENSBTAT00000029020	3PRIME_UTR	1524
1_145058604	1	145058604	A	G	ENSBTAG00000021771	ENSBTAT00000029020	3PRIME_UTR	1486					rs110182952
1_145802510	1	145802510	A	G	ENSBTAG00000019589	ENSBTAT00000026102	3PRIME_UTR	1286					rs110033500
1_146211932	1	146211932	G	A	ENSBTAG00000011437	ENSBTAT00000015200	SYNONYMOUS_CODING	912	912	304	Y	taC/taT	rs135339313
1_146555620	1	146555620	G	A	ENSBTAG00000000524	ENSBTAT00000000683	SYNONYMOUS_CODING	387	276	92	H	caC/caT
1_1468426	1	1468426	T	C	ENSBTAG00000021819	ENSBTAT00000029080	3PRIME_UTR	2570
1_146867909	1	146867909	A	G	ENSBTAG00000007106	ENSBTAT00000009346	3PRIME_UTR	1197
1_1468721	1	1468721	T	C	ENSBTAG00000021819	ENSBTAT00000029080	3PRIME_UTR	2275					rs137020802
1_147422431	1	147422431	T	C	ENSBTAG00000011802	ENSBTAT00000015668	SYNONYMOUS_CODING	2856	2637	879	G	ggT/ggC	rs42427803
1_147672001	1	147672001	G	A	ENSBTAG00000003148	ENSBTAT00000004097	SYNONYMOUS_CODING	5151	5151	1717	Y	taC/taT
1_147673370	1	147673370	G	A	ENSBTAG00000003148	ENSBTAT00000004097	SYNONYMOUS_CODING	4839	4839	1613	S	agC/agT	rs110450220
1_147679058	1	147679058	G	C	ENSBTAG00000003148	ENSBTAT00000004097	NON_SYNONYMOUS_CODING	4228	4228	1410	L/V	Ctc/Gtc
1_147684436	1	147684436	A	G	ENSBTAG00000003148	ENSBTAT00000004097	NON_SYNONYMOUS_CODING	3836	3836	1279	V/A	gTg/gCg
1_147700465	1	147700465	C	T	ENSBTAG00000003148	ENSBTAT00000004097	NON_SYNONYMOUS_CODING	1736	1736	579	G/D	gGc/gAc
1_150033016	1	150033016	G	A	ENSBTAG00000018682	ENSBTAT00000024868	SYNONYMOUS_CODING	1381	852	284	Y	taC/taT
1_151139820	1	151139820	T	C	ENSBTAG00000008167	ENSBTAT00000050511	3PRIME_UTR	6173					rs135829769
1_151140147	1	151140147	A	G	ENSBTAG00000008167	ENSBTAT00000050511	3PRIME_UTR	6500					rs135034351
1_152885587	1	152885587	T	C	ENSBTAG00000009214	ENSBTAT00000012144	SYNONYMOUS_CODING	579	579	193	G	ggT/ggC	rs109523619
1_152889966	1	152889966	A	G	ENSBTAG00000009214	ENSBTAT00000012144	3PRIME_UTR	1352
1_154024531	1	154024531	C	T	ENSBTAG00000023377	ENSBTAT00000031822	NON_SYNONYMOUS_CODING	1289	1289	430	R/Q	cGg/cAg
1_154024587	1	154024587	G	A	ENSBTAG00000023377	ENSBTAT00000031822	SYNONYMOUS_CODING	1233	1233	411	G	ggC/ggT
1_154037661	1	154037661	T	G	ENSBTAG00000023377	ENSBTAT00000031822	SYNONYMOUS_CODING	376	376	126	R	Agg/Cgg	rs110771377
1_154180737	1	154180737	T	C	ENSBTAG00000023375	ENSBTAT00000031819	SYNONYMOUS_CODING	746	465	155	T	acA/acG	rs137197227
1_154199617	1	154199617	C	T	ENSBTAG00000019202	ENSBTAT00000025560	3PRIME_UTR	1129					rs110849047
1_154354145	1	154354145	G	C	ENSBTAG00000003718	ENSBTAT00000004843	NON_SYNONYMOUS_CODING	1509	1182	394	D/E	gaC/gaG	rs42608730
1_154568247	1	154568247	T	C	ENSBTAG00000024815	ENSBTAT00000034553	SYNONYMOUS_CODING	90	90	30	L	ctA/ctG	rs43288762
1_155005354	1	155005354	C	G	ENSBTAG00000003916	ENSBTAT00000005113	3PRIME_UTR	1177					rs109914735
1_155005521	1	155005521	T	C	ENSBTAG00000003916	ENSBTAT00000005113	3PRIME_UTR	1010
1_155157628	1	155157628	A	C	ENSBTAG00000004891	ENSBTAT00000006434	NON_SYNONYMOUS_CODING	760	703	235	K/Q	Aag/Cag
1_155740607	1	155740607	T	C	ENSBTAG00000009942	ENSBTAT00000013117	SYNONYMOUS_CODING	906	906	302	G	ggT/ggC
1_155740754	1	155740754	T	C	ENSBTAG00000009942	ENSBTAT00000013117	SYNONYMOUS_CODING	1053	1053	351	G	ggT/ggC	rs133260538
1_155744984	1	155744984	C	G	ENSBTAG00000009942	ENSBTAT00000013117	SYNONYMOUS_CODING	2787	2787	929	L	ctC/ctG	rs137234188
1_1563609	1	1563609	C	T	ENSBTAG00000019404	ENSBTAT00000025852	3PRIME_UTR	1397					rs110256160
1_1563783	1	1563783	T	C	ENSBTAG00000019404	ENSBTAT00000025852	3PRIME_UTR	1223
1_18209319	1	18209319	T	C	ENSBTAG00000000597	ENSBTAT00000064206	DOWNSTREAM						rs43217431
1_18209371	1	18209371	A	G	ENSBTAG00000000597	ENSBTAT00000064206	DOWNSTREAM						rs43217432
1_18913111	1	18913111	A	C	ENSBTAG00000018704	ENSBTAT00000024895	SYNONYMOUS_CODING	170	40	14	R	Aga/Cga
1_18913185	1	18913185	T	C	ENSBTAG00000018704	ENSBTAT00000024895	SYNONYMOUS_CODING	244	114	38	L	ctT/ctC
1_18928077	1	18928077	C	T	ENSBTAG00000018704	ENSBTAT00000024895	3PRIME_UTR	919
1_18951115	1	18951115	G	A	ENSBTAG00000004869	ENSBTAT00000006400	3PRIME_UTR	1575
1_2397794	1	2397794	G	A	ENSBTAG00000012412	ENSBTAT00000016473	SYNONYMOUS_CODING	789	789	263	V	gtG/gtA
1_361646	1	361646	G	A	ENSBTAG00000020035	ENSBTAT00000037243	3PRIME_UTR	1012
1_37808442	1	37808442	T	C	ENSBTAG00000023652	ENSBTAT00000032377	NON_SYNONYMOUS_CODING	1725	1690	564	I/V	Ata/Gta
1_37808456	1	37808456	C	G	ENSBTAG00000023652	ENSBTAT00000032377	NON_SYNONYMOUS_CODING	1711	1676	559	G/A	gGt/gCt	rs109321353
1_37824101	1	37824101	A	G	ENSBTAG00000023652	ENSBTAT00000032377	SYNONYMOUS_CODING	962	927	309	V	gtT/gtC	rs109883860
1_41679147	1	41679147	A	G	ENSBTAG00000010091	ENSBTAT00000013306	3PRIME_UTR	3086
1_41758656	1	41758656	C	T	ENSBTAG00000008346	ENSBTAT00000032404	SYNONYMOUS_CODING	126	126	42	F	ttC/ttT
1_41758980	1	41758980	A	G	ENSBTAG00000008346	ENSBTAT00000032404	SYNONYMOUS_CODING	450	450	150	E	gaA/gaG	rs43231392
1_41759051	1	41759051	A	C	ENSBTAG00000008346	ENSBTAT00000032404	NON_SYNONYMOUS_CODING	521	521	174	Q/P	cAg/cCg	rs43231393
1_42452845	1	42452845	T	C	ENSBTAG00000020996	ENSBTAT00000027961	3PRIME_UTR	934
1_42518665	1	42518665	C	T	ENSBTAG00000004124	ENSBTAT00000005398	3PRIME_UTR	1500					rs136247085
1_43715543	1	43715543	A	T	ENSBTAG00000013662	ENSBTAT00000018159	3PRIME_UTR	3031
1_43715555	1	43715555	T	C	ENSBTAG00000013662	ENSBTAT00000018159	3PRIME_UTR	3043
1_43715807	1	43715807	G	A	ENSBTAG00000013662	ENSBTAT00000018159	3PRIME_UTR	3295
1_43716871	1	43716871	T	G	ENSBTAG00000013662	ENSBTAT00000018159	3PRIME_UTR	4359					rs136674153
1_44230697	1	44230697	C	T	ENSBTAG00000015010	ENSBTAT00000032386	SYNONYMOUS_CODING	928	921	307	D	gaC/gaT	rs110395576
1_45520974	1	45520974	C	A	ENSBTAG00000048157	ENSBTAT00000021766	DOWNSTREAM
1_46340389	1	46340389	G	A	ENSBTAG00000024027	ENSBTAT00000033093	SYNONYMOUS_CODING	422	261	87	S	agC/agT	rs110921843
1_46370195	1	46370195	C	T	ENSBTAG00000015069	ENSBTAT00000017901	3PRIME_UTR	1839					rs41255390
1_46451543	1	46451543	C	T	ENSBTAG00000013464	ENSBTAT00000017907	SYNONYMOUS_CODING	2495	2424	808	S	agC/agT
1_50732049	1	50732049	A	G	ENSBTAG00000013057	ENSBTAT00000017358	SYNONYMOUS_CODING	1350	1350	450	D	gaT/gaC	rs29012790
1_53104546	1	53104546	C	T	ENSBTAG00000003585	ENSBTAT00000055450	3PRIME_UTR	2451
1_53105089	1	53105089	A	C	ENSBTAG00000003585	ENSBTAT00000004664	DOWNSTREAM						rs43232950
1_53105627	1	53105627	G	C	ENSBTAG00000003585	ENSBTAT00000004664	DOWNSTREAM
1_53156064	1	53156064	G	A	ENSBTAG00000003585	ENSBTAT00000055450	SYNONYMOUS_CODING	454	336	112	C	tgC/tgT
1_54654694	1	54654694	A	C	ENSBTAG00000000609	ENSBTAT00000000802	WITHIN_NON_CODING_GENE	102
1_57109151	1	57109151	A	G	ENSBTAG00000001209	ENSBTAT00000001599	NON_SYNONYMOUS_CODING	2354	2354	785	H/R	cAt/cGt	rs110884110
1_57806138	1	57806138	A	C	ENSBTAG00000009085	ENSBTAT00000011977	3PRIME_UTR	1688					rs132653214
1_58244109	1	58244109	C	T	ENSBTAG00000000242	ENSBTAT00000000299	WITHIN_NON_CODING_GENE	45
1_58938686	1	58938686	G	A	ENSBTAG00000002703	ENSBTAT00000055158	3PRIME_UTR	2631
1_58939057	1	58939057	T	G	ENSBTAG00000002703	ENSBTAT00000055158	3PRIME_UTR	3002
1_58939293	1	58939293	T	C	ENSBTAG00000002703	ENSBTAT00000055158	3PRIME_UTR	3238
1_58939867	1	58939867	G	T	ENSBTAG00000002703	ENSBTAT00000055158	3PRIME_UTR	3812
1_59064834	1	59064834	C	T	ENSBTAG00000004971	ENSBTAT00000006545	DOWNSTREAM
1_59433558	1	59433558	G	A	ENSBTAG00000011928	ENSBTAT00000015819	SYNONYMOUS_CODING	892	663	221	S	agC/agT
1_6170050	1	6170050	A	T	ENSBTAG00000004139	ENSBTAT00000005416	NON_SYNONYMOUS_CODING	509	509	170	V/E	gTg/gAg	rs109862222
1_64633148	1	64633148	C	T	ENSBTAG00000001390	ENSBTAT00000047259	NON_SYNONYMOUS_CODING	378	142	48	V/M	Gtg/Atg
1_64784382	1	64784382	C	T	ENSBTAG00000000210	ENSBTAT00000000253	SYNONYMOUS_CODING	1374	1374	458	A	gcC/gcT	rs136143597
1_64794602	1	64794602	C	T	ENSBTAG00000000210	ENSBTAT00000000253	SYNONYMOUS_CODING	2841	2841	947	S	tcC/tcT	rs134583569
1_64794853	1	64794853	G	A	ENSBTAG00000000210	ENSBTAT00000000253	NON_SYNONYMOUS_CODING	3092	3092	1031	S/N	aGc/aAc
1_64795149	1	64795149	A	G	ENSBTAG00000000210	ENSBTAT00000000253	NON_SYNONYMOUS_CODING	3388	3388	1130	M/V	Atg/Gtg	rs43242683
1_64795493	1	64795493	C	T	ENSBTAG00000000210	ENSBTAT00000000253	SYNONYMOUS_CODING	3732	3732	1244	H	caC/caT
1_64864266	1	64864266	G	A	ENSBTAG00000008562	ENSBTAT00000011287	3PRIME_UTR	1714					rs43243263
1_6530646	1	6530646	C	T	ENSBTAG00000020121	ENSBTAT00000065332	SYNONYMOUS_CODING	549	549	183	G	ggC/ggT
1_6554502	1	6554502	G	A	ENSBTAG00000000201	ENSBTAT00000032432	SYNONYMOUS_CODING	879	879	293	P	ccG/ccA	rs43216866
1_65745118	1	65745118	C	T	ENSBTAG00000022155	ENSBTAT00000029891	3PRIME_UTR	1095
1_6603518	1	6603518	T	C	ENSBTAG00000000201	ENSBTAT00000032432	3PRIME_UTR	5773
1_6630545	1	6630545	A	G	ENSBTAG00000001412	ENSBTAT00000001851	3PRIME_UTR	1079
1_6630959	1	6630959	C	T	ENSBTAG00000001412	ENSBTAT00000001851	3PRIME_UTR	665
1_66790688	1	66790688	G	A	ENSBTAG00000008862	ENSBTAT00000011669	SYNONYMOUS_CODING	4122	4122	1374	H	caC/caT
1_66791150	1	66791150	A	G	ENSBTAG00000008862	ENSBTAT00000011669	SYNONYMOUS_CODING	3660	3660	1220	Y	taT/taC
1_67594077	1	67594077	G	A	ENSBTAG00000009933	ENSBTAT00000013108	NON_SYNONYMOUS_CODING	931	931	311	V/I	Gta/Ata
1_68469544	1	68469544	T	C	ENSBTAG00000023607	ENSBTAT00000032276	SYNONYMOUS_CODING	649	570	190	A	gcA/gcG	rs109429927
1_69676924	1	69676924	C	A	ENSBTAG00000002640	ENSBTAT00000032306	SYNONYMOUS_CODING	6286	6286	2096	R	Cgg/Agg
1_69677481	1	69677481	T	C	ENSBTAG00000002640	ENSBTAT00000032306	SYNONYMOUS_CODING	6477	6477	2159	V	gtT/gtC	rs135019909
1_69753035	1	69753035	C	T	ENSBTAG00000013727	ENSBTAT00000018248	NON_SYNONYMOUS_CODING	575	541	181	R/C	Cgt/Tgt	rs110953962
1_70292665	1	70292665	T	C	ENSBTAG00000040031	ENSBTAT00000000628	SYNONYMOUS_CODING	2198	2100	700	T	acA/acG
1_70505173	1	70505173	C	T	ENSBTAG00000011383	ENSBTAT00000015120	3PRIME_UTR	2290
1_70505406	1	70505406	A	G	ENSBTAG00000011383	ENSBTAT00000015120	3PRIME_UTR	2057					rs134927456
1_71260263	1	71260263	G	A	ENSBTAG00000032719	ENSBTAT00000046421	SYNONYMOUS_CODING	2133	2133	711	N	aaC/aaT	rs135158199
1_71277265	1	71277265	G	A	ENSBTAG00000032719	ENSBTAT00000046421	SYNONYMOUS_CODING	582	582	194	N	aaC/aaT
1_71716016	1	71716016	T	C	ENSBTAG00000006388	ENSBTAT00000050590	SYNONYMOUS_CODING	390	390	130	F	ttT/ttC
1_71716094	1	71716094	A	G	ENSBTAG00000006388	ENSBTAT00000050590	SYNONYMOUS_CODING	468	468	156	A	gcA/gcG
1_71834613	1	71834613	A	C	ENSBTAG00000013192	ENSBTAT00000017558	3PRIME_UTR	1330					rs136529074
1_71834879	1	71834879	C	G	ENSBTAG00000013192	ENSBTAT00000017558	3PRIME_UTR	1064
1_71835286	1	71835286	A	G	ENSBTAG00000048195	ENSBTAT00000063541	UPSTREAM
1_72009876	1	72009876	T	C	ENSBTAG00000008873	ENSBTAT00000011684	DOWNSTREAM
1_72025173	1	72025173	A	G	ENSBTAG00000011659	ENSBTAT00000015483	SYNONYMOUS_CODING	1344	1344	448	R	cgT/cgC
1_72025272	1	72025272	G	A	ENSBTAG00000011659	ENSBTAT00000015483	SYNONYMOUS_CODING	1245	1245	415	N	aaC/aaT	rs109156475
1_72575249	1	72575249	C	T	ENSBTAG00000000448	ENSBTAT00000000573	SYNONYMOUS_CODING	670	447	149	T	acG/acA
1_72582482	1	72582482	G	A	ENSBTAG00000000448	ENSBTAT00000000573	NON_SYNONYMOUS_CODING	591	368	123	A/V	gCg/gTg
1_72608674	1	72608674	A	G	ENSBTAG00000000448	ENSBTAT00000000573	5PRIME_UTR	137
1_73104891	1	73104891	C	G	ENSBTAG00000014564	ENSBTAT00000019358	SYNONYMOUS_CODING	885	885	295	L	ctC/ctG	rs137202395
1_73105205	1	73105205	C	A	ENSBTAG00000014564	ENSBTAT00000019358	3PRIME_UTR	1199
1_73974894	1	73974894	G	A	ENSBTAG00000000569	ENSBTAT00000062965	SYNONYMOUS_CODING	783	561	187	L	ctC/ctT
1_74439258	1	74439258	T	C	ENSBTAG00000019514	ENSBTAT00000026013	SYNONYMOUS_CODING	1023	1023	341	V	gtA/gtG	rs110538267
1_75221268	1	75221268	A	C	ENSBTAG00000005430	ENSBTAT00000007148	SYNONYMOUS_CODING	402	402	134	S	tcA/tcC
1_80647961	1	80647961	C	A	ENSBTAG00000012467	ENSBTAT00000016545	3PRIME_UTR	2385
1_80649221	1	80649221	C	T	ENSBTAG00000012467	ENSBTAT00000016545	3PRIME_UTR	3645
1_81006772	1	81006772	C	G	ENSBTAG00000019813	ENSBTAT00000026395	3PRIME_UTR	879
1_82294481	1	82294481	T	C	ENSBTAG00000017115	ENSBTAT00000022752	3PRIME_UTR	1455					rs42346029
1_82294494	1	82294494	G	A	ENSBTAG00000017115	ENSBTAT00000022752	3PRIME_UTR	1468					rs109203761
1_82778862	1	82778862	A	C	ENSBTAG00000005209	ENSBTAT00000061266	NON_SYNONYMOUS_CODING	3929	3929	1310	I/S	aTc/aGc	rs136834038
1_83438083	1	83438083	C	G	ENSBTAG00000000476	ENSBTAT00000000602	DOWNSTREAM						rs134630466
1_83470035	1	83470035	G	A	ENSBTAG00000012881	ENSBTAT00000032213	SYNONYMOUS_CODING	4632	4632	1544	D	gaC/gaT
1_83491822	1	83491822	A	G	ENSBTAG00000005660	ENSBTAT00000007436	3PRIME_UTR	2812
1_83580576	1	83580576	G	A	ENSBTAG00000006920	ENSBTAT00000009087	SYNONYMOUS_CODING	184	174	58	D	gaC/gaT
1_83927640	1	83927640	A	C	ENSBTAG00000014459	ENSBTAT00000045750	DOWNSTREAM						rs109071061
1_83927654	1	83927654	T	G	ENSBTAG00000014459	ENSBTAT00000045750	DOWNSTREAM
1_84609371	1	84609371	G	A	ENSBTAG00000006548	ENSBTAT00000008604	SYNONYMOUS_CODING	1301	1209	403	V	gtG/gtA	rs42548491
1_84614199	1	84614199	C	T	ENSBTAG00000006548	ENSBTAT00000008604	SYNONYMOUS_CODING	1622	1530	510	H	caC/caT	rs110710269
1_87017068	1	87017068	C	T	ENSBTAG00000001968	ENSBTAT00000002554	SYNONYMOUS_CODING	156	45	15	P	ccG/ccA
1_88129096	1	88129096	C	T	ENSBTAG00000002460	ENSBTAT00000037228	DOWNSTREAM
1_88362854	1	88362854	T	C	ENSBTAG00000010485	ENSBTAT00000013860	SYNONYMOUS_CODING	1737	1737	579	T	acA/acG
1_88364868	1	88364868	G	A	ENSBTAG00000010485	ENSBTAT00000013860	SYNONYMOUS_CODING	1503	1503	501	H	caC/caT
1_8959417	1	8959417	A	G	ENSBTAG00000000706	ENSBTAT00000000944	SYNONYMOUS_CODING	1756	1302	434	A	gcA/gcG	rs109000678
1_8963404	1	8963404	T	C	ENSBTAG00000000706	ENSBTAT00000000944	3PRIME_UTR	3832					rs41255421
1_95646265	1	95646265	T	C	ENSBTAG00000020073	ENSBTAT00000026745	3PRIME_UTR	1384					rs109976770
1_95646393	1	95646393	T	C	ENSBTAG00000020073	ENSBTAT00000026745	3PRIME_UTR	1512					rs133569275
1_95759075	1	95759075	G	A	ENSBTAG00000018994	ENSBTAT00000025281	NON_SYNONYMOUS_CODING	185	185	62	R/H	cGt/cAt	rs109356388
1_96621643	1	96621643	C	T	ENSBTAG00000017490	ENSBTAT00000045023	SYNONYMOUS_CODING	2405	2274	758	G	ggC/ggT
1_9676058	1	9676058	C	T	ENSBTAG00000017753	ENSBTAT00000049004	SYNONYMOUS_CODING	283	147	49	N	aaC/aaT
1_97843281	1	97843281	A	G	ENSBTAG00000004154	ENSBTAT00000005438	SYNONYMOUS_CODING	345	345	115	S	agT/agC	rs137847430
1_98397650	1	98397650	G	A	ENSBTAG00000013142	ENSBTAT00000044888	UPSTREAM						rs109581638
1_99143077	1	99143077	T	C	ENSBTAG00000005871	ENSBTAT00000007717	SYNONYMOUS_CODING	3090	3090	1030	N	aaT/aaC	rs110529894
10_102927495	10	102927495	C	T	ENSBTAG00000005426	ENSBTAT00000007135	SYNONYMOUS_CODING	383	360	120	H	caC/caT	rs110280719
10_102927510	10	102927510	G	G	ENSBTAG00000005426	ENSBTAT00000007135	SYNONYMOUS_CODING	398	375	125	T	acA/acG
10_102932161	10	102932161	C	T	ENSBTAG00000005426	ENSBTAT00000007135	SYNONYMOUS_CODING	1151	1128	376	D	gaC/gaT	rs136823927
10_102933228	10	102933228	C	G	ENSBTAG00000005426	ENSBTAT00000007135	SYNONYMOUS_CODING	1337	1314	438	L	ctC/ctG	rs110871116
10_102934128	10	102934128	A	G	ENSBTAG00000005426	ENSBTAT00000007135	DOWNSTREAM						rs110572133
10_102934205	10	102934205	G	A	ENSBTAG00000005426	ENSBTAT00000007135	DOWNSTREAM						rs111019289
10_102934387	10	102934387	A	C	ENSBTAG00000005426	ENSBTAT00000007135	DOWNSTREAM						rs110322898
10_102934702	10	102934702	G	A	ENSBTAG00000005426	ENSBTAT00000007135	DOWNSTREAM						rs134848505
10_102934899	10	102934899	C	T	ENSBTAG00000005427	ENSBTAT00000007147	NON_SYNONYMOUS_CODING	3337	3337	1113	V/M	Gtg/Atg	rs137529752
10_102940279	10	102940279	T	C	ENSBTAG00000005427	ENSBTAT00000007147	NON_SYNONYMOUS_CODING	2998	2998	1000	T/A	Acc/Gcc	rs109376317
10_102942459	10	102942459	G	A	ENSBTAG00000005427	ENSBTAT00000007147	SYNONYMOUS_CODING	2028	2028	676	P	ccC/ccT	rs135919801
10_102942474	10	102942474	T	C	ENSBTAG00000005427	ENSBTAT00000007147	SYNONYMOUS_CODING	2013	2013	671	V	gtA/gtG	rs110317361
10_102960460	10	102960460	C	T	ENSBTAG00000005427	ENSBTAT00000007147	SYNONYMOUS_CODING	444	444	148	K	aaG/aaA	rs137415727
10_103520673	10	103520673	C	T	ENSBTAG00000010906	ENSBTAT00000014487	NON_SYNONYMOUS_CODING	1803	1682	561	R/H	cGc/cAc
10_103535535	10	103535535	A	G	ENSBTAG00000010906	ENSBTAT00000014487	SYNONYMOUS_CODING	946	825	275	A	gcT/gcC
10_104004574	10	104004574	G	A	ENSBTAG00000000359	ENSBTAT00000000465	DOWNSTREAM						rs109345372
10_104020196	10	104020196	C	T	ENSBTAG00000000362	ENSBTAT00000000470	NON_SYNONYMOUS_CODING	5320	5320	1774	E/K	Gag/Aag	rs110903055
10_104038770	10	104038770	C	T	ENSBTAG00000000362	ENSBTAT00000000470	SYNONYMOUS_CODING	4317	4317	1439	E	gaG/gaA
10_104061207	10	104061207	C	T	ENSBTAG00000000362	ENSBTAT00000000470	SYNONYMOUS_CODING	1851	1851	617	L	ctG/ctA	rs110713729
10_104069724	10	104069724	G	A	ENSBTAG00000000362	ENSBTAT00000000470	SYNONYMOUS_CODING	1554	1554	518	S	tcC/tcT	rs136078206
10_10659049	10	10659049	A	G	ENSBTAG00000006823	ENSBTAT00000008967	NON_SYNONYMOUS_CODING	1021	1021	341	T/A	Acg/Gcg	rs136467370
10_10660417	10	10660417	G	A	ENSBTAG00000006823	ENSBTAT00000008967	NON_SYNONYMOUS_CODING	2389	2389	797	A/T	Gct/Act	rs135368450
10_10665344	10	10665344	T	C	ENSBTAG00000006823	ENSBTAT00000008967	NON_SYNONYMOUS_CODING	7316	7316	2439	I/T	aTa/aCa	rs133511258
10_10667813	10	10667813	T	C	ENSBTAG00000006823	ENSBTAT00000008967	NON_SYNONYMOUS_CODING	9785	9785	3262	I/T	aTa/aCa	rs137473755
10_10668122	10	10668122	C	T	ENSBTAG00000006823	ENSBTAT00000008967	NON_SYNONYMOUS_CODING	10094	10094	3365	T/M	aCg/aTg
10_1089581	10	1089581	T	C	ENSBTAG00000012804	ENSBTAT00000017009	SYNONYMOUS_CODING	538	471	157	N	aaT/aaC	rs137436443
10_10985821	10	10985821	T	C	ENSBTAG00000012866	ENSBTAT00000036603	SYNONYMOUS_CODING	1699	1527	509	D	gaT/gaC
10_10991776	10	10991776	T	C	ENSBTAG00000012866	ENSBTAT00000036603	SYNONYMOUS_CODING	2152	1980	660	G	ggT/ggC	rs109630324
10_1102305	10	1102305	T	A	ENSBTAG00000012803	ENSBTAT00000017007	3PRIME_UTR	703
10_11052730	10	11052730	A	C	ENSBTAG00000001619	ENSBTAT00000002123	SYNONYMOUS_CODING	1371	1371	457	P	ccT/ccG	rs43614697
10_11069800	10	11069800	T	C	ENSBTAG00000001619	ENSBTAT00000002123	SYNONYMOUS_CODING	636	636	212	L	ttA/ttG
10_11069826	10	11069826	T	C	ENSBTAG00000001619	ENSBTAT00000002123	NON_SYNONYMOUS_CODING	610	610	204	T/A	Acg/Gcg	rs43614639
10_1118649	10	1118649	A	G	ENSBTAG00000018852	ENSBTAT00000025099	SYNONYMOUS_CODING	8378	8253	2751	N	aaT/aaC
10_1119327	10	1119327	A	G	ENSBTAG00000018852	ENSBTAT00000025099	SYNONYMOUS_CODING	7700	7575	2525	N	aaT/aaC
10_1119386	10	1119386	G	C	ENSBTAG00000018852	ENSBTAT00000025099	NON_SYNONYMOUS_CODING	7641	7516	2506	L/V	Ctt/Gtt	rs135848479
10_1121325	10	1121325	C	T	ENSBTAG00000018852	ENSBTAT00000025099	SYNONYMOUS_CODING	5702	5577	1859	P	ccG/ccA
10_1121742	10	1121742	G	A	ENSBTAG00000018852	ENSBTAT00000025099	SYNONYMOUS_CODING	5285	5160	1720	D	gaC/gaT
10_1122564	10	1122564	C	T	ENSBTAG00000018852	ENSBTAT00000025099	SYNONYMOUS_CODING	4463	4338	1446	P	ccG/ccA
10_1122570	10	1122570	C	A	ENSBTAG00000018852	ENSBTAT00000025099	SYNONYMOUS_CODING	4457	4332	1444	P	ccG/ccT
10_1124064	10	1124064	T	C	ENSBTAG00000018852	ENSBTAT00000025099	SYNONYMOUS_CODING	2963	2838	946	T	acA/acG	rs109020639
10_1126735	10	1126735	T	C	ENSBTAG00000018852	ENSBTAT00000025099	SYNONYMOUS_CODING	1967	1842	614	A	gcA/gcG	rs110627181
10_12101294	10	12101294	A	G	ENSBTAG00000002821	ENSBTAT00000003651	SYNONYMOUS_CODING	1970	1767	589	N	aaT/aaC	rs43616624
10_12106270	10	12106270	A	G	ENSBTAG00000002821	ENSBTAT00000003651	NON_SYNONYMOUS_CODING	997	794	265	M/T	aTg/aCg	rs110142646
10_12152437	10	12152437	T	A	ENSBTAG00000012352	ENSBTAT00000016388	3PRIME_UTR	1714
10_12273674	10	12273674	C	T	ENSBTAG00000006440	ENSBTAT00000008442	SYNONYMOUS_CODING	1917	1917	639	P	ccG/ccA
10_12412341	10	12412341	C	T	ENSBTAG00000015158	ENSBTAT00000020164	DOWNSTREAM						rs133901765
10_12412618	10	12412618	G	C	ENSBTAG00000015158	ENSBTAT00000020164	DOWNSTREAM						rs109651207
10_12436578	10	12436578	A	G	ENSBTAG00000015158	ENSBTAT00000020164	SYNONYMOUS_CODING	1007	654	218	C	tgT/tgC	rs109446921
10_12443737	10	12443737	C	T	ENSBTAG00000015158	ENSBTAT00000020164	5PRIME_UTR	339
10_12710236	10	12710236	T	C	ENSBTAG00000018959	ENSBTAT00000025235	3PRIME_UTR	873
10_13238462	10	13238462	C	T	ENSBTAG00000033983	ENSBTAT00000048212	5PRIME_UTR	198
10_13238468	10	13238468	G	A	ENSBTAG00000033983	ENSBTAT00000048212	5PRIME_UTR	204					rs43614205
10_13312201	10	13312201	C	T	ENSBTAG00000005210	ENSBTAT00000006862	DOWNSTREAM						rs41839786
10_13314928	10	13314928	T	C	ENSBTAG00000033983	ENSBTAT00000048212	DOWNSTREAM
10_14053910	10	14053910	A	G	ENSBTAG00000040368	ENSBTAT00000055091	SYNONYMOUS_CODING	427	402	134	H	caT/caC
10_14054552	10	14054552	C	T	ENSBTAG00000040368	ENSBTAT00000055091	NON_SYNONYMOUS_CODING	236	211	71	A/T	Gca/Aca	rs43618790
10_15014651	10	15014651	G	A	ENSBTAG00000025822	ENSBTAT00000036523	NON_SYNONYMOUS_CODING	180	134	45	T/M	aCg/aTg
10_15026148	10	15026148	C	T	ENSBTAG00000005565	ENSBTAT00000007315	3PRIME_UTR	1354
10_15026320	10	15026320	C	T	ENSBTAG00000005565	ENSBTAT00000007315	3PRIME_UTR	1182					rs137139242
10_15026450	10	15026450	A	G	ENSBTAG00000005565	ENSBTAT00000007315	3PRIME_UTR	1052					rs135636121
10_16114921	10	16114921	C	T	ENSBTAG00000001405	ENSBTAT00000001844	SYNONYMOUS_CODING	915	915	305	S	agC/agT	rs109079013
10_16117231	10	16117231	T	C	ENSBTAG00000001405	ENSBTAT00000001844	3PRIME_UTR	3225					rs110839947
10_19126199	10	19126199	T	C	ENSBTAG00000012981	ENSBTAT00000017261	SYNONYMOUS_CODING	224	189	63	E	gaA/gaG
10_19126220	10	19126220	A	C	ENSBTAG00000012981	ENSBTAT00000017261	SYNONYMOUS_CODING	203	168	56	V	gtT/gtG	rs110362869
10_19300417	10	19300417	C	T	ENSBTAG00000006708	ENSBTAT00000008822	3PRIME_UTR	2425
10_19795894	10	19795894	C	T	ENSBTAG00000004990	ENSBTAT00000006569	NON_SYNONYMOUS_CODING	89	89	30	T/I	aCa/aTa
10_20379859	10	20379859	T	C	ENSBTAG00000025803	ENSBTAT00000036489	SYNONYMOUS_CODING	1457	834	278	V	gtA/gtG
10_20379951	10	20379951	G	A	ENSBTAG00000025803	ENSBTAT00000036489	NON_SYNONYMOUS_CODING	1365	742	248	R/C	Cgc/Tgc
10_20575936	10	20575936	A	G	ENSBTAG00000010665	ENSBTAT00000014103	UPSTREAM						rs110519308
10_20699819	10	20699819	A	G	ENSBTAG00000040056	ENSBTAT00000054992	UPSTREAM						rs134199698
10_20806826	10	20806826	G	A	ENSBTAG00000002707	ENSBTAT00000036460	NON_SYNONYMOUS_CODING	1858	1796	599	G/E	gGg/gAg	rs109677535
10_20807826	10	20807826	G	A	ENSBTAG00000002707	ENSBTAT00000036460	SYNONYMOUS_CODING	2387	2325	775	L	ctG/ctA
10_20844722	10	20844722	C	T	ENSBTAG00000025778	ENSBTAT00000036447	NON_SYNONYMOUS_CODING	303	107	36	A/V	gCg/gTg
10_21223515	10	21223515	G	C	ENSBTAG00000007099	ENSBTAT00000055864	NON_SYNONYMOUS_CODING	2640	1648	550	E/Q	Gag/Cag	rs110741547
10_21226524	10	21226524	T	G	ENSBTAG00000007097	ENSBTAT00000009334	NON_SYNONYMOUS_CODING	490	262	88	I/L	Att/Ctt
10_21441146	10	21441146	G	A	ENSBTAG00000019692	ENSBTAT00000026248	3PRIME_UTR	1066					rs110434317
10_21731532	10	21731532	A	G	ENSBTAG00000012723	ENSBTAT00000016912	SYNONYMOUS_CODING	676	675	225	V	gtA/gtG	rs135844979
10_21756756	10	21756756	C	T	ENSBTAG00000038333	ENSBTAT00000023525	UPSTREAM						rs43706456
10_21760218	10	21760218	G	A	ENSBTAG00000038333	ENSBTAT00000023525	UPSTREAM						rs134751145
10_21761832	10	21761832	C	T	ENSBTAG00000010890	ENSBTAT00000014463	DOWNSTREAM						rs133837460
10_21787693	10	21787693	A	G	ENSBTAG00000016381	ENSBTAT00000021784	UPSTREAM						rs134848021
10_21787739	10	21787739	G	A	ENSBTAG00000016381	ENSBTAT00000021784	UPSTREAM						rs137711547
10_21788695	10	21788695	A	G	ENSBTAG00000016378	ENSBTAT00000021782	SYNONYMOUS_CODING	1712	1275	425	D	gaT/gaC	rs110114764
10_26060882	10	26060882	G	A	ENSBTAG00000013401	ENSBTAT00000017829	SYNONYMOUS_CODING	4018	4018	1340	L	Ctg/Ttg	rs133474671
10_26126148	10	26126148	C	T	ENSBTAG00000046189	ENSBTAT00000064229	SYNONYMOUS_CODING	132	132	44	Y	taC/taT	rs109711265
10_26424270	10	26424270	T	C	ENSBTAG00000045492	ENSBTAT00000026126	DOWNSTREAM						rs133620123
10_26424681	10	26424681	C	T	ENSBTAG00000019612	ENSBTAT00000026127	SYNONYMOUS_CODING	584	423	141	V	gtG/gtA	rs109050430
10_26706208	10	26706208	T	C	ENSBTAG00000002743	ENSBTAT00000003557	UPSTREAM
10_26729478	10	26729478	C	T	ENSBTAG00000001183	ENSBTAT00000001567	NON_SYNONYMOUS_CODING	581	541	181	R/W	Cgg/Tgg	rs110988686
10_26751319	10	26751319	A	G	ENSBTAG00000001179	ENSBTAT00000001564	SYNONYMOUS_CODING	474	474	158	S	tcA/tcG	rs110449960
10_26760095	10	26760095	C	A	ENSBTAG00000001179	ENSBTAT00000001564	SYNONYMOUS_CODING	1624	1624	542	R	Cgg/Agg	rs43618193
10_26769527	10	26769527	T	C	ENSBTAG00000001179	ENSBTAT00000001564	NON_SYNONYMOUS_CODING	3485	3485	1162	V/A	gTg/gCg	rs136385402
10_26775532	10	26775532	C	T	ENSBTAG00000001179	ENSBTAT00000001564	SYNONYMOUS_CODING	5481	5481	1827	G	ggC/ggT	rs110331271
10_26780089	10	26780089	C	T	ENSBTAG00000001179	ENSBTAT00000001564	SYNONYMOUS_CODING	6900	6900	2300	D	gaC/gaT	rs43618169
10_26800025	10	26800025	C	T	ENSBTAG00000009374	ENSBTAT00000012338	NON_SYNONYMOUS_CODING	1633	1633	545	V/I	Gtc/Atc
10_26851355	10	26851355	G	A	ENSBTAG00000009372	ENSBTAT00000036235	SYNONYMOUS_CODING	962	951	317	V	gtG/gtA	rs43622031
10_26857751	10	26857751	T	A	ENSBTAG00000009372	ENSBTAT00000036235	3PRIME_UTR	1420
10_28633720	10	28633720	T	C	ENSBTAG00000044029	ENSBTAT00000060967	SYNONYMOUS_CODING	348	348	116	D	gaT/gaC	rs133480299
10_28786953	10	28786953	G	C	ENSBTAG00000044029	ENSBTAT00000060967	NON_SYNONYMOUS_CODING	782	782	261	C/S	tGt/tCt	rs135639847
10_30447580	10	30447580	A	G	ENSBTAG00000012712	ENSBTAT00000016895	NON_SYNONYMOUS_CODING	3437	3437	1146	L/P	cTg/cCg	rs43618632
10_30916869	10	30916869	G	A	ENSBTAG00000043323	ENSBTAT00000060315	UPSTREAM						rs134331319
10_32570153	10	32570153	G	A	ENSBTAG00000002179	ENSBTAT00000002823	3PRIME_UTR	1718					rs43620224
10_32570190	10	32570190	C	T	ENSBTAG00000002179	ENSBTAT00000002823	3PRIME_UTR	1755					rs43620225
10_35315375	10	35315375	A	G	ENSBTAG00000002006	ENSBTAT00000002600	NON_SYNONYMOUS_CODING	505	358	120	I/V	Atc/Gtc	rs43707861
10_35320988	10	35320988	A	G	ENSBTAG00000002006	ENSBTAT00000002600	NON_SYNONYMOUS_CODING	1741	1594	532	I/V	Att/Gtt	rs17870352
10_35742512	10	35742512	A	G	ENSBTAG00000014351	ENSBTAT00000019083	NON_SYNONYMOUS_CODING	1315	1315	439	I/V	Atc/Gtc	rs110480504
10_36405730	10	36405730	T	G	ENSBTAG00000002921	ENSBTAT00000003795	NON_SYNONYMOUS_CODING	1225	1178	393	E/A	gAa/gCa
10_36554272	10	36554272	A	G	ENSBTAG00000011567	ENSBTAT00000015368	SYNONYMOUS_CODING	3138	2850	950	L	ctA/ctG	rs135435793
10_36554465	10	36554465	C	T	ENSBTAG00000011567	ENSBTAT00000015368	3PRIME_UTR	3331					rs133077516
10_36585577	10	36585577	C	T	ENSBTAG00000010361	ENSBTAT00000013680	3PRIME_UTR	2615
10_37062591	10	37062591	C	A	ENSBTAG00000001693	ENSBTAT00000002220	SYNONYMOUS_CODING	2040	1962	654	A	gcG/gcT
10_37063963	10	37063963	C	T	ENSBTAG00000001693	ENSBTAT00000002220	SYNONYMOUS_CODING	1440	1362	454	R	agG/agA
10_37067546	10	37067546	A	G	ENSBTAG00000001693	ENSBTAT00000002220	NON_SYNONYMOUS_CODING	877	799	267	C/R	Tgt/Cgt
10_37068489	10	37068489	C	T	ENSBTAG00000001693	ENSBTAT00000002220	SYNONYMOUS_CODING	798	720	240	P	ccG/ccA
10_37068560	10	37068560	C	T	ENSBTAG00000001693	ENSBTAT00000002220	NON_SYNONYMOUS_CODING	727	649	217	G/S	Ggc/Agc
10_37068579	10	37068579	T	C	ENSBTAG00000001693	ENSBTAT00000002220	SYNONYMOUS_CODING	708	630	210	V	gtA/gtG
10_37471430	10	37471430	G	A	ENSBTAG00000006792	ENSBTAT00000008933	SYNONYMOUS_CODING	438	342	114	N	aaC/aaT	rs109195479
10_37715861	10	37715861	G	C	ENSBTAG00000032055	ENSBTAT00000006949	UPSTREAM
10_37781981	10	37781981	G	A	ENSBTAG00000008866	ENSBTAT00000011675	SYNONYMOUS_CODING	1179	693	231	P	ccG/ccA	rs109026206
10_37783785	10	37783785	G	C	ENSBTAG00000008866	ENSBTAT00000011675	NON_SYNONYMOUS_CODING	1453	967	323	D/H	Gat/Cat
10_38112861	10	38112861	T	C	ENSBTAG00000003754	ENSBTAT00000004887	SYNONYMOUS_CODING	939	939	313	F	ttT/ttC
10_38140855	10	38140855	T	C	ENSBTAG00000005751	ENSBTAT00000007561	SYNONYMOUS_CODING	3393	3393	1131	P	ccA/ccG	rs110964092
10_38163314	10	38163314	A	G	ENSBTAG00000006470	ENSBTAT00000008483	NON_SYNONYMOUS_CODING	2242	2242	748	Y/H	Tat/Cat
10_38507807	10	38507807	T	G	ENSBTAG00000013031	ENSBTAT00000017324	DOWNSTREAM						rs134079754
10_38517355	10	38517355	T	C	ENSBTAG00000011439	ENSBTAT00000035972	DOWNSTREAM						rs136036640
10_42701795	10	42701795	G	T	ENSBTAG00000025564	ENSBTAT00000020267	UPSTREAM
10_42706314	10	42706314	T	G	ENSBTAG00000004930	ENSBTAT00000044951	NON_SYNONYMOUS_CODING	2426	2201	734	E/A	gAg/gCg
10_43096786	10	43096786	T	A	ENSBTAG00000005547	ENSBTAT00000007295	UPSTREAM
10_43212602	10	43212602	G	A	ENSBTAG00000029512	ENSBTAT00000041891	UPSTREAM						rs109097540
10_4375946	10	4375946	C	T	ENSBTAG00000002357	ENSBTAT00000003042	3PRIME_UTR	1185					rs135934909
10_43808096	10	43808096	A	G	ENSBTAG00000011494	ENSBTAT00000015277	SYNONYMOUS_CODING	1781	1716	572	H	caT/caC	rs109326649
10_44101913	10	44101913	C	T	ENSBTAG00000011225	ENSBTAT00000014908	SYNONYMOUS_CODING	98	87	29	S	agC/agT
10_44114242	10	44114242	A	G	ENSBTAG00000011225	ENSBTAT00000014908	3PRIME_UTR	1546
10_44960383	10	44960383	C	T	ENSBTAG00000021945	ENSBTAT00000029257	INTRONIC
10_45444003	10	45444003	C	T	ENSBTAG00000015808	ENSBTAT00000020995	SYNONYMOUS_CODING	2238	2031	677	T	acG/acA	rs110455209
10_45444407	10	45444407	C	T	ENSBTAG00000015808	ENSBTAT00000020995	NON_SYNONYMOUS_CODING	1834	1627	543	A/T	Gca/Aca	rs43625881
10_45687864	10	45687864	G	A	ENSBTAG00000014493	ENSBTAT00000019269	NON_SYNONYMOUS_CODING	356	335	112	A/V	gCg/gTg
10_46838516	10	46838516	T	C	ENSBTAG00000011146	ENSBTAT00000014802	3PRIME_UTR	3602
10_48105675	10	48105675	C	T	ENSBTAG00000038920	ENSBTAT00000061287	SYNONYMOUS_CODING	228	228	76	G	ggC/ggT
10_48216883	10	48216883	C	T	ENSBTAG00000038920	ENSBTAT00000061287	SYNONYMOUS_CODING	6801	6801	2267	D	gaC/gaT	rs109219129
10_4839903	10	4839903	C	T	ENSBTAG00000035005	ENSBTAT00000049484	UPSTREAM						rs137581080
10_4963318	10	4963318	T	C	ENSBTAG00000011608	ENSBTAT00000015420	3PRIME_UTR	1646					rs110736873
10_4963700	10	4963700	G	C	ENSBTAG00000011608	ENSBTAT00000015420	3PRIME_UTR	2028
10_51290101	10	51290101	G	A	ENSBTAG00000014181	ENSBTAT00000018858	3PRIME_UTR	3412					rs43632466
10_51442360	10	51442360	T	C	ENSBTAG00000011319	ENSBTAT00000015043	SYNONYMOUS_CODING	1794	1794	598	H	caT/caC
10_51534597	10	51534597	T	A	ENSBTAG00000012391	ENSBTAT00000016444	SYNONYMOUS_CODING	1126	1044	348	R	cgA/cgT	rs43631616
10_51842861	10	51842861	T	C	ENSBTAG00000011764	ENSBTAT00000015622	WITHIN_NON_CODING_GENE	640
10_51842876	10	51842876	A	G	ENSBTAG00000011764	ENSBTAT00000015622	WITHIN_NON_CODING_GENE	625
10_53089385	10	53089385	T	C	ENSBTAG00000002586	ENSBTAT00000035927	3PRIME_UTR	4511					rs109977381
10_5410431	10	5410431	G	A	ENSBTAG00000044071	ENSBTAT00000061359	SYNONYMOUS_CODING	330	330	110	F	ttC/ttT
10_54418534	10	54418534	T	C	ENSBTAG00000000565	ENSBTAT00000000738	SYNONYMOUS_CODING	3717	3717	1239	N	aaT/aaC	rs133159132
10_54604380	10	54604380	G	C	ENSBTAG00000013793	ENSBTAT00000018331	SYNONYMOUS_CODING	2943	2943	981	V	gtG/gtC	rs137712252
10_55171164	10	55171164	C	T	ENSBTAG00000001342	ENSBTAT00000001767	SYNONYMOUS_CODING	174	132	44	R	cgC/cgT	rs137538231
10_59615446	10	59615446	T	A	ENSBTAG00000013616	ENSBTAT00000061383	NON_SYNONYMOUS_CODING	1109	1109	370	Q/L	cAg/cTg	rs42488391
10_59913117	10	59913117	A	G	ENSBTAG00000031165	ENSBTAT00000044081	NON_SYNONYMOUS_CODING	3415	3415	1139	I/V	Ata/Gta
10_60919320	10	60919320	G	A	ENSBTAG00000006201	ENSBTAT00000008144	SYNONYMOUS_CODING	369	219	73	Y	taC/taT
10_61140071	10	61140071	C	A	ENSBTAG00000004011	ENSBTAT00000005236	SYNONYMOUS_CODING	1329	1206	402	P	ccG/ccT	rs135535428
10_65766827	10	65766827	A	G	ENSBTAG00000014501	ENSBTAT00000019278	3PRIME_UTR	2608					rs134286088
10_65766966	10	65766966	G	C	ENSBTAG00000014501	ENSBTAT00000019278	3PRIME_UTR	2469					rs136578318
10_65767100	10	65767100	C	T	ENSBTAG00000014501	ENSBTAT00000019278	3PRIME_UTR	2335					rs110352937
10_65814754	10	65814754	A	G	ENSBTAG00000014501	ENSBTAT00000019278	SYNONYMOUS_CODING	412	288	96	H	caT/caC	rs109530665
10_6711964	10	6711964	G	A	ENSBTAG00000007840	ENSBTAT00000010315	3PRIME_UTR	3402					rs110127766
10_67264947	10	67264947	G	A	ENSBTAG00000017141	ENSBTAT00000022778	SYNONYMOUS_CODING	380	291	97	T	acG/acA	rs135754839
10_67272196	10	67272196	C	T	ENSBTAG00000017141	ENSBTAT00000022778	3PRIME_UTR	1227					rs137015208
10_67756385	10	67756385	C	T	ENSBTAG00000021986	ENSBTAT00000043779	5PRIME_UTR	107
10_69914372	10	69914372	C	T	ENSBTAG00000013043	ENSBTAT00000017337	UPSTREAM						rs109877434
10_70014752	10	70014752	C	T	ENSBTAG00000012998	ENSBTAT00000017282	NON_SYNONYMOUS_CODING	406	406	136	P/S	Ccc/Tcc
10_70887086	10	70887086	G	A	ENSBTAG00000018898	ENSBTAT00000025155	NON_SYNONYMOUS_CODING	2352	2155	719	V/I	Gtt/Att	rs43643741
10_70887724	10	70887724	T	C	ENSBTAG00000018898	ENSBTAT00000025155	SYNONYMOUS_CODING	2990	2793	931	N	aaT/aaC	rs133301968
10_70929629	10	70929629	T	C	ENSBTAG00000010503	ENSBTAT00000013873	3PRIME_UTR	627
10_70958572	10	70958572	A	G	ENSBTAG00000004631	ENSBTAT00000008528	NON_SYNONYMOUS_CODING	889	728	243	H/R	cAt/cGt	rs109552508
10_70961029	10	70961029	C	T	ENSBTAG00000004631	ENSBTAT00000008528	SYNONYMOUS_CODING	1049	888	296	Y	taC/taT	rs43642073
10_70990535	10	70990535	G	A	ENSBTAG00000004631	ENSBTAT00000008528	NON_SYNONYMOUS_CODING	2845	2684	895	S/N	aGt/aAt	rs43642038
10_70990545	10	70990545	C	T	ENSBTAG00000004631	ENSBTAT00000008528	SYNONYMOUS_CODING	2855	2694	898	V	gtC/gtT	rs43642039
10_70990621	10	70990621	C	T	ENSBTAG00000004631	ENSBTAT00000008528	SYNONYMOUS_CODING	2931	2770	924	L	Ctg/Ttg	rs43642040
10_71011017	10	71011017	T	C	ENSBTAG00000004631	ENSBTAT00000008528	SYNONYMOUS_CODING	3821	3660	1220	S	tcT/tcC	rs42848262
10_71916039	10	71916039	T	C	ENSBTAG00000005984	ENSBTAT00000007855	3PRIME_UTR	4348
10_72027296	10	72027296	G	C	ENSBTAG00000011448	ENSBTAT00000015213	DOWNSTREAM						rs136816580
10_72768367	10	72768367	A	G	ENSBTAG00000018127	ENSBTAT00000024128	3PRIME_UTR	1623					rs42360238
10_73378462	10	73378462	T	G	ENSBTAG00000007931	ENSBTAT00000010428	UPSTREAM
10_75876044	10	75876044	C	T	ENSBTAG00000017200	ENSBTAT00000022858	3PRIME_UTR	1451
10_75876363	10	75876363	G	A	ENSBTAG00000017200	ENSBTAT00000022858	3PRIME_UTR	1770
10_75876412	10	75876412	G	C	ENSBTAG00000017200	ENSBTAT00000022858	3PRIME_UTR	1819					rs109457311
10_76640122	10	76640122	C	T	ENSBTAG00000025450	ENSBTAT00000029285	SYNONYMOUS_CODING	16545	16545	5515	D	gaC/gaT
10_76892360	10	76892360	A	G	ENSBTAG00000009641	ENSBTAT00000012704	SYNONYMOUS_CODING	787	771	257	A	gcA/gcG	rs135405165
10_76928146	10	76928146	C	G	ENSBTAG00000009642	ENSBTAT00000012705	NON_SYNONYMOUS_CODING	674	674	225	T/R	aCa/aGa	rs43703891
10_77184645	10	77184645	C	T	ENSBTAG00000001551	ENSBTAT00000063605	SYNONYMOUS_CODING	810	810	270	N	aaC/aaT
10_77195915	10	77195915	T	C	ENSBTAG00000001551	ENSBTAT00000063605	NON_SYNONYMOUS_CODING	3176	3176	1059	V/A	gTg/gCg	rs110595298
10_77202467	10	77202467	G	A	ENSBTAG00000004732	ENSBTAT00000006213	SYNONYMOUS_CODING	6714	6714	2238	H	caC/caT
10_77222486	10	77222486	G	A	ENSBTAG00000004732	ENSBTAT00000006213	SYNONYMOUS_CODING	5289	5289	1763	D	gaC/gaT
10_77234006	10	77234006	G	C	ENSBTAG00000004732	ENSBTAT00000006213	NON_SYNONYMOUS_CODING	3276	3276	1092	D/E	gaC/gaG
10_77234231	10	77234231	C	T	ENSBTAG00000004732	ENSBTAT00000006213	SYNONYMOUS_CODING	3051	3051	1017	T	acG/acA	rs110134942
10_77240917	10	77240917	A	G	ENSBTAG00000004732	ENSBTAT00000006213	SYNONYMOUS_CODING	2400	2400	800	R	cgT/cgC	rs110838012
10_77241244	10	77241244	A	G	ENSBTAG00000004732	ENSBTAT00000006213	SYNONYMOUS_CODING	2073	2073	691	R	cgT/cgC	rs108988940
10_77376711	10	77376711	A	G	ENSBTAG00000048112	ENSBTAT00000064532	DOWNSTREAM
10_77377852	10	77377852	A	G	ENSBTAG00000048112	ENSBTAT00000064532	DOWNSTREAM						rs110082589
10_78164295	10	78164295	A	G	ENSBTAG00000019819	ENSBTAT00000026406	SYNONYMOUS_CODING	1553	1446	482	L	ctA/ctG	rs109168606
10_78164825	10	78164825	A	G	ENSBTAG00000019819	ENSBTAT00000026406	3PRIME_UTR	2083
10_78463772	10	78463772	C	T	ENSBTAG00000037625	ENSBTAT00000052820	SYNONYMOUS_CODING	504	504	168	Y	taC/taT
10_78463810	10	78463810	G	A	ENSBTAG00000037625	ENSBTAT00000052820	NON_SYNONYMOUS_CODING	542	542	181	R/K	aGa/aAa
10_7894648	10	7894648	G	A	ENSBTAG00000020199	ENSBTAT00000026902	NON_SYNONYMOUS_CODING	1001	868	290	V/I	Gtc/Atc
10_7895258	10	7895258	G	C	ENSBTAG00000020199	ENSBTAT00000026902	3PRIME_UTR	1611					rs109379196
10_7895525	10	7895525	A	G	ENSBTAG00000020199	ENSBTAT00000026902	3PRIME_UTR	1878					rs110582598
10_80216245	10	80216245	T	C	ENSBTAG00000014334	ENSBTAT00000043260	NON_SYNONYMOUS_CODING	4258	4258	1420	I/V	Ata/Gta
10_80216416	10	80216416	A	C	ENSBTAG00000014334	ENSBTAT00000043260	NON_SYNONYMOUS_CODING	4087	4087	1363	S/A	Tcg/Gcg
10_80216420	10	80216420	C	T	ENSBTAG00000014334	ENSBTAT00000043260	SYNONYMOUS_CODING	4083	4083	1361	L	ctG/ctA
10_80218628	10	80218628	G	A	ENSBTAG00000014334	ENSBTAT00000043260	SYNONYMOUS_CODING	3357	3357	1119	G	ggC/ggT
10_80222550	10	80222550	C	T	ENSBTAG00000014334	ENSBTAT00000043260	NON_SYNONYMOUS_CODING	2884	2884	962	G/S	Ggc/Agc
10_80966854	10	80966854	A	G	ENSBTAG00000025434	ENSBTAT00000035742	3PRIME_UTR	1522					rs110606881
10_81357603	10	81357603	G	A	ENSBTAG00000010052	ENSBTAT00000013255	NON_SYNONYMOUS_CODING	565	565	189	V/I	Gtc/Atc	rs109040518
10_81493793	10	81493793	C	G	ENSBTAG00000009998	ENSBTAT00000013186	3PRIME_UTR	2812
10_81494103	10	81494103	A	C	ENSBTAG00000009998	ENSBTAT00000013186	3PRIME_UTR	3122
10_81797743	10	81797743	G	T	ENSBTAG00000003857	ENSBTAT00000005032	NON_SYNONYMOUS_CODING	602	566	189	S/I	aGc/aTc
10_81865120	10	81865120	G	A	ENSBTAG00000001881	ENSBTAT00000002446	DOWNSTREAM
10_82097112	10	82097112	C	T	ENSBTAG00000030599	ENSBTAT00000043227	SYNONYMOUS_CODING	1405	1146	382	R	cgC/cgT
10_82102013	10	82102013	T	A	ENSBTAG00000030599	ENSBTAT00000043227	3PRIME_UTR	1706					rs136067462
10_82128691	10	82128691	A	G	ENSBTAG00000027080	ENSBTAT00000022798	SYNONYMOUS_CODING	2472	2472	824	V	gtT/gtC	rs42499976
10_82347712	10	82347712	A	C	ENSBTAG00000007586	ENSBTAT00000020908	NON_SYNONYMOUS_CODING	495	403	135	S/A	Tcc/Gcc	rs109025516
10_8507653	10	8507653	G	A	ENSBTAG00000020205	ENSBTAT00000026909	NON_SYNONYMOUS_CODING	1324	1324	442	V/I	Gtc/Atc
10_8523840	10	8523840	A	G	ENSBTAG00000020212	ENSBTAT00000026917	DOWNSTREAM						rs110584235
10_85358758	10	85358758	G	A	ENSBTAG00000046814	ENSBTAT00000002891	NON_SYNONYMOUS_CODING	390	245	82	R/H	cGc/cAc
10_85364836	10	85364836	C	T	ENSBTAG00000046814	ENSBTAT00000002891	SYNONYMOUS_CODING	1039	894	298	N	aaC/aaT	rs43645877
10_85379932	10	85379932	G	A	ENSBTAG00000002843	ENSBTAT00000003683	NON_SYNONYMOUS_CODING	1006	883	295	V/I	Gta/Ata
10_85380132	10	85380132	T	C	ENSBTAG00000002843	ENSBTAT00000003683	SYNONYMOUS_CODING	1206	1083	361	Y	taT/taC
10_85535453	10	85535453	C	T	ENSBTAG00000009272	ENSBTAT00000012216	SYNONYMOUS_CODING	1215	1215	405	R	agG/agA
10_86171323	10	86171323	C	T	ENSBTAG00000043732	ENSBTAT00000060724	DOWNSTREAM
10_86341783	10	86341783	G	A	ENSBTAG00000020379	ENSBTAT00000043122	3PRIME_UTR	3202
10_86342135	10	86342135	G	A	ENSBTAG00000020379	ENSBTAT00000043122	3PRIME_UTR	2850
10_86342438	10	86342438	T	C	ENSBTAG00000020379	ENSBTAT00000043122	SYNONYMOUS_CODING	2657	2331	777	A	gcA/gcG	rs109220482
10_86429621	10	86429621	A	G	ENSBTAG00000008287	ENSBTAT00000010906	SYNONYMOUS_CODING	678	678	226	P	ccA/ccG
10_86456220	10	86456220	G	C	ENSBTAG00000008287	ENSBTAT00000010906	NON_SYNONYMOUS_CODING	3154	3154	1052	V/L	Gtg/Ctg	rs43642878
10_86658336	10	86658336	G	A	ENSBTAG00000008664	ENSBTAT00000011424	SYNONYMOUS_CODING	794	765	255	A	gcG/gcA	rs43705155
10_86770372	10	86770372	G	C	ENSBTAG00000005694	ENSBTAT00000007481	3PRIME_UTR	1071					rs43641369
10_87345142	10	87345142	C	T	ENSBTAG00000026909	ENSBTAT00000038502	NON_SYNONYMOUS_CODING	431	431	144	A/V	gCa/gTa
10_87345252	10	87345252	C	G	ENSBTAG00000026909	ENSBTAT00000038502	NON_SYNONYMOUS_CODING	541	541	181	H/D	Cat/Gat
10_87345254	10	87345254	T	C	ENSBTAG00000026909	ENSBTAT00000038502	SYNONYMOUS_CODING	543	543	181	H	caT/caC
10_89600040	10	89600040	A	G	ENSBTAG00000002706	ENSBTAT00000003503	SYNONYMOUS_CODING	468	261	87	P	ccA/ccG	rs43646788
10_89688495	10	89688495	C	T	ENSBTAG00000020475	ENSBTAT00000027283	3PRIME_UTR	2393
10_89923736	10	89923736	G	A	ENSBTAG00000008136	ENSBTAT00000010697	SYNONYMOUS_CODING	1557	1533	511	H	caC/caT	rs43648117
10_90133949	10	90133949	A	G	ENSBTAG00000012106	ENSBTAT00000016066	NON_SYNONYMOUS_CODING	1510	1442	481	Q/R	cAg/cGg	rs110277607
10_90134428	10	90134428	C	T	ENSBTAG00000012106	ENSBTAT00000016066	3PRIME_UTR	1989					rs109230780
10_9040463	10	9040463	C	A	ENSBTAG00000005016	ENSBTAT00000006605	3PRIME_UTR	3658					rs43706508
10_9040636	10	9040636	C	T	ENSBTAG00000005016	ENSBTAT00000006605	3PRIME_UTR	3485					rs110764223
10_9157282	10	9157282	G	A	ENSBTAG00000005016	ENSBTAT00000006605	SYNONYMOUS_CODING	1627	1587	529	D	gaC/gaT	rs137816953
10_9182308	10	9182308	G	A	ENSBTAG00000005016	ENSBTAT00000006605	NON_SYNONYMOUS_CODING	909	869	290	P/L	cCg/cTg
10_93785936	10	93785936	C	T	ENSBTAG00000025308	ENSBTAT00000061260	NON_SYNONYMOUS_CODING	415	415	139	D/N	Gac/Aac
10_93916347	10	93916347	T	C	ENSBTAG00000008083	ENSBTAT00000010628	SYNONYMOUS_CODING	1680	1680	560	S	tcA/tcG	rs110493106
10_93935321	10	93935321	C	T	ENSBTAG00000008083	ENSBTAT00000010628	SYNONYMOUS_CODING	828	828	276	L	ttG/ttA	rs43118944
10_99351825	10	99351825	G	A	ENSBTAG00000002900	ENSBTAT00000003768	WITHIN_NON_CODING_GENE	604
11_100226199	11	100226199	A	G	ENSBTAG00000020305	ENSBTAT00000027059	SYNONYMOUS_CODING	348	288	96	P	ccT/ccC
11_100915284	11	100915284	C	T	ENSBTAG00000013072	ENSBTAT00000017383	SYNONYMOUS_CODING	178	123	41	N	aaC/aaT	rs109636269
11_100915308	11	100915308	A	G	ENSBTAG00000013072	ENSBTAT00000017383	SYNONYMOUS_CODING	202	147	49	S	tcA/tcG	rs109754022
11_100915320	11	100915320	C	T	ENSBTAG00000013072	ENSBTAT00000017383	SYNONYMOUS_CODING	214	159	53	Y	taC/taT	rs110532757
11_100932992	11	100932992	C	T	ENSBTAG00000013072	ENSBTAT00000017383	SYNONYMOUS_CODING	505	450	150	N	aaC/aaT	rs41572588
11_101142999	11	101142999	A	G	ENSBTAG00000017976	ENSBTAT00000023920	SYNONYMOUS_CODING	1395	1395	465	P	ccA/ccG	rs110733017
11_101149460	11	101149460	C	T	ENSBTAG00000017976	ENSBTAT00000023920	NON_SYNONYMOUS_CODING	1991	1991	664	P/L	cCa/cTa	rs110919562
11_101343615	11	101343615	G	A	ENSBTAG00000046484	ENSBTAT00000063294	3PRIME_UTR	468
11_101407275	11	101407275	C	T	ENSBTAG00000021896	ENSBTAT00000029190	SYNONYMOUS_CODING	4440	4440	1480	A	gcC/gcT
11_101502842	11	101502842	C	A	ENSBTAG00000021205	ENSBTAT00000028257	SYNONYMOUS_CODING	578	378	126	I	atC/atA
11_101516511	11	101516511	C	T	ENSBTAG00000021205	ENSBTAT00000028257	SYNONYMOUS_CODING	872	672	224	C	tgC/tgT
11_101516815	11	101516815	C	T	ENSBTAG00000021205	ENSBTAT00000028257	3PRIME_UTR	1176					rs109675285
11_101517098	11	101517098	C	T	ENSBTAG00000021205	ENSBTAT00000028257	3PRIME_UTR	1459
11_101667491	11	101667491	A	G	ENSBTAG00000010805	ENSBTAT00000014315	DOWNSTREAM						rs135440179
11_101769500	11	101769500	T	C	ENSBTAG00000020791	ENSBTAT00000032663	SYNONYMOUS_CODING	690	690	230	P	ccA/ccG	rs133098885
11_101977335	11	101977335	C	T	ENSBTAG00000000382	ENSBTAT00000000493	3PRIME_UTR	1259					rs41255231
11_101977557	11	101977557	T	C	ENSBTAG00000000382	ENSBTAT00000000493	3PRIME_UTR	1037
11_102372360	11	102372360	C	T	ENSBTAG00000024822	ENSBTAT00000042924	3PRIME_UTR	8018					rs41255381
11_102372685	11	102372685	T	C	ENSBTAG00000024822	ENSBTAT00000042924	NON_SYNONYMOUS_CODING	7693	7693	2565	T/A	Acc/Gcc
11_102372838	11	102372838	C	T	ENSBTAG00000024822	ENSBTAT00000042924	NON_SYNONYMOUS_CODING	7540	7540	2514	A/T	Gca/Aca
11_102395699	11	102395699	T	C	ENSBTAG00000024822	ENSBTAT00000042924	NON_SYNONYMOUS_CODING	6236	6236	2079	H/R	cAt/cGt	rs109464426
11_102416127	11	102416127	A	G	ENSBTAG00000024822	ENSBTAT00000042924	SYNONYMOUS_CODING	5100	5100	1700	Y	taT/taC	rs109047274
11_102416178	11	102416178	C	T	ENSBTAG00000024822	ENSBTAT00000042924	SYNONYMOUS_CODING	5049	5049	1683	S	tcG/tcA	rs109324860
11_102417281	11	102417281	G	T	ENSBTAG00000024822	ENSBTAT00000042924	SYNONYMOUS_CODING	3948	3948	1316	L	ctC/ctA	rs109205688
11_102418753	11	102418753	G	T	ENSBTAG00000024822	ENSBTAT00000042924	NON_SYNONYMOUS_CODING	2476	2476	826	L/I	Cta/Ata	rs109066618
11_102418844	11	102418844	T	C	ENSBTAG00000024822	ENSBTAT00000042924	SYNONYMOUS_CODING	2385	2385	795	S	tcA/tcG	rs136801760
11_102419388	11	102419388	A	G	ENSBTAG00000024822	ENSBTAT00000042924	NON_SYNONYMOUS_CODING	1841	1841	614	M/T	aTg/aCg	rs110266773
11_102419837	11	102419837	A	G	ENSBTAG00000024822	ENSBTAT00000042924	SYNONYMOUS_CODING	1392	1392	464	S	tcT/tcC	rs136505999
11_102486125	11	102486125	C	T	ENSBTAG00000018710	ENSBTAT00000024905	NON_SYNONYMOUS_CODING	2273	2227	743	V/I	Gtc/Atc
11_102780564	11	102780564	T	C	ENSBTAG00000004091	ENSBTAT00000005344	NON_SYNONYMOUS_CODING	1928	1928	643	L/S	tTa/tCa	rs110569271
11_102967236	11	102967236	T	C	ENSBTAG00000005190	ENSBTAT00000006842	SYNONYMOUS_CODING	3402	3294	1098	Q	caA/caG
11_103088118	11	103088118	A	G	ENSBTAG00000021373	ENSBTAT00000028493	SYNONYMOUS_CODING	535	510	170	P	ccA/ccG	rs137233588
11_103095316	11	103095316	T	C	ENSBTAG00000021373	ENSBTAT00000028493	SYNONYMOUS_CODING	1156	1131	377	S	tcT/tcC	rs134846232
11_103301736	11	103301736	T	C	ENSBTAG00000014678	ENSBTAT00000019538	SYNONYMOUS_CODING	73	33	11	T	acT/acC	rs41255687
11_103301757	11	103301757	T	C	ENSBTAG00000014678	ENSBTAT00000019538	SYNONYMOUS_CODING	94	54	18	I	atT/atC	rs109116595
11_103438139	11	103438139	C	T	ENSBTAG00000018975	ENSBTAT00000025261	3PRIME_UTR	3597
11_103455164	11	103455164	G	A	ENSBTAG00000006008	ENSBTAT00000007892	NON_SYNONYMOUS_CODING	3353	3353	1118	T/M	aCg/aTg
11_103757659	11	103757659	A	C	ENSBTAG00000011129	ENSBTAT00000042859	NON_SYNONYMOUS_CODING	703	703	235	F/V	Ttc/Gtc
11_103910480	11	103910480	A	G	ENSBTAG00000000054	ENSBTAT00000042731	UPSTREAM						rs137306188
11_103910814	11	103910814	C	T	ENSBTAG00000001352	ENSBTAT00000055628	3PRIME_UTR	1695
11_103939251	11	103939251	C	T	ENSBTAG00000001354	ENSBTAT00000001784	UPSTREAM						rs110133711
11_103961505	11	103961505	C	T	ENSBTAG00000023933	ENSBTAT00000042743	NON_SYNONYMOUS_CODING	2527	2527	843	V/M	Gtg/Atg	rs109246813
11_103961972	11	103961972	C	G	ENSBTAG00000023933	ENSBTAT00000042743	NON_SYNONYMOUS_CODING	2060	2060	687	G/A	gGa/gCa	rs134610258
11_103962976	11	103962976	G	A	ENSBTAG00000023933	ENSBTAT00000042743	SYNONYMOUS_CODING	1056	1056	352	A	gcC/gcT
11_103963185	11	103963185	C	T	ENSBTAG00000023933	ENSBTAT00000042743	NON_SYNONYMOUS_CODING	847	847	283	A/T	Gcc/Acc
11_104296269	11	104296269	C	T	ENSBTAG00000011554	ENSBTAT00000015353	3PRIME_UTR	1539
11_104415053	11	104415053	C	T	ENSBTAG00000015097	ENSBTAT00000020090	SYNONYMOUS_CODING	402	375	125	N	aaC/aaT	rs41665233
11_104416761	11	104416761	G	A	ENSBTAG00000001824	ENSBTAT00000002385	DOWNSTREAM						rs110837149
11_10480544	11	10480544	G	A	ENSBTAG00000006259	ENSBTAT00000047356	3PRIME_UTR	894
11_105429271	11	105429271	G	A	ENSBTAG00000012148	ENSBTAT00000016118	3PRIME_UTR	4303
11_105437969	11	105437969	G	A	ENSBTAG00000012148	ENSBTAT00000016118	SYNONYMOUS_CODING	2742	2742	914	A	gcC/gcT
11_105542619	11	105542619	T	C	ENSBTAG00000012147	ENSBTAT00000032616	SYNONYMOUS_CODING	807	759	253	P	ccA/ccG	rs135929758
11_105593345	11	105593345	A	G	ENSBTAG00000038691	ENSBTAT00000063228	NON_SYNONYMOUS_CODING	1103	761	254	H/R	cAt/cGt	rs132736053
11_105593624	11	105593624	A	G	ENSBTAG00000038691	ENSBTAT00000063228	NON_SYNONYMOUS_CODING	1382	1040	347	N/S	aAc/aGc	rs110195921
11_105595096	11	105595096	C	T	ENSBTAG00000012126	ENSBTAT00000016089	UPSTREAM
11_105595419	11	105595419	C	T	ENSBTAG00000012126	ENSBTAT00000016089	UPSTREAM						rs135986755
11_105843458	11	105843458	T	C	ENSBTAG00000023787	ENSBTAT00000032623	UPSTREAM						rs109197428
11_105860966	11	105860966	G	A	ENSBTAG00000025274	ENSBTAT00000008372	SYNONYMOUS_CODING	710	624	208	Y	taC/taT
11_106014892	11	106014892	C	A	ENSBTAG00000017851	ENSBTAT00000023729	3PRIME_UTR	1431
11_106285510	11	106285510	G	C	ENSBTAG00000010515	ENSBTAT00000013887	UPSTREAM
11_106291424	11	106291424	C	T	ENSBTAG00000010515	ENSBTAT00000013887	3PRIME_UTR	2219					rs110388112
11_106296582	11	106296582	G	A	ENSBTAG00000010497	ENSBTAT00000013869	SYNONYMOUS_CODING	1588	1533	511	D	gaC/gaT
11_106296642	11	106296642	G	A	ENSBTAG00000010497	ENSBTAT00000013869	SYNONYMOUS_CODING	1528	1473	491	S	agC/agT
11_106447769	11	106447769	T	C	ENSBTAG00000023776	ENSBTAT00000032601	UPSTREAM						rs110110094
11_106455881	11	106455881	C	T	ENSBTAG00000023776	ENSBTAT00000032601	3PRIME_UTR	634
11_107156195	11	107156195	T	C	ENSBTAG00000002042	ENSBTAT00000002646	UPSTREAM
11_107157245	11	107157245	T	A	ENSBTAG00000002042	ENSBTAT00000002646	UPSTREAM
11_107157336	11	107157336	G	A	ENSBTAG00000002042	ENSBTAT00000002646	UPSTREAM						rs135612123
11_107244312	11	107244312	G	A	ENSBTAG00000002046	ENSBTAT00000002651	SYNONYMOUS_CODING	93	33	11	L	ctG/ctA
11_107246543	11	107246543	T	C	ENSBTAG00000002046	ENSBTAT00000002651	3PRIME_UTR	1095					rs29021672
11_10889872	11	10889872	T	C	ENSBTAG00000011172	ENSBTAT00000047267	NON_SYNONYMOUS_CODING	9031	9031	3011	T/A	Aca/Gca	rs108996491
11_11202977	11	11202977	C	T	ENSBTAG00000008764	ENSBTAT00000011544	DOWNSTREAM						rs43660356
11_13162759	11	13162759	G	A	ENSBTAG00000009242	ENSBTAT00000012184	SYNONYMOUS_CODING	5193	5193	1731	S	agC/agT	rs43662396
11_13221665	11	13221665	T	C	ENSBTAG00000009242	ENSBTAT00000012184	SYNONYMOUS_CODING	1533	1533	511	V	gtA/gtG	rs43668892
11_13221692	11	13221692	G	A	ENSBTAG00000009242	ENSBTAT00000012184	SYNONYMOUS_CODING	1506	1506	502	H	caC/caT	rs43668891
11_13234389	11	13234389	C	T	ENSBTAG00000009242	ENSBTAT00000012184	SYNONYMOUS_CODING	1056	1056	352	P	ccG/ccA	rs43668868
11_13234661	11	13234661	T	C	ENSBTAG00000009242	ENSBTAT00000012184	NON_SYNONYMOUS_CODING	784	784	262	M/V	Atg/Gtg
11_13235084	11	13235084	C	T	ENSBTAG00000009242	ENSBTAT00000012184	NON_SYNONYMOUS_CODING	361	361	121	V/I	Gta/Ata	rs110794247
11_13444437	11	13444437	T	C	ENSBTAG00000010623	ENSBTAT00000014047	DOWNSTREAM						rs43664566
11_13444811	11	13444811	G	A	ENSBTAG00000010623	ENSBTAT00000014047	DOWNSTREAM
11_13444992	11	13444992	A	G	ENSBTAG00000010623	ENSBTAT00000014047	DOWNSTREAM
11_13445366	11	13445366	G	A	ENSBTAG00000010623	ENSBTAT00000014047	DOWNSTREAM						rs137129171
11_14166035	11	14166035	T	C	ENSBTAG00000008674	ENSBTAT00000011436	3PRIME_UTR	1330
11_14827610	11	14827610	A	G	ENSBTAG00000010898	ENSBTAT00000014475	3PRIME_UTR	1447
11_14827829	11	14827829	T	C	ENSBTAG00000010898	ENSBTAT00000014475	3PRIME_UTR	1666
11_16159006	11	16159006	A	G	ENSBTAG00000008548	ENSBTAT00000011270	SYNONYMOUS_CODING	1216	1188	396	G	ggT/ggC	rs136749781
11_16159237	11	16159237	T	C	ENSBTAG00000008548	ENSBTAT00000011270	SYNONYMOUS_CODING	985	957	319	P	ccA/ccG	rs135366423
11_16159270	11	16159270	G	A	ENSBTAG00000008548	ENSBTAT00000011270	SYNONYMOUS_CODING	952	924	308	N	aaC/aaT	rs136693476
11_170507	11	170507	T	C	ENSBTAG00000015965	ENSBTAT00000021230	SYNONYMOUS_CODING	324	252	84	Y	taT/taC	rs43479396
11_181477	11	181477	A	G	ENSBTAG00000015965	ENSBTAT00000021230	3PRIME_UTR	1500					rs43480156
11_1895868	11	1895868	A	G	ENSBTAG00000034657	ENSBTAT00000049092	DOWNSTREAM						rs43660279
11_1895983	11	1895983	A	G	ENSBTAG00000008241	ENSBTAT00000010843	SYNONYMOUS_CODING	1222	1209	403	D	gaT/gaC	rs43660280
11_19041686	11	19041686	G	A	ENSBTAG00000009020	ENSBTAT00000011877	NON_SYNONYMOUS_CODING	2998	2998	1000	G/S	Ggt/Agt	rs110395562
11_1913017	11	1913017	G	A	ENSBTAG00000008241	ENSBTAT00000010843	NON_SYNONYMOUS_CODING	210	197	66	A/V	gCg/gTg	rs43659074
11_19352958	11	19352958	C	T	ENSBTAG00000018590	ENSBTAT00000024742	SYNONYMOUS_CODING	1800	1800	600	E	gaG/gaA	rs134991644
11_19474768	11	19474768	G	C	ENSBTAG00000014310	ENSBTAT00000019031	NON_SYNONYMOUS_CODING	5436	5436	1812	I/M	atC/atG
11_19613631	11	19613631	T	C	ENSBTAG00000008703	ENSBTAT00000011469	SYNONYMOUS_CODING	460	174	58	R	agA/agG
11_19616163	11	19616163	A	G	ENSBTAG00000008703	ENSBTAT00000011469	SYNONYMOUS_CODING	349	63	21	N	aaT/aaC	rs133924180
11_19663740	11	19663740	T	G	ENSBTAG00000039770	ENSBTAT00000053855	NON_SYNONYMOUS_CODING	2709	2669	890	D/A	gAt/gCt
11_19680113	11	19680113	T	C	ENSBTAG00000001113	ENSBTAT00000001470	UPSTREAM						rs133411440
11_19693185	11	19693185	G	A	ENSBTAG00000001113	ENSBTAT00000001470	SYNONYMOUS_CODING	563	504	168	T	acG/acA	rs109314450
11_20707212	11	20707212	T	C	ENSBTAG00000016167	ENSBTAT00000061283	SYNONYMOUS_CODING	400	399	133	P	ccA/ccG
11_20729016	11	20729016	G	C	ENSBTAG00000016167	ENSBTAT00000061283	INTRONIC						rs137472396
11_20930212	11	20930212	T	C	ENSBTAG00000020567	ENSBTAT00000027405	3PRIME_UTR	2159					rs135024012
11_21057358	11	21057358	T	C	ENSBTAG00000021102	ENSBTAT00000028111	NON_SYNONYMOUS_CODING	488	446	149	M/T	aTg/aCg
11_21094431	11	21094431	T	C	ENSBTAG00000021102	ENSBTAT00000028111	3PRIME_UTR	1576					rs43672357
11_21094678	11	21094678	G	A	ENSBTAG00000021102	ENSBTAT00000028111	3PRIME_UTR	1823
11_21094876	11	21094876	T	C	ENSBTAG00000021102	ENSBTAT00000028111	3PRIME_UTR	2021					rs43672356
11_21151432	11	21151432	G	A	ENSBTAG00000015521	ENSBTAT00000020624	SYNONYMOUS_CODING	824	411	137	P	ccG/ccA	rs43671184
11_2122546	11	2122546	G	A	ENSBTAG00000011553	ENSBTAT00000015354	SYNONYMOUS_CODING	216	48	16	A	gcG/gcA	rs41257025
11_2124143	11	2124143	T	C	ENSBTAG00000011553	ENSBTAT00000015354	SYNONYMOUS_CODING	498	330	110	C	tgT/tgC
11_21643162	11	21643162	T	C	ENSBTAG00000016442	ENSBTAT00000061256	SYNONYMOUS_CODING	615	597	199	A	gcA/gcG	rs43666559
11_22045364	11	22045364	G	C	ENSBTAG00000017318	ENSBTAT00000023028	3PRIME_UTR	978
11_22101973	11	22101973	T	C	ENSBTAG00000004722	ENSBTAT00000006195	NON_SYNONYMOUS_CODING	437	427	143	T/A	Act/Gct	rs136071714
11_2349192	11	2349192	C	G	ENSBTAG00000000848	ENSBTAT00000001130	SYNONYMOUS_CODING	4482	4482	1494	L	ctG/ctC	rs110262346
11_2351264	11	2351264	T	C	ENSBTAG00000000848	ENSBTAT00000001130	SYNONYMOUS_CODING	3921	3921	1307	L	ttA/ttG	rs43655783
11_2351659	11	2351659	G	A	ENSBTAG00000000848	ENSBTAT00000001130	SYNONYMOUS_CODING	3708	3708	1236	H	caC/caT	rs43655787
11_2358420	11	2358420	G	A	ENSBTAG00000000848	ENSBTAT00000001130	SYNONYMOUS_CODING	1956	1956	652	S	agC/agT	rs41661854
11_2358486	11	2358486	T	C	ENSBTAG00000000848	ENSBTAT00000001130	SYNONYMOUS_CODING	1890	1890	630	A	gcA/gcG	rs41661853
11_2359599	11	2359599	G	A	ENSBTAG00000000848	ENSBTAT00000001130	SYNONYMOUS_CODING	1800	1800	600	G	ggC/ggT
11_2359686	11	2359686	G	A	ENSBTAG00000000848	ENSBTAT00000001130	SYNONYMOUS_CODING	1713	1713	571	G	ggC/ggT
11_2360470	11	2360470	A	G	ENSBTAG00000000848	ENSBTAT00000001130	SYNONYMOUS_CODING	1620	1620	540	Y	taT/taC
11_24757799	11	24757799	G	A	ENSBTAG00000010935	ENSBTAT00000014526	SYNONYMOUS_CODING	1235	924	308	L	ctG/ctA	rs109866889
11_2762243	11	2762243	A	G	ENSBTAG00000010846	ENSBTAT00000014394	SYNONYMOUS_CODING	2145	2145	715	P	ccA/ccG	rs43663168
11_2769375	11	2769375	C	A	ENSBTAG00000010849	ENSBTAT00000014398	NON_SYNONYMOUS_CODING	698	681	227	E/D	gaG/gaT	rs41665725
11_2775930	11	2775930	G	A	ENSBTAG00000010849	ENSBTAT00000014398	UPSTREAM
11_2776052	11	2776052	C	T	ENSBTAG00000010849	ENSBTAT00000014398	UPSTREAM						rs43660898
11_2776092	11	2776092	G	C	ENSBTAG00000010849	ENSBTAT00000014398	UPSTREAM						rs110466986
11_28660404	11	28660404	C	T	ENSBTAG00000003711	ENSBTAT00000004836	SYNONYMOUS_CODING	1566	1401	467	N	aaC/aaT
11_28666848	11	28666848	A	C	ENSBTAG00000003711	ENSBTAT00000004836	3PRIME_UTR	2795
11_28666865	11	28666865	C	C	ENSBTAG00000003711	ENSBTAT00000004836	3PRIME_UTR	2812
11_28668422	11	28668422	G	A	ENSBTAG00000003711	ENSBTAT00000004836	3PRIME_UTR	4369					rs43675117
11_28668497	11	28668497	A	G	ENSBTAG00000003711	ENSBTAT00000004836	3PRIME_UTR	4444					rs43675116
11_29052542	11	29052542	A	G	ENSBTAG00000008987	ENSBTAT00000011826	3PRIME_UTR	2614
11_29730481	11	29730481	C	T	ENSBTAG00000002742	ENSBTAT00000003556	3PRIME_UTR	3082					rs137330609
11_29984423	11	29984423	T	C	ENSBTAG00000001424	ENSBTAT00000001867	NON_SYNONYMOUS_CODING	1928	1928	643	I/T	aTa/aCa	rs43673465
11_29988775	11	29988775	C	T	ENSBTAG00000001424	ENSBTAT00000001867	SYNONYMOUS_CODING	3687	3687	1229	N	aaC/aaT
11_29988805	11	29988805	A	C	ENSBTAG00000001424	ENSBTAT00000001867	SYNONYMOUS_CODING	3717	3717	1239	I	atA/atC
11_30534958	11	30534958	G	A	ENSBTAG00000015151	ENSBTAT00000020154	SYNONYMOUS_CODING	492	492	164	L	ctG/ctA
11_30556773	11	30556773	G	A	ENSBTAG00000015151	ENSBTAT00000020154	SYNONYMOUS_CODING	1131	1131	377	S	tcG/tcA	rs110734002
11_30723304	11	30723304	T	C	ENSBTAG00000004168	ENSBTAT00000005457	SYNONYMOUS_CODING	1149	1149	383	L	ctT/ctC	rs109844813
11_30723745	11	30723745	A	T	ENSBTAG00000004168	ENSBTAT00000005457	SYNONYMOUS_CODING	1590	1590	530	V	gtA/gtT	rs109856306
11_30723831	11	30723831	G	T	ENSBTAG00000004168	ENSBTAT00000005457	NON_SYNONYMOUS_CODING	1676	1676	559	W/L	tGg/tTg	rs110612509
11_3123217	11	3123217	G	C	ENSBTAG00000006744	ENSBTAT00000008872	NON_SYNONYMOUS_CODING	1025	1025	342	T/S	aCt/aGt
11_36255413	11	36255413	C	T	ENSBTAG00000019458	ENSBTAT00000025921	3PRIME_UTR	1986
11_36424762	11	36424762	A	C	ENSBTAG00000000102	ENSBTAT00000000111	UPSTREAM
11_36425238	11	36425238	G	A	ENSBTAG00000000102	ENSBTAT00000000111	UPSTREAM
11_36862255	11	36862255	G	A	ENSBTAG00000006852	ENSBTAT00000008994	3PRIME_UTR	727					rs109638706
11_3702038	11	3702038	C	G	ENSBTAG00000004814	ENSBTAT00000006322	NON_SYNONYMOUS_CODING	899	899	300	T/S	aCc/aGc	rs136608779
11_3759020	11	3759020	G	C	ENSBTAG00000014873	ENSBTAT00000019802	3PRIME_UTR	613					rs43656987
11_3759222	11	3759222	T	C	ENSBTAG00000014873	ENSBTAT00000019802	3PRIME_UTR	411
11_37623689	11	37623689	T	C	ENSBTAG00000011104	ENSBTAT00000014745	NON_SYNONYMOUS_CODING	2872	2872	958	I/V	Ata/Gta	rs110129840
11_37834414	11	37834414	G	C	ENSBTAG00000015481	ENSBTAT00000020573	NON_SYNONYMOUS_CODING	1203	1025	342	A/G	gCa/gGa
11_3794827	11	3794827	A	G	ENSBTAG00000014873	ENSBTAT00000019802	UPSTREAM						rs43656597
11_38298131	11	38298131	A	G	ENSBTAG00000046259	ENSBTAT00000063237	WITHIN_NON_CODING_GENE	132
11_38298169	11	38298169	T	G	ENSBTAG00000046259	ENSBTAT00000063237	WITHIN_NON_CODING_GENE	170
11_38298213	11	38298213	A	G	ENSBTAG00000046259	ENSBTAT00000063237	WITHIN_NON_CODING_GENE	214
11_38298327	11	38298327	C	T	ENSBTAG00000046259	ENSBTAT00000063237	WITHIN_NON_CODING_GENE	328
11_40649744	11	40649744	A	T	ENSBTAG00000033801	ENSBTAT00000047969	SYNONYMOUS_CODING	1374	1224	408	P	ccA/ccT	rs136847287
11_4283458	11	4283458	T	C	ENSBTAG00000003965	ENSBTAT00000005171	SYNONYMOUS_CODING	956	867	289	H	caT/caC
11_4321205	11	4321205	G	A	ENSBTAG00000038949	ENSBTAT00000005183	SYNONYMOUS_CODING	630	411	137	T	acG/acA
11_43885600	11	43885600	C	T	ENSBTAG00000002557	ENSBTAT00000003312	3PRIME_UTR	1079					rs135396176
11_43885803	11	43885803	A	G	ENSBTAG00000002557	ENSBTAT00000003312	SYNONYMOUS_CODING	876	852	284	N	aaT/aaC	rs136722073
11_4414408	11	4414408	T	C	ENSBTAG00000004544	ENSBTAT00000009353	3PRIME_UTR	1094					rs42835735
11_44479303	11	44479303	C	T	ENSBTAG00000000157	ENSBTAT00000000181	3PRIME_UTR	2028
11_44509474	11	44509474	C	T	ENSBTAG00000000157	ENSBTAT00000000181	UPSTREAM						rs43703917
11_44526114	11	44526114	G	A	ENSBTAG00000000152	ENSBTAT00000045527	SYNONYMOUS_CODING	6327	6327	2109	D	gaC/gaT
11_4584645	11	4584645	G	A	ENSBTAG00000043999	ENSBTAT00000061518	SYNONYMOUS_CODING	1203	1203	401	T	acC/acT	rs42695004
11_46106815	11	46106815	C	T	ENSBTAG00000014159	ENSBTAT00000018815	SYNONYMOUS_CODING	1107	1107	369	P	ccC/ccT
11_46106879	11	46106879	C	T	ENSBTAG00000014159	ENSBTAT00000018815	3PRIME_UTR	1171					rs134997823
11_46119760	11	46119760	C	T	ENSBTAG00000014166	ENSBTAT00000018830	SYNONYMOUS_CODING	432	408	136	Y	taC/taT	rs134259465
11_46119801	11	46119801	A	G	ENSBTAG00000014166	ENSBTAT00000018830	NON_SYNONYMOUS_CODING	473	449	150	N/S	aAc/aGc
11_46128175	11	46128175	T	C	ENSBTAG00000014166	ENSBTAT00000018830	SYNONYMOUS_CODING	1536	1512	504	D	gaT/gaC	rs137140628
11_46132697	11	46132697	C	T	ENSBTAG00000014166	ENSBTAT00000018830	SYNONYMOUS_CODING	1978	1954	652	L	Ctg/Ttg
11_46138096	11	46138096	T	C	ENSBTAG00000014166	ENSBTAT00000018830	SYNONYMOUS_CODING	2862	2838	946	D	gaT/gaC	rs133453930
11_46138300	11	46138300	C	T	ENSBTAG00000014166	ENSBTAT00000018830	SYNONYMOUS_CODING	3066	3042	1014	T	acC/acT
11_46404637	11	46404637	C	G	ENSBTAG00000047637	ENSBTAT00000063756	WITHIN_NON_CODING_GENE	289
11_47349965	11	47349965	G	A	ENSBTAG00000000184	ENSBTAT00000000210	NON_SYNONYMOUS_CODING	1088	895	299	V/M	Gtg/Atg
11_47384475	11	47384475	G	A	ENSBTAG00000000184	ENSBTAT00000000210	3PRIME_UTR	4322
11_47752384	11	47752384	C	T	ENSBTAG00000004364	ENSBTAT00000005725	SYNONYMOUS_CODING	165	135	45	E	gaG/gaA
11_47799787	11	47799787	T	C	ENSBTAG00000018054	ENSBTAT00000064784	DOWNSTREAM						rs110967707
11_47800513	11	47800513	C	T	ENSBTAG00000021120	ENSBTAT00000028141	3PRIME_UTR	4538					rs110053663
11_47801248	11	47801248	C	A	ENSBTAG00000021120	ENSBTAT00000028141	3PRIME_UTR	3803					rs109693542
11_47803567	11	47803567	G	C	ENSBTAG00000021120	ENSBTAT00000028141	3PRIME_UTR	1484
11_47829531	11	47829531	A	G	ENSBTAG00000021120	ENSBTAT00000028141	NON_SYNONYMOUS_CODING	461	458	153	M/T	aTg/aCg	rs109919675
11_48010571	11	48010571	C	T	ENSBTAG00000021140	ENSBTAT00000028174	3PRIME_UTR	1186
11_48014205	11	48014205	G	A	ENSBTAG00000021140	ENSBTAT00000028174	SYNONYMOUS_CODING	894	894	298	N	aaC/aaT
11_48236436	11	48236436	C	T	ENSBTAG00000013589	ENSBTAT00000018071	3PRIME_UTR	1666
11_48236927	11	48236927	T	C	ENSBTAG00000013589	ENSBTAT00000018071	3PRIME_UTR	2157					rs133927105
11_48237811	11	48237811	A	G	ENSBTAG00000013589	ENSBTAT00000018071	3PRIME_UTR	3041
11_48294333	11	48294333	C	T	ENSBTAG00000013580	ENSBTAT00000018069	NON_SYNONYMOUS_CODING	382	382	128	V/I	Gtt/Att	rs110739394
11_48524100	11	48524100	A	G	ENSBTAG00000004824	ENSBTAT00000006337	3PRIME_UTR	1726
11_48524200	11	48524200	C	T	ENSBTAG00000004824	ENSBTAT00000006337	3PRIME_UTR	1826
11_48544007	11	48544007	T	G	ENSBTAG00000003307	ENSBTAT00000004280	5PRIME_UTR	135
11_48544030	11	48544030	A	C	ENSBTAG00000003307	ENSBTAT00000004280	5PRIME_UTR	158
11_48586007	11	48586007	T	C	ENSBTAG00000003307	ENSBTAT00000004280	SYNONYMOUS_CODING	2204	2031	677	Y	taT/taC	rs134964161
11_48598297	11	48598297	C	T	ENSBTAG00000042600	ENSBTAT00000059592	DOWNSTREAM						rs110061615
11_48712946	11	48712946	C	T	ENSBTAG00000006481	ENSBTAT00000008496	SYNONYMOUS_CODING	5121	5121	1707	T	acC/acT
11_48904901	11	48904901	T	C	ENSBTAG00000011601	ENSBTAT00000015414	SYNONYMOUS_CODING	1106	1065	355	C	tgT/tgC
11_49235964	11	49235964	T	C	ENSBTAG00000018289	ENSBTAT00000024342	UPSTREAM
11_49236022	11	49236022	A	G	ENSBTAG00000018289	ENSBTAT00000024342	UPSTREAM						rs134504848
11_49236344	11	49236344	A	G	ENSBTAG00000018289	ENSBTAT00000024342	UPSTREAM						rs109337289
11_49236672	11	49236672	C	T	ENSBTAG00000018289	ENSBTAT00000024342	UPSTREAM
11_49295498	11	49295498	A	G	ENSBTAG00000020873	ENSBTAT00000027808	DOWNSTREAM						rs109473934
11_49295725	11	49295725	G	A	ENSBTAG00000020873	ENSBTAT00000027808	DOWNSTREAM
11_5469538	11	5469538	C	T	ENSBTAG00000004328	ENSBTAT00000005667	3PRIME_UTR	2259
11_5469892	11	5469892	C	T	ENSBTAG00000004328	ENSBTAT00000005667	3PRIME_UTR	1905					rs134820265
11_5470890	11	5470890	G	T	ENSBTAG00000004328	ENSBTAT00000005667	NON_SYNONYMOUS_CODING	907	845	282	A/E	gCg/gAg	rs43662136
11_59791621	11	59791621	T	C	ENSBTAG00000006027	ENSBTAT00000007921	NON_SYNONYMOUS_CODING	10324	10324	3442	N/D	Aac/Gac	rs41714783
11_59791818	11	59791818	G	A	ENSBTAG00000006027	ENSBTAT00000007921	NON_SYNONYMOUS_CODING	10127	10127	3376	T/I	aCa/aTa
11_59812565	11	59812565	A	G	ENSBTAG00000006027	ENSBTAT00000007921	SYNONYMOUS_CODING	8229	8229	2743	Y	taT/taC	rs110888993
11_6009540	11	6009540	C	T	ENSBTAG00000019701	ENSBTAT00000026259	DOWNSTREAM						rs43549594
11_6009946	11	6009946	C	A	ENSBTAG00000025898	ENSBTAT00000036694	NON_SYNONYMOUS_CODING	2893	2893	965	G/C	Ggc/Tgc
11_60397462	11	60397462	T	C	ENSBTAG00000004531	ENSBTAT00000044819	3PRIME_UTR	1923					rs41256897
11_60409899	11	60409899	T	C	ENSBTAG00000004531	ENSBTAT00000044819	5PRIME_UTR	137
11_6045077	11	6045077	A	G	ENSBTAG00000025898	ENSBTAT00000036694	NON_SYNONYMOUS_CODING	1205	1205	402	V/A	gTg/gCg	rs110557000
11_6065632	11	6065632	C	T	ENSBTAG00000025898	ENSBTAT00000036694	SYNONYMOUS_CODING	180	180	60	K	aaG/aaA	rs43550544
11_60686845	11	60686845	A	G	ENSBTAG00000018046	ENSBTAT00000024024	3PRIME_UTR	2062
11_6203809	11	6203809	T	C	ENSBTAG00000008267	ENSBTAT00000010879	SYNONYMOUS_CODING	879	879	293	H	caT/caC	rs134415837
11_6208264	11	6208264	T	A	ENSBTAG00000008267	ENSBTAT00000010879	SYNONYMOUS_CODING	1512	1512	504	P	ccT/ccA	rs110162379
11_62473404	11	62473404	C	T	ENSBTAG00000020865	ENSBTAT00000027798	3PRIME_UTR	1726					rs41570848
11_62473755	11	62473755	A	G	ENSBTAG00000020865	ENSBTAT00000027798	SYNONYMOUS_CODING	1375	981	327	D	gaT/gaC	rs137525204
11_63365983	11	63365983	G	A	ENSBTAG00000046117	ENSBTAT00000063200	INTRONIC
11_63415886	11	63415886	G	T	ENSBTAG00000016717	ENSBTAT00000022223	NON_SYNONYMOUS_CODING	1162	1162	388	V/L	Gtg/Ttg
11_63416400	11	63416400	G	A	ENSBTAG00000016717	ENSBTAT00000022223	NON_SYNONYMOUS_CODING	1676	1676	559	R/H	cGc/cAc	rs110380115
11_65820833	11	65820833	C	G	ENSBTAG00000011727	ENSBTAT00000015577	NON_SYNONYMOUS_CODING	2108	1992	664	F/L	ttC/ttG	rs133433956
11_6641961	11	6641961	T	C	ENSBTAG00000013023	ENSBTAT00000006458	NON_SYNONYMOUS_CODING	2183	2183	728	V/A	gTg/gCg	rs110956359
11_66537363	11	66537363	C	T	ENSBTAG00000010595	ENSBTAT00000014007	3PRIME_UTR	1393
11_66537596	11	66537596	T	C	ENSBTAG00000010595	ENSBTAT00000014007	3PRIME_UTR	1160
11_66565812	11	66565812	C	T	ENSBTAG00000010604	ENSBTAT00000014019	UPSTREAM						rs109434519
11_66680042	11	66680042	T	C	ENSBTAG00000001408	ENSBTAT00000001847	3PRIME_UTR	1597
11_66898463	11	66898463	C	T	ENSBTAG00000018401	ENSBTAT00000063133	NON_SYNONYMOUS_CODING,SPLICE_SITE	1124	962	321	T/M	aCg/aTg	rs134086196
11_69204415	11	69204415	C	T	ENSBTAG00000005014	ENSBTAT00000006599	SYNONYMOUS_CODING	801	801	267	K	aaG/aaA
11_70656540	11	70656540	G	A	ENSBTAG00000007378	ENSBTAT00000009702	SYNONYMOUS_CODING	2282	2040	680	H	caC/caT	rs136700961
11_70656678	11	70656678	G	A	ENSBTAG00000007378	ENSBTAT00000009702	SYNONYMOUS_CODING	2144	1902	634	N	aaC/aaT	rs109390213
11_70705980	11	70705980	T	A	ENSBTAG00000007378	ENSBTAT00000009702	SYNONYMOUS_CODING	713	471	157	A	gcA/gcT	rs29016044
11_70871912	11	70871912	A	C	ENSBTAG00000018196	ENSBTAT00000024220	NON_SYNONYMOUS_CODING	674	674	225	I/S	aTc/aGc	rs133254600
11_72020496	11	72020496	A	G	ENSBTAG00000003906	ENSBTAT00000005101	UPSTREAM						rs134809422
11_72023791	11	72023791	G	A	ENSBTAG00000018680	ENSBTAT00000024864	UPSTREAM
11_72024126	11	72024126	T	C	ENSBTAG00000018680	ENSBTAT00000024864	UPSTREAM						rs111019955
11_72033680	11	72033680	G	A	ENSBTAG00000003904	ENSBTAT00000005098	DOWNSTREAM						rs135819841
11_72035611	11	72035611	G	A	ENSBTAG00000003906	ENSBTAT00000005101	DOWNSTREAM						rs110750452
11_72276025	11	72276025	T	C	ENSBTAG00000019518	ENSBTAT00000025999	SYNONYMOUS_CODING	1079	897	299	G	ggT/ggC	rs110180744
11_72277599	11	72277599	G	T	ENSBTAG00000019518	ENSBTAT00000025999	DOWNSTREAM						rs110346930
11_72286407	11	72286407	A	G	ENSBTAG00000019515	ENSBTAT00000025998	UPSTREAM
11_72794425	11	72794425	G	A	ENSBTAG00000018761	ENSBTAT00000024978	3PRIME_UTR	2594					rs110813527
11_72794472	11	72794472	G	C	ENSBTAG00000018761	ENSBTAT00000024978	3PRIME_UTR	2547					rs137289579
11_72794664	11	72794664	C	T	ENSBTAG00000018761	ENSBTAT00000024978	3PRIME_UTR	2355					rs110363319
11_72794983	11	72794983	T	C	ENSBTAG00000018761	ENSBTAT00000024978	3PRIME_UTR	2036					rs133838979
11_72795041	11	72795041	C	T	ENSBTAG00000018761	ENSBTAT00000024978	3PRIME_UTR	1978					rs109322346
11_72795174	11	72795174	T	A	ENSBTAG00000018761	ENSBTAT00000024978	3PRIME_UTR	1845					rs109228683
11_72795232	11	72795232	G	A	ENSBTAG00000018761	ENSBTAT00000024978	3PRIME_UTR	1787					rs109914491
11_73186549	11	73186549	G	A	ENSBTAG00000017330	ENSBTAT00000023039	3PRIME_UTR	328					rs133151495
11_73186646	11	73186646	G	C	ENSBTAG00000017330	ENSBTAT00000023039	3PRIME_UTR	425
11_73336505	11	73336505	A	C	ENSBTAG00000000985	ENSBTAT00000001303	3PRIME_UTR	1205					rs135658494
11_73485099	11	73485099	A	G	ENSBTAG00000019138	ENSBTAT00000025475	3PRIME_UTR	3173					rs135407411
11_73485381	11	73485381	C	T	ENSBTAG00000019138	ENSBTAT00000025475	3PRIME_UTR	3455					rs136397351
11_73486629	11	73486629	A	G	ENSBTAG00000019138	ENSBTAT00000025475	3PRIME_UTR	4703					rs109985368
11_73486666	11	73486666	G	A	ENSBTAG00000019138	ENSBTAT00000025475	3PRIME_UTR	4740
11_7381924	11	7381924	G	A	ENSBTAG00000001706	ENSBTAT00000002235	SYNONYMOUS_CODING	1344	1344	448	P	ccG/ccA	rs137462038
11_74116630	11	74116630	C	T	ENSBTAG00000007897	ENSBTAT00000010386	SYNONYMOUS_CODING	821	708	236	G	ggC/ggT	rs41257366
11_74116669	11	74116669	C	T	ENSBTAG00000007897	ENSBTAT00000010386	SYNONYMOUS_CODING	860	747	249	V	gtC/gtT
11_7414275	11	7414275	G	A	ENSBTAG00000001706	ENSBTAT00000002235	SYNONYMOUS_CODING	2184	2184	728	E	gaG/gaA
11_7414512	11	7414512	C	T	ENSBTAG00000001706	ENSBTAT00000002235	SYNONYMOUS_CODING	2421	2421	807	S	agC/agT	rs135330434
11_7449611	11	7449611	G	A	ENSBTAG00000038462	ENSBTAT00000052061	5PRIME_UTR	93					rs135436909
11_74567885	11	74567885	T	C	ENSBTAG00000015007	ENSBTAT00000064008	NON_SYNONYMOUS_CODING	596	596	199	Q/R	cAa/cGa	rs134150948
11_7474343	11	7474343	C	T	ENSBTAG00000038462	ENSBTAT00000052061	SYNONYMOUS_CODING	550	408	136	C	tgC/tgT	rs109643096
11_7491311	11	7491311	G	A	ENSBTAG00000038462	ENSBTAT00000052061	3PRIME_UTR	852
11_7491708	11	7491708	G	A	ENSBTAG00000038462	ENSBTAT00000052061	3PRIME_UTR	1249
11_7491723	11	7491723	T	C	ENSBTAG00000038462	ENSBTAT00000052061	3PRIME_UTR	1264					rs137484223
11_7491871	11	7491871	G	C	ENSBTAG00000038462	ENSBTAT00000052061	3PRIME_UTR	1412
11_7491961	11	7491961	C	T	ENSBTAG00000038462	ENSBTAT00000052061	3PRIME_UTR	1502					rs137087399
11_7492270	11	7492270	A	G	ENSBTAG00000038462	ENSBTAT00000052061	3PRIME_UTR	1811					rs135468866
11_74981902	11	74981902	T	A	ENSBTAG00000000261	ENSBTAT00000043661	DOWNSTREAM						rs109584178
11_75047637	11	75047637	C	T	ENSBTAG00000003409	ENSBTAT00000004419	DOWNSTREAM
11_75168321	11	75168321	A	G	ENSBTAG00000017255	ENSBTAT00000012179	SYNONYMOUS_CODING	477	477	159	P	ccA/ccG	rs133723920
11_78618973	11	78618973	T	C	ENSBTAG00000011155	ENSBTAT00000014813	SYNONYMOUS_CODING	1212	1212	404	N	aaT/aaC
11_80266077	11	80266077	T	C	ENSBTAG00000023928	ENSBTAT00000006933	SYNONYMOUS_CODING	772	717	239	S	agT/agC
11_80266105	11	80266105	A	G	ENSBTAG00000023928	ENSBTAT00000006933	NON_SYNONYMOUS_CODING	800	745	249	I/V	Ata/Gta	rs109553723
11_80266696	11	80266696	T	C	ENSBTAG00000023928	ENSBTAT00000006933	3PRIME_UTR	1391
11_81023222	11	81023222	C	T	ENSBTAG00000018256	ENSBTAT00000024303	SYNONYMOUS_CODING	462	462	154	S	agC/agT
11_82844394	11	82844394	C	T	ENSBTAG00000009906	ENSBTAT00000013075	SYNONYMOUS_CODING	838	783	261	A	gcG/gcA	rs134610948
11_82985107	11	82985107	C	T	ENSBTAG00000014081	ENSBTAT00000032442	SYNONYMOUS_CODING	2161	2133	711	Y	taC/taT
11_83023228	11	83023228	T	C	ENSBTAG00000014081	ENSBTAT00000032442	NON_SYNONYMOUS_CODING	3795	3767	1256	M/T	aTg/aCg	rs109442641
11_83128730	11	83128730	C	T	ENSBTAG00000014081	ENSBTAT00000032442	SYNONYMOUS_CODING	6070	6042	2014	D	gaC/gaT	rs132742772
11_83169366	11	83169366	G	A	ENSBTAG00000014081	ENSBTAT00000032442	SYNONYMOUS_CODING	6667	6639	2213	T	acG/acA
11_84077250	11	84077250	C	A	ENSBTAG00000019284	ENSBTAT00000025677	WITHIN_NON_CODING_GENE	957
11_85207503	11	85207503	C	A	ENSBTAG00000016045	ENSBTAT00000021347	3PRIME_UTR	1072
11_86056883	11	86056883	C	A	ENSBTAG00000007689	ENSBTAT00000043424	SYNONYMOUS_CODING	2834	2505	835	P	ccG/ccT	rs109768108
11_86066913	11	86066913	C	T	ENSBTAG00000007689	ENSBTAT00000043424	NON_SYNONYMOUS_CODING	2289	1960	654	A/T	Gcc/Acc
11_86090157	11	86090157	C	T	ENSBTAG00000007689	ENSBTAT00000043424	NON_SYNONYMOUS_CODING	985	656	219	R/H	cGt/cAt	rs109178202
11_86093825	11	86093825	T	C	ENSBTAG00000007689	ENSBTAT00000043424	NON_SYNONYMOUS_CODING	708	379	127	T/A	Aca/Gca	rs110161110
11_86346580	11	86346580	A	G	ENSBTAG00000048286	ENSBTAT00000028703	SYNONYMOUS_CODING	307	30	10	L	ctA/ctG	rs134601879
11_86364140	11	86364140	C	C	ENSBTAG00000048286	ENSBTAT00000028703	SYNONYMOUS_CODING	871	594	198	I	atT/atC
11_86367285	11	86367285	G	A	ENSBTAG00000048286	ENSBTAT00000028703	3PRIME_UTR	1760					rs110984561
11_86367550	11	86367550	C	T	ENSBTAG00000048286	ENSBTAT00000028703	3PRIME_UTR	2025					rs136733974
11_86367813	11	86367813	G	T	ENSBTAG00000048286	ENSBTAT00000028703	3PRIME_UTR	2288					rs109703672
11_86563847	11	86563847	T	A	ENSBTAG00000005847	ENSBTAT00000007691	SYNONYMOUS_CODING	2670	2670	890	S	tcT/tcA	rs109541729
11_87178425	11	87178425	T	C	ENSBTAG00000004256	ENSBTAT00000005575	SYNONYMOUS_CODING	243	66	22	D	gaT/gaC	rs134572788
11_87191642	11	87191642	G	A	ENSBTAG00000004259	ENSBTAT00000005577	3PRIME_UTR	1341
11_87191776	11	87191776	C	T	ENSBTAG00000004259	ENSBTAT00000005577	3PRIME_UTR	1207					rs109417319
11_87191865	11	87191865	A	G	ENSBTAG00000004259	ENSBTAT00000005577	3PRIME_UTR	1118					rs109584630
11_87533022	11	87533022	G	T	ENSBTAG00000046218	ENSBTAT00000066246	NON_SYNONYMOUS_CODING	630	442	148	L/M	Ctg/Atg	rs110622411
11_87930392	11	87930392	C	T	ENSBTAG00000001141	ENSBTAT00000065783	SYNONYMOUS_CODING	1614	1437	479	C	tgC/tgT
11_87936341	11	87936341	A	T	ENSBTAG00000001141	ENSBTAT00000065783	SYNONYMOUS_CODING	1863	1686	562	A	gcA/gcT
11_87944553	11	87944553	T	C	ENSBTAG00000001140	ENSBTAT00000032849	SYNONYMOUS_CODING	440	405	135	P	ccA/ccG
11_87944613	11	87944613	C	A	ENSBTAG00000001140	ENSBTAT00000032849	SYNONYMOUS_CODING	380	345	115	V	gtG/gtT
11_87953650	11	87953650	G	A	ENSBTAG00000001140	ENSBTAT00000032849	SYNONYMOUS_CODING	68	33	11	S	agC/agT
11_9159009	11	9159009	A	G	ENSBTAG00000006150	ENSBTAT00000008093	SYNONYMOUS_CODING	1199	1185	395	K	aaA/aaG	rs109600631
11_9200835	11	9200835	C	T	ENSBTAG00000021731	ENSBTAT00000028967	3PRIME_UTR	4534					rs43705199
11_9201856	11	9201856	T	C	ENSBTAG00000021731	ENSBTAT00000028967	3PRIME_UTR	3513					rs133328858
11_9201873	11	9201873	A	G	ENSBTAG00000021731	ENSBTAT00000028967	3PRIME_UTR	3496
11_9202240	11	9202240	C	A	ENSBTAG00000021731	ENSBTAT00000028967	3PRIME_UTR	3129
11_9202500	11	9202500	G	A	ENSBTAG00000021731	ENSBTAT00000028967	3PRIME_UTR	2869
11_9202539	11	9202539	G	A	ENSBTAG00000021731	ENSBTAT00000028967	3PRIME_UTR	2830
11_9202703	11	9202703	A	G	ENSBTAG00000021731	ENSBTAT00000028967	3PRIME_UTR	2666					rs135464622
11_9208546	11	9208546	G	A	ENSBTAG00000021731	ENSBTAT00000028967	SYNONYMOUS_CODING	1594	1578	526	Y	taC/taT	rs136648664
11_9208561	11	9208561	C	T	ENSBTAG00000021731	ENSBTAT00000028967	SYNONYMOUS_CODING	1579	1563	521	T	acG/acA	rs134376754
11_9223939	11	9223939	G	T	ENSBTAG00000021731	ENSBTAT00000028967	SYNONYMOUS_CODING	823	807	269	T	acC/acA
11_9246526	11	9246526	T	C	ENSBTAG00000012332	ENSBTAT00000016358	SYNONYMOUS_CODING	444	390	130	P	ccT/ccC	rs43661505
11_9250482	11	9250482	C	T	ENSBTAG00000001086	ENSBTAT00000001440	DOWNSTREAM						rs110401806
11_9253409	11	9253409	G	A	ENSBTAG00000012332	ENSBTAT00000016358	DOWNSTREAM						rs110540062
11_92641655	11	92641655	T	C	ENSBTAG00000008232	ENSBTAT00000032823	SYNONYMOUS_CODING	1017	1017	339	I	atT/atC	rs110021562
11_92641748	11	92641748	C	T	ENSBTAG00000008232	ENSBTAT00000032823	SYNONYMOUS_CODING	1110	1110	370	S	agC/agT
11_92647683	11	92647683	C	A	ENSBTAG00000008232	ENSBTAT00000032823	SYNONYMOUS_CODING	1527	1527	509	R	cgC/cgA
11_93015947	11	93015947	A	G	ENSBTAG00000004295	ENSBTAT00000005628	SYNONYMOUS_CODING	423	324	108	D	gaT/gaC
11_93101812	11	93101812	G	A	ENSBTAG00000016367	ENSBTAT00000021769	3PRIME_UTR	697					rs110134511
11_93149652	11	93149652	A	G	ENSBTAG00000018426	ENSBTAT00000024516	3PRIME_UTR	464					rs41255398
11_93244571	11	93244571	C	T	ENSBTAG00000006716	ENSBTAT00000008833	3PRIME_UTR	2133					rs110012672
11_94073425	11	94073425	G	A	ENSBTAG00000039815	ENSBTAT00000043362	3PRIME_UTR	1541					rs109243765
11_94674288	11	94674288	A	G	ENSBTAG00000003610	ENSBTAT00000061512	SYNONYMOUS_CODING	1003	915	305	G	ggT/ggC	rs135357044
11_95400669	11	95400669	G	A	ENSBTAG00000003067	ENSBTAT00000003990	DOWNSTREAM						rs110336007
11_96085258	11	96085258	T	A	ENSBTAG00000008033	ENSBTAT00000010568	5PRIME_UTR	58					rs110139330
11_96278965	11	96278965	G	A	ENSBTAG00000010271	ENSBTAT00000013577	3PRIME_UTR	1983
11_97606815	11	97606815	A	G	ENSBTAG00000003438	ENSBTAT00000004465	NON_SYNONYMOUS_CODING	1556	1447	483	T/A	Act/Gct	rs135084286
11_97837247	11	97837247	T	C	ENSBTAG00000023843	ENSBTAT00000061364	INTRONIC
11_97837267	11	97837267	A	C	ENSBTAG00000023843	ENSBTAT00000061364	INTRONIC
11_97837583	11	97837583	C	G	ENSBTAG00000023843	ENSBTAT00000061364	INTRONIC						rs110717936
11_97837897	11	97837897	G	A	ENSBTAG00000023843	ENSBTAT00000061364	INTRONIC
11_97837970	11	97837970	C	T	ENSBTAG00000023843	ENSBTAT00000061364	INTRONIC
11_97837999	11	97837999	A	G	ENSBTAG00000023843	ENSBTAT00000061364	INTRONIC
11_97838122	11	97838122	T	C	ENSBTAG00000023843	ENSBTAT00000061364	INTRONIC
11_97838388	11	97838388	A	G	ENSBTAG00000023843	ENSBTAT00000061364	INTRONIC
11_97838404	11	97838404	A	G	ENSBTAG00000023843	ENSBTAT00000061364	INTRONIC
11_97843070	11	97843070	G	A	ENSBTAG00000011810	ENSBTAT00000015677	SYNONYMOUS_CODING	942	921	307	C	tgC/tgT
11_98233308	11	98233308	C	T	ENSBTAG00000012847	ENSBTAT00000017069	NON_SYNONYMOUS_CODING	1717	1717	573	D/N	Gac/Aac
11_98237346	11	98237346	T	C	ENSBTAG00000012847	ENSBTAT00000017069	NON_SYNONYMOUS_CODING	754	754	252	I/V	Atc/Gtc	rs109747365
11_98445291	11	98445291	C	T	ENSBTAG00000015375	ENSBTAT00000020433	SYNONYMOUS_CODING	916	822	274	A	gcG/gcA
11_98718936	11	98718936	T	G	ENSBTAG00000012156	ENSBTAT00000016123	3PRIME_UTR	2507					rs134992936
11_98718954	11	98718954	A	C	ENSBTAG00000012156	ENSBTAT00000016123	3PRIME_UTR	2489					rs136409587
11_98760581	11	98760581	G	A	ENSBTAG00000011912	ENSBTAT00000032751	DOWNSTREAM						rs135350701
11_98770638	11	98770638	A	G	ENSBTAG00000016218	ENSBTAT00000021584	3PRIME_UTR	1409					rs133545674
11_98770849	11	98770849	A	T	ENSBTAG00000016218	ENSBTAT00000021584	3PRIME_UTR	1198
11_98806948	11	98806948	C	T	ENSBTAG00000012274	ENSBTAT00000016302	NON_SYNONYMOUS_CODING	2260	2260	754	V/I	Gtc/Atc
11_98812776	11	98812776	A	G	ENSBTAG00000012274	ENSBTAT00000016302	SYNONYMOUS_CODING	1719	1719	573	G	ggT/ggC	rs133298461
11_98814705	11	98814705	T	C	ENSBTAG00000012274	ENSBTAT00000016302	NON_SYNONYMOUS_CODING	1396	1396	466	M/V	Atg/Gtg	rs109045335
11_98815128	11	98815128	C	T	ENSBTAG00000012274	ENSBTAT00000016302	SYNONYMOUS_CODING	1233	1233	411	P	ccG/ccA	rs132717430
11_98815296	11	98815296	T	C	ENSBTAG00000012274	ENSBTAT00000016302	SYNONYMOUS_CODING	1065	1065	355	R	cgA/cgG	rs134351549
11_98815548	11	98815548	A	C	ENSBTAG00000012274	ENSBTAT00000016302	SYNONYMOUS_CODING	813	813	271	R	cgT/cgG	rs110683094
11_98944238	11	98944238	C	T	ENSBTAG00000004664	ENSBTAT00000061485	SYNONYMOUS_CODING	613	252	84	C	tgC/tgT
11_99066578	11	99066578	G	A	ENSBTAG00000030567	ENSBTAT00000020325	SYNONYMOUS_CODING	1767	1473	491	V	gtG/gtA
11_99103416	11	99103416	G	A	ENSBTAG00000030566	ENSBTAT00000020333	3PRIME_UTR	2262					rs109814304
11_99103432	11	99103432	A	G	ENSBTAG00000030566	ENSBTAT00000020333	3PRIME_UTR	2278					rs110471501
11_99136950	11	99136950	C	T	ENSBTAG00000015327	ENSBTAT00000020395	SYNONYMOUS_CODING	549	549	183	H	caC/caT	rs109756840
11_99137004	11	99137004	C	T	ENSBTAG00000015327	ENSBTAT00000020395	SYNONYMOUS_CODING	603	603	201	H	caC/caT	rs110784050
11_99138922	11	99138922	T	G	ENSBTAG00000015327	ENSBTAT00000020395	NON_SYNONYMOUS_CODING	966	966	322	H/Q	caT/caG	rs110325742
11_99167873	11	99167873	C	T	ENSBTAG00000015327	ENSBTAT00000020395	SYNONYMOUS_CODING	5502	5502	1834	N	aaC/aaT	rs109336976
11_99271005	11	99271005	T	C	ENSBTAG00000010208	ENSBTAT00000013468	SYNONYMOUS_CODING	557	357	119	L	ctA/ctG	rs135912101
11_99437296	11	99437296	G	A	ENSBTAG00000038831	ENSBTAT00000055396	UPSTREAM
11_99461265	11	99461265	A	G	ENSBTAG00000010613	ENSBTAT00000014030	UPSTREAM						rs109330741
11_99461463	11	99461463	G	A	ENSBTAG00000010613	ENSBTAT00000014030	UPSTREAM
11_99462564	11	99462564	C	A	ENSBTAG00000010613	ENSBTAT00000014030	UPSTREAM						rs109634313
11_99586944	11	99586944	C	T	ENSBTAG00000001933	ENSBTAT00000032713	UPSTREAM
12_11473125	12	11473125	C	T	ENSBTAG00000012260	ENSBTAT00000016261	SYNONYMOUS_CODING	911	837	279	T	acG/acA	rs41600615
12_11490940	12	11490940	G	C	ENSBTAG00000012260	ENSBTAT00000016261	SYNONYMOUS_CODING	287	213	71	L	ctC/ctG	rs43692430
12_11824903	12	11824903	G	A	ENSBTAG00000001133	ENSBTAT00000001508	SYNONYMOUS_CODING	4233	4233	1411	D	gaC/gaT	rs29020478
12_12477798	12	12477798	C	T	ENSBTAG00000014752	ENSBTAT00000019629	NON_SYNONYMOUS_CODING	2021	2021	674	P/L	cCa/cTa	rs43689995
12_12478948	12	12478948	C	T	ENSBTAG00000014752	ENSBTAT00000019629	SYNONYMOUS_CODING	3171	3171	1057	L	ctC/ctT
12_13266158	12	13266158	C	T	ENSBTAG00000034785	ENSBTAT00000049233	3PRIME_UTR	477					rs110462961
12_13266247	12	13266247	A	G	ENSBTAG00000034785	ENSBTAT00000049233	3PRIME_UTR	566
12_14145708	12	14145708	C	T	ENSBTAG00000016691	ENSBTAT00000022192	3PRIME_UTR	1383
12_14723156	12	14723156	A	G	ENSBTAG00000047739	ENSBTAT00000025431	3PRIME_UTR	904					rs110381360
12_14846005	12	14846005	T	C	ENSBTAG00000046664	ENSBTAT00000054608	SYNONYMOUS_CODING	177	177	59	S	tcA/tcG	rs109344080
12_15202848	12	15202848	T	G	ENSBTAG00000009416	ENSBTAT00000049172	UPSTREAM						rs134281127
12_1527150	12	1527150	T	C	ENSBTAG00000009308	ENSBTAT00000012261	3PRIME_UTR	2319
12_15613746	12	15613746	G	A	ENSBTAG00000016529	ENSBTAT00000021981	3PRIME_UTR	1252					rs134206848
12_16097311	12	16097311	T	C	ENSBTAG00000007067	ENSBTAT00000009295	SYNONYMOUS_CODING	3282	2955	985	A	gcA/gcG	rs136609509
12_16119421	12	16119421	C	T	ENSBTAG00000007067	ENSBTAT00000009295	SYNONYMOUS_CODING	1398	1071	357	S	tcG/tcA	rs135786102
12_16772137	12	16772137	C	T	ENSBTAG00000003415	ENSBTAT00000004431	3PRIME_UTR	1068					rs43694364
12_17885145	12	17885145	C	T	ENSBTAG00000006759	ENSBTAT00000008894	3PRIME_UTR	1893
12_17966783	12	17966783	T	C	ENSBTAG00000019501	ENSBTAT00000025978	3PRIME_UTR	576
12_17966867	12	17966867	C	T	ENSBTAG00000019501	ENSBTAT00000025978	3PRIME_UTR	660					rs133520463
12_17973882	12	17973882	A	G	ENSBTAG00000019502	ENSBTAT00000025979	3PRIME_UTR	1175
12_17973992	12	17973992	T	C	ENSBTAG00000019502	ENSBTAT00000025979	3PRIME_UTR	1065					rs109617583
12_17974104	12	17974104	G	C	ENSBTAG00000019502	ENSBTAT00000025979	3PRIME_UTR	953
12_17974108	12	17974108	G	C	ENSBTAG00000019502	ENSBTAT00000025979	3PRIME_UTR	949
12_17976817	12	17976817	G	A	ENSBTAG00000019502	ENSBTAT00000025979	SYNONYMOUS_CODING	602	597	199	N	aaC/aaT
12_18314161	12	18314161	G	A	ENSBTAG00000006640	ENSBTAT00000008728	3PRIME_UTR	2997					rs109597759
12_18315797	12	18315797	A	T	ENSBTAG00000006647	ENSBTAT00000008733	DOWNSTREAM						rs134646972
12_18974905	12	18974905	T	C	ENSBTAG00000002271	ENSBTAT00000002932	SYNONYMOUS_CODING	513	513	171	D	gaT/gaC	rs109505275
12_19184505	12	19184505	G	A	ENSBTAG00000013159	ENSBTAT00000017493	3PRIME_UTR	1630					rs109136510
12_19345909	12	19345909	G	A	ENSBTAG00000004850	ENSBTAT00000006376	SYNONYMOUS_CODING	881	876	292	D	gaC/gaT
12_19555355	12	19555355	G	A	ENSBTAG00000008176	ENSBTAT00000010748	UPSTREAM						rs135608513
12_20892432	12	20892432	G	A	ENSBTAG00000002970	ENSBTAT00000003868	SYNONYMOUS_CODING	2298	2298	766	H	caC/caT
12_21663764	12	21663764	C	G	ENSBTAG00000004307	ENSBTAT00000005646	3PRIME_UTR	2830					rs134381242
12_21801009	12	21801009	G	A	ENSBTAG00000011654	ENSBTAT00000035777	DOWNSTREAM
12_22004979	12	22004979	C	T	ENSBTAG00000044105	ENSBTAT00000061127	NON_SYNONYMOUS_CODING	1516	1516	506	R/C	Cgt/Tgt
12_22718943	12	22718943	T	C	ENSBTAG00000016635	ENSBTAT00000022131	3PRIME_UTR	3167
12_23322335	12	23322335	G	A	ENSBTAG00000017032	ENSBTAT00000022647	SYNONYMOUS_CODING	9093	9093	3031	S	agC/agT
12_23468566	12	23468566	A	G	ENSBTAG00000017032	ENSBTAT00000022647	SYNONYMOUS_CODING	3738	3738	1246	T	acT/acC
12_28545728	12	28545728	A	G	ENSBTAG00000023279	ENSBTAT00000009870	SYNONYMOUS_CODING	51	51	17	L	ctA/ctG
12_28787079	12	28787079	G	A	ENSBTAG00000006771	ENSBTAT00000035734	SYNONYMOUS_CODING	8019	8019	2673	A	gcC/gcT
12_28868770	12	28868770	G	T	ENSBTAG00000006771	ENSBTAT00000035734	SYNONYMOUS_CODING	2544	2544	848	A	gcC/gcA
12_29831099	12	29831099	T	C	ENSBTAG00000005012	ENSBTAT00000006600	NON_SYNONYMOUS_CODING	1049	727	243	Y/H	Tat/Cat	rs133747713
12_30022650	12	30022650	A	C	ENSBTAG00000008271	ENSBTAT00000010884	3PRIME_UTR	1227
12_31681473	12	31681473	C	T	ENSBTAG00000016915	ENSBTAT00000061117	SYNONYMOUS_CODING	357	357	119	N	aaC/aaT
12_32614717	12	32614717	G	A	ENSBTAG00000015614	ENSBTAT00000020741	NON_SYNONYMOUS_CODING	539	539	180	C/Y	tGc/tAc
12_32720518	12	32720518	G	C	ENSBTAG00000020530	ENSBTAT00000027352	SYNONYMOUS_CODING	300	300	100	V	gtG/gtC
12_32954590	12	32954590	C	C	ENSBTAG00000017179	ENSBTAT00000022828	DOWNSTREAM
12_33581778	12	33581778	T	C	ENSBTAG00000018214	ENSBTAT00000024243	SYNONYMOUS_CODING	708	549	183	S	tcT/tcC
12_33582812	12	33582812	A	G	ENSBTAG00000044965	ENSBTAT00000062398	UPSTREAM
12_33583141	12	33583141	A	G	ENSBTAG00000044965	ENSBTAT00000062398	UPSTREAM						rs110820631
12_34143572	12	34143572	C	G	ENSBTAG00000015225	ENSBTAT00000032888	3PRIME_UTR	1899
12_34545458	12	34545458	T	C	ENSBTAG00000001365	ENSBTAT00000001799	NON_SYNONYMOUS_CODING	101	47	16	M/T	aTg/aCg	rs109611818
12_34621452	12	34621452	G	C	ENSBTAG00000008888	ENSBTAT00000011704	SYNONYMOUS_CODING	1932	1932	644	V	gtG/gtC	rs109367941
12_34638049	12	34638049	A	G	ENSBTAG00000008888	ENSBTAT00000011704	3PRIME_UTR	2167					rs109285290
12_34909140	12	34909140	T	C	ENSBTAG00000001867	ENSBTAT00000002433	SYNONYMOUS_CODING	5256	5256	1752	A	gcT/gcC	rs109076477
12_34912690	12	34912690	T	C	ENSBTAG00000001867	ENSBTAT00000002433	NON_SYNONYMOUS_CODING	8806	8806	2936	S/P	Tcc/Ccc	rs109364397
12_34913698	12	34913698	G	A	ENSBTAG00000001867	ENSBTAT00000002433	NON_SYNONYMOUS_CODING	9814	9814	3272	V/I	Gtc/Atc
12_34913784	12	34913784	C	T	ENSBTAG00000001867	ENSBTAT00000002433	SYNONYMOUS_CODING	9900	9900	3300	D	gaC/gaT	rs109018383
12_34916493	12	34916493	G	A	ENSBTAG00000001867	ENSBTAT00000002433	SYNONYMOUS_CODING	12609	12609	4203	T	acG/acA
12_34917153	12	34917153	G	A	ENSBTAG00000001867	ENSBTAT00000002433	SYNONYMOUS_CODING	13269	13269	4423	P	ccG/ccA
12_34924761	12	34924761	G	A	ENSBTAG00000001865	ENSBTAT00000002431	3PRIME_UTR	986					rs109915939
12_35934326	12	35934326	G	A	ENSBTAG00000014406	ENSBTAT00000019161	NON_SYNONYMOUS_CODING	2017	2017	673	V/I	Gtt/Att	rs135666101
12_35934370	12	35934370	G	A	ENSBTAG00000014406	ENSBTAT00000019161	SYNONYMOUS_CODING	2061	2061	687	T	acG/acA	rs110966566
12_35941929	12	35941929	T	C	ENSBTAG00000014406	ENSBTAT00000019161	SYNONYMOUS_CODING	3090	3090	1030	P	ccT/ccC
12_36069039	12	36069039	T	C	ENSBTAG00000008296	ENSBTAT00000010916	NON_SYNONYMOUS_CODING	302	187	63	C/R	Tgc/Cgc
12_36619659	12	36619659	C	T	ENSBTAG00000003922	ENSBTAT00000061268	SYNONYMOUS_CODING	1440	1440	480	P	ccG/ccA	rs135693213
12_36685141	12	36685141	A	G	ENSBTAG00000025400	ENSBTAT00000035651	SYNONYMOUS_CODING	3060	3060	1020	Y	taT/taC	rs134006137
12_36700958	12	36700958	C	T	ENSBTAG00000025400	ENSBTAT00000035651	SYNONYMOUS_CODING	2091	2091	697	A	gcG/gcA	rs110958465
12_47776126	12	47776126	A	G	ENSBTAG00000025028	ENSBTAT00000034949	SYNONYMOUS_CODING	151	114	38	D	gaT/gaC	rs43692250
12_50697584	12	50697584	C	T	ENSBTAG00000005760	ENSBTAT00000066234	SYNONYMOUS_CODING	2988	2988	996	S	tcG/tcA
12_50962325	12	50962325	G	A	ENSBTAG00000008024	ENSBTAT00000035577	SYNONYMOUS_CODING	270	243	81	T	acG/acA	rs43698759
12_51189532	12	51189532	C	T	ENSBTAG00000010693	ENSBTAT00000014167	SYNONYMOUS_CODING	678	114	38	Y	taC/taT	rs43696767
12_51192773	12	51192773	T	C	ENSBTAG00000010693	ENSBTAT00000014167	SYNONYMOUS_CODING	1623	1059	353	D	gaT/gaC	rs43696769
12_51245299	12	51245299	C	T	ENSBTAG00000010693	ENSBTAT00000014167	3PRIME_UTR	4904					rs43696016
12_52457772	12	52457772	T	C	ENSBTAG00000018846	ENSBTAT00000025093	SYNONYMOUS_CODING	264	264	88	D	gaT/gaC	rs43700173
12_52466520	12	52466520	T	C	ENSBTAG00000018846	ENSBTAT00000025093	DOWNSTREAM						rs43700185
12_52477080	12	52477080	T	C	ENSBTAG00000018848	ENSBTAT00000025095	SYNONYMOUS_CODING	301	72	24	L	ttA/ttG
12_52531810	12	52531810	C	T	ENSBTAG00000018851	ENSBTAT00000025100	SYNONYMOUS_CODING	10842	10842	3614	T	acG/acA
12_52606153	12	52606153	G	T	ENSBTAG00000018851	ENSBTAT00000025100	SYNONYMOUS_CODING	5638	5638	1880	R	Cga/Aga	rs110924552
12_54792565	12	54792565	G	A	ENSBTAG00000017573	ENSBTAT00000023371	SYNONYMOUS_CODING	2692	2692	898	L	Ctg/Ttg	rs43703056
12_54806091	12	54806091	T	C	ENSBTAG00000017573	ENSBTAT00000023371	NON_SYNONYMOUS_CODING	1957	1957	653	I/V	Att/Gtt
12_54815809	12	54815809	T	G	ENSBTAG00000017573	ENSBTAT00000023371	SYNONYMOUS_CODING	1020	1020	340	G	ggA/ggC	rs110819077
12_56443721	12	56443721	C	T	ENSBTAG00000020684	ENSBTAT00000027564	WITHIN_NON_CODING_GENE	72					rs134495301
12_56443859	12	56443859	C	T	ENSBTAG00000020684	ENSBTAT00000027564	WITHIN_NON_CODING_GENE	210
12_56443878	12	56443878	A	T	ENSBTAG00000020684	ENSBTAT00000027564	WITHIN_NON_CODING_GENE	229					rs133926866
12_56443969	12	56443969	G	A	ENSBTAG00000020684	ENSBTAT00000027564	WITHIN_NON_CODING_GENE	320					rs135176416
12_56444002	12	56444002	C	G	ENSBTAG00000020684	ENSBTAT00000027564	WITHIN_NON_CODING_GENE	353					rs136064487
12_56444024	12	56444024	T	C	ENSBTAG00000020684	ENSBTAT00000027564	WITHIN_NON_CODING_GENE	375					rs110156804
12_56444110	12	56444110	A	G	ENSBTAG00000020684	ENSBTAT00000027564	WITHIN_NON_CODING_GENE	461					rs110458193
12_56444135	12	56444135	T	C	ENSBTAG00000020684	ENSBTAT00000027564	WITHIN_NON_CODING_GENE	486
12_56444654	12	56444654	A	G	ENSBTAG00000020684	ENSBTAT00000027564	WITHIN_NON_CODING_GENE	1005
12_56444722	12	56444722	A	G	ENSBTAG00000020684	ENSBTAT00000027564	WITHIN_NON_CODING_GENE	1073
12_61536854	12	61536854	C	T	ENSBTAG00000032711	ENSBTAT00000025363	NON_SYNONYMOUS_CODING	1058	1058	353	C/Y	tGt/tAt
12_61536859	12	61536859	T	C	ENSBTAG00000032711	ENSBTAT00000025363	SYNONYMOUS_CODING	1053	1053	351	T	acA/acG
12_61537237	12	61537237	A	G	ENSBTAG00000032711	ENSBTAT00000025363	SYNONYMOUS_CODING	675	675	225	D	gaT/gaC
12_61537252	12	61537252	C	C	ENSBTAG00000032711	ENSBTAT00000025363	SYNONYMOUS_CODING	660	660	220	L	ttA/ttG
12_70036426	12	70036426	T	C	ENSBTAG00000032603	ENSBTAT00000013298	NON_SYNONYMOUS_CODING	3526	3526	1176	I/V	Ata/Gta
12_70056865	12	70056865	T	C	ENSBTAG00000032603	ENSBTAT00000013298	SYNONYMOUS_CODING	2685	2685	895	A	gcA/gcG	rs41673038
12_70124347	12	70124347	T	C	ENSBTAG00000032603	ENSBTAT00000013298	SYNONYMOUS_CODING	1620	1620	540	P	ccA/ccG
12_78336503	12	78336503	A	G	ENSBTAG00000018313	ENSBTAT00000030532	5PRIME_UTR	548					rs110621880
12_79391898	12	79391898	T	C	ENSBTAG00000000146	ENSBTAT00000000167	SYNONYMOUS_CODING	1796	1788	596	H	caT/caC	rs133852012
12_79422521	12	79422521	G	A	ENSBTAG00000000146	ENSBTAT00000000167	SYNONYMOUS_CODING	2720	2712	904	Q	caG/caA
12_79710198	12	79710198	G	C	ENSBTAG00000010395	ENSBTAT00000013726	SYNONYMOUS_CODING	5183	5175	1725	L	ctC/ctG
12_79791481	12	79791481	T	C	ENSBTAG00000010395	ENSBTAT00000013726	SYNONYMOUS_CODING	1145	1137	379	Q	caA/caG
12_80637815	12	80637815	C	A	ENSBTAG00000004165	ENSBTAT00000005451	3PRIME_UTR	1447					rs109130415
12_83081497	12	83081497	C	T	ENSBTAG00000014043	ENSBTAT00000046365	SYNONYMOUS_CODING	1515	1131	377	P	ccC/ccT
12_83081560	12	83081560	T	C	ENSBTAG00000014043	ENSBTAT00000046365	SYNONYMOUS_CODING	1578	1194	398	D	gaT/gaC	rs137524859
12_83081857	12	83081857	G	A	ENSBTAG00000014043	ENSBTAT00000046365	SYNONYMOUS_CODING	1875	1491	497	A	gcG/gcA	rs136312093
12_88664948	12	88664948	C	T	ENSBTAG00000012019	ENSBTAT00000015938	SYNONYMOUS_CODING	3123	3123	1041	L	ctG/ctA
12_88913904	12	88913904	A	G	ENSBTAG00000012849	ENSBTAT00000035335	SYNONYMOUS_CODING	1216	1200	400	G	ggT/ggC	rs136779114
12_89131171	12	89131171	A	G	ENSBTAG00000025210	ENSBTAT00000005916	SYNONYMOUS_CODING	960	960	320	V	gtA/gtG	rs110935882
12_89159781	12	89159781	G	A	ENSBTAG00000025210	ENSBTAT00000005916	NON_SYNONYMOUS_CODING	3661	3661	1221	V/I	Gtt/Att
12_89248956	12	89248956	T	C	ENSBTAG00000011466	ENSBTAT00000015238	NON_SYNONYMOUS_CODING	924	916	306	Y/H	Tac/Cac
12_89251711	12	89251711	A	G	ENSBTAG00000011471	ENSBTAT00000015242	NON_SYNONYMOUS_CODING	1468	1450	484	C/R	Tgc/Cgc
12_89304214	12	89304214	A	G	ENSBTAG00000004041	ENSBTAT00000063159	DOWNSTREAM
12_89304660	12	89304660	T	C	ENSBTAG00000004041	ENSBTAT00000063159	DOWNSTREAM
12_89304703	12	89304703	C	T	ENSBTAG00000004041	ENSBTAT00000063159	DOWNSTREAM
12_89304880	12	89304880	G	A	ENSBTAG00000004041	ENSBTAT00000063159	DOWNSTREAM
12_89304970	12	89304970	C	T	ENSBTAG00000004041	ENSBTAT00000063159	DOWNSTREAM
12_89305070	12	89305070	T	C	ENSBTAG00000004041	ENSBTAT00000063159	DOWNSTREAM
12_89305072	12	89305072	T	C	ENSBTAG00000004041	ENSBTAT00000063159	DOWNSTREAM
12_89305189	12	89305189	C	T	ENSBTAG00000004041	ENSBTAT00000063159	DOWNSTREAM
12_89305336	12	89305336	A	G	ENSBTAG00000004041	ENSBTAT00000063159	SYNONYMOUS_CODING	941	936	312	H	caT/caC
12_89551645	12	89551645	C	T	ENSBTAG00000020726	ENSBTAT00000027619	3PRIME_UTR	2680
12_89551860	12	89551860	G	A	ENSBTAG00000020726	ENSBTAT00000027619	3PRIME_UTR	2895
12_90751126	12	90751126	T	C	ENSBTAG00000019645	ENSBTAT00000026175	SYNONYMOUS_CODING	875	775	259	L	Ttg/Ctg	rs133231749
12_90754109	12	90754109	A	G	ENSBTAG00000019961	ENSBTAT00000026587	DOWNSTREAM
12_90916699	12	90916699	A	G	ENSBTAG00000025192	ENSBTAT00000035312	UPSTREAM						rs137836195
12_90916753	12	90916753	A	G	ENSBTAG00000025192	ENSBTAT00000035312	UPSTREAM						rs137437904
12_90916813	12	90916813	T	C	ENSBTAG00000025192	ENSBTAT00000035312	UPSTREAM						rs135980552
12_90916833	12	90916833	A	T	ENSBTAG00000025192	ENSBTAT00000035312	UPSTREAM
12_90916982	12	90916982	C	G	ENSBTAG00000025192	ENSBTAT00000035312	UPSTREAM						rs135837028
12_90917219	12	90917219	T	C	ENSBTAG00000025192	ENSBTAT00000035312	UPSTREAM
12_90917249	12	90917249	T	C	ENSBTAG00000025192	ENSBTAT00000035312	UPSTREAM						rs134578866
12_91044391	12	91044391	A	G	ENSBTAG00000044304	ENSBTAT00000061737	UPSTREAM
13_10318559	13	10318559	G	A	ENSBTAG00000000939	ENSBTAT00000001242	SYNONYMOUS_CODING	3786	3786	1262	Y	taC/taT	rs110119148
13_10338635	13	10338635	G	A	ENSBTAG00000000939	ENSBTAT00000001242	SYNONYMOUS_CODING	2157	2157	719	D	gaC/gaT	rs110748368
13_10481834	13	10481834	G	A	ENSBTAG00000000939	ENSBTAT00000001242	SYNONYMOUS_CODING	930	930	310	N	aaC/aaT
13_12305646	13	12305646	A	G	ENSBTAG00000000291	ENSBTAT00000000364	SYNONYMOUS_CODING	2016	2016	672	G	ggT/ggC	rs109078965
13_16404411	13	16404411	G	A	ENSBTAG00000005915	ENSBTAT00000007770	INTRONIC
13_17487421	13	17487421	G	A	ENSBTAG00000021951	ENSBTAT00000029268	3PRIME_UTR	1365
13_17671035	13	17671035	A	G	ENSBTAG00000004147	ENSBTAT00000005426	SYNONYMOUS_CODING	1618	1521	507	N	aaT/aaC	rs110743118
13_18061972	13	18061972	C	G	ENSBTAG00000017278	ENSBTAT00000022964	NON_SYNONYMOUS_CODING	777	710	237	S/T	aGt/aCt	rs110281603
13_25636642	13	25636642	C	T	ENSBTAG00000018395	ENSBTAT00000061384	NON_SYNONYMOUS_CODING	1656	1565	522	P/L	cCg/cTg
13_25763258	13	25763258	C	A	ENSBTAG00000021857	ENSBTAT00000029139	NON_SYNONYMOUS_CODING	1831	1831	611	A/S	Gcg/Tcg
13_26124230	13	26124230	C	T	ENSBTAG00000009117	ENSBTAT00000012015	SYNONYMOUS_CODING	1695	1695	565	D	gaC/gaT	rs109956228
13_28656546	13	28656546	T	C	ENSBTAG00000008279	ENSBTAT00000010894	NON_SYNONYMOUS_CODING	1669	1669	557	I/V	Atc/Gtc	rs109231895
13_29757400	13	29757400	T	C	ENSBTAG00000016450	ENSBTAT00000021871	3PRIME_UTR	2174					rs110243248
13_29967926	13	29967926	G	A	ENSBTAG00000007702	ENSBTAT00000010127	DOWNSTREAM
13_30096787	13	30096787	G	A	ENSBTAG00000008787	ENSBTAT00000032523	INTRONIC
13_30605229	13	30605229	G	C	ENSBTAG00000010387	ENSBTAT00000013714	3PRIME_UTR	1545
13_31860004	13	31860004	C	T	ENSBTAG00000020546	ENSBTAT00000027378	INTRONIC						rs109280709
13_33505268	13	33505268	C	A	ENSBTAG00000001552	ENSBTAT00000002038	SYNONYMOUS_CODING	1551	1309	437	R	Cga/Aga
13_33660403	13	33660403	A	C	ENSBTAG00000002280	ENSBTAT00000033899	SYNONYMOUS_CODING	3102	2670	890	R	cgA/cgC	rs42447283
13_34946380	13	34946380	G	A	ENSBTAG00000046981	ENSBTAT00000027592	UPSTREAM
13_34946399	13	34946399	G	T	ENSBTAG00000046981	ENSBTAT00000027592	UPSTREAM
13_35338727	13	35338727	T	C	ENSBTAG00000001204	ENSBTAT00000001595	SYNONYMOUS_CODING	3137	3021	1007	L	ttA/ttG	rs42469888
13_35340461	13	35340461	G	A	ENSBTAG00000001204	ENSBTAT00000001595	SYNONYMOUS_CODING	1403	1287	429	D	gaC/gaT	rs136789768
13_35533783	13	35533783	A	C	ENSBTAG00000004387	ENSBTAT00000005760	3PRIME_UTR	1910
13_35533994	13	35533994	C	T	ENSBTAG00000004387	ENSBTAT00000005760	NON_SYNONYMOUS_CODING	1699	1699	567	A/T	Gca/Aca	rs43706458
13_35533998	13	35533998	G	A	ENSBTAG00000004387	ENSBTAT00000005760	SYNONYMOUS_CODING	1695	1695	565	S	agC/agT	rs41255656
13_38279584	13	38279584	G	A	ENSBTAG00000015434	ENSBTAT00000020512	SYNONYMOUS_CODING	126	75	25	T	acG/acA	rs110774833
13_38529837	13	38529837	G	T	ENSBTAG00000003422	ENSBTAT00000039411	SYNONYMOUS_CODING	569	445	149	R	Cgg/Agg
13_38546717	13	38546717	G	T	ENSBTAG00000003422	ENSBTAT00000039411	UPSTREAM
13_38546881	13	38546881	C	T	ENSBTAG00000003422	ENSBTAT00000039411	UPSTREAM
13_38553805	13	38553805	A	G	ENSBTAG00000003425	ENSBTAT00000004442	NON_SYNONYMOUS_CODING	1089	1019	340	K/R	aAa/aGa
13_38661148	13	38661148	G	A	ENSBTAG00000018978	ENSBTAT00000025259	NON_SYNONYMOUS_CODING	2082	2038	680	V/I	Gtc/Atc
13_38721597	13	38721597	C	T	ENSBTAG00000004620	ENSBTAT00000039401	SYNONYMOUS_CODING	1172	891	297	C	tgC/tgT	rs41683991
13_38721996	13	38721996	T	C	ENSBTAG00000004620	ENSBTAT00000039401	SYNONYMOUS_CODING	1571	1290	430	T	acT/acC
13_38783137	13	38783137	G	A	ENSBTAG00000004622	ENSBTAT00000046628	3PRIME_UTR	2479
13_38820993	13	38820993	C	G	ENSBTAG00000004622	ENSBTAT00000046628	NON_SYNONYMOUS_CODING	447	437	146	S/T	aGt/aCt
13_40860850	13	40860850	C	T	ENSBTAG00000020988	ENSBTAT00000027949	NON_SYNONYMOUS_CODING	673	631	211	R/C	Cgt/Tgt	rs109804565
13_42217822	13	42217822	C	G	ENSBTAG00000002758	ENSBTAT00000003575	3PRIME_UTR	3183					rs41689147
13_42245526	13	42245526	C	T	ENSBTAG00000004207	ENSBTAT00000005511	NON_SYNONYMOUS_CODING	1702	1702	568	G/S	Ggc/Agc
13_42399037	13	42399037	C	T	ENSBTAG00000004993	ENSBTAT00000006568	SYNONYMOUS_CODING	303	246	82	D	gaC/gaT	rs41257427
13_42963540	13	42963540	C	A	ENSBTAG00000004273	ENSBTAT00000066106	DOWNSTREAM						rs109684792
13_42963661	13	42963661	A	G	ENSBTAG00000004278	ENSBTAT00000005603	SYNONYMOUS_CODING	1210	1179	393	H	caT/caC	rs41688540
13_42963682	13	42963682	G	A	ENSBTAG00000004278	ENSBTAT00000005603	SYNONYMOUS_CODING	1189	1158	386	Y	taC/taT	rs133042046
13_42966340	13	42966340	A	G	ENSBTAG00000004278	ENSBTAT00000005603	SYNONYMOUS_CODING	631	600	200	N	aaT/aaC	rs109909880
13_42979544	13	42979544	G	A	ENSBTAG00000004278	ENSBTAT00000005603	SYNONYMOUS_CODING	283	252	84	N	aaC/aaT	rs41687244
13_43004367	13	43004367	T	C	ENSBTAG00000004278	ENSBTAT00000005603	INTRONIC						rs136868788
13_43004487	13	43004487	G	A	ENSBTAG00000009881	ENSBTAT00000013034	SYNONYMOUS_CODING	981	981	327	S	agC/agT	rs109179119
13_43030134	13	43030134	A	G	ENSBTAG00000004281	ENSBTAT00000005606	SYNONYMOUS_CODING	1812	1812	604	G	ggT/ggC	rs41691189
13_43043952	13	43043952	T	C	ENSBTAG00000004281	ENSBTAT00000005606	SYNONYMOUS_CODING	492	492	164	V	gtA/gtG	rs41691638
13_43330387	13	43330387	G	A	ENSBTAG00000019197	ENSBTAT00000046340	DOWNSTREAM
13_43333707	13	43333707	C	T	ENSBTAG00000019197	ENSBTAT00000046340	SYNONYMOUS_CODING	7167	7167	2389	P	ccG/ccA
13_43341648	13	43341648	A	C	ENSBTAG00000019197	ENSBTAT00000046340	NON_SYNONYMOUS_CODING	3541	3541	1181	S/A	Tct/Gct
13_43342203	13	43342203	C	T	ENSBTAG00000019197	ENSBTAT00000046340	NON_SYNONYMOUS_CODING	2986	2986	996	V/M	Gtg/Atg
13_44951314	13	44951314	G	T	ENSBTAG00000015188	ENSBTAT00000020207	3PRIME_UTR	1769
13_45475919	13	45475919	G	A	ENSBTAG00000002685	ENSBTAT00000046212	SYNONYMOUS_CODING	108	108	36	A	gcG/gcA
13_45480650	13	45480650	T	G	ENSBTAG00000002685	ENSBTAT00000046212	SYNONYMOUS_CODING	579	579	193	T	acT/acG	rs42628489
13_45495767	13	45495767	C	T	ENSBTAG00000002685	ENSBTAT00000046212	SYNONYMOUS_CODING	2115	2115	705	A	gcC/gcT
13_45499511	13	45499511	A	G	ENSBTAG00000002685	ENSBTAT00000046212	NON_SYNONYMOUS_CODING	2962	2962	988	T/A	Acc/Gcc	rs42626838
13_45499682	13	45499682	T	C	ENSBTAG00000002685	ENSBTAT00000046212	SYNONYMOUS_CODING	3054	3054	1018	N	aaT/aaC	rs42626839
13_46682995	13	46682995	T	C	ENSBTAG00000000683	ENSBTAT00000000906	UPSTREAM
13_46683440	13	46683440	C	T	ENSBTAG00000000683	ENSBTAT00000000906	UPSTREAM
13_46827543	13	46827543	G	A	ENSBTAG00000013899	ENSBTAT00000018457	SYNONYMOUS_CODING	1371	1371	457	P	ccG/ccA
13_47126016	13	47126016	C	T	ENSBTAG00000006531	ENSBTAT00000015282	SYNONYMOUS_CODING	2124	2124	708	C	tgC/tgT	rs41629976
13_47414662	13	47414662	G	A	ENSBTAG00000027937	ENSBTAT00000040292	SYNONYMOUS_CODING	395	234	78	Q	caG/caA
13_47415727	13	47415727	T	C	ENSBTAG00000027937	ENSBTAT00000040292	3PRIME_UTR	1460					rs43102389
13_47415798	13	47415798	T	C	ENSBTAG00000027937	ENSBTAT00000040292	3PRIME_UTR	1531
13_47417500	13	47417500	C	T	ENSBTAG00000027937	ENSBTAT00000040292	3PRIME_UTR	3233					rs109259428
13_47449052	13	47449052	A	C	ENSBTAG00000011010	ENSBTAT00000014624	3PRIME_UTR	2970					rs41693767
13_47779975	13	47779975	T	C	ENSBTAG00000006063	ENSBTAT00000007965	3PRIME_UTR	1062
13_47854382	13	47854382	A	G	ENSBTAG00000006066	ENSBTAT00000007970	SYNONYMOUS_CODING	1487	1281	427	T	acA/acG	rs41696101
13_47854528	13	47854528	T	C	ENSBTAG00000006066	ENSBTAT00000007970	3PRIME_UTR	1633					rs41696099
13_47854598	13	47854598	A	G	ENSBTAG00000006066	ENSBTAT00000007970	3PRIME_UTR	1703					rs41696098
13_47854959	13	47854959	T	C	ENSBTAG00000006066	ENSBTAT00000007970	3PRIME_UTR	2064					rs41696097
13_47855477	13	47855477	A	T	ENSBTAG00000006066	ENSBTAT00000007970	3PRIME_UTR	2582
13_47855742	13	47855742	T	C	ENSBTAG00000006066	ENSBTAT00000007970	3PRIME_UTR	2847
13_47904736	13	47904736	G	C	ENSBTAG00000020668	ENSBTAT00000027547	WITHIN_NON_CODING_GENE	796
13_47904818	13	47904818	A	C	ENSBTAG00000020668	ENSBTAT00000027547	WITHIN_NON_CODING_GENE	714
13_47904829	13	47904829	C	A	ENSBTAG00000020668	ENSBTAT00000027547	WITHIN_NON_CODING_GENE	703
13_47904848	13	47904848	G	A	ENSBTAG00000020668	ENSBTAT00000027547	WITHIN_NON_CODING_GENE	684
13_47904875	13	47904875	T	C	ENSBTAG00000020668	ENSBTAT00000027547	WITHIN_NON_CODING_GENE	657
13_47904941	13	47904941	T	A	ENSBTAG00000020668	ENSBTAT00000027547	WITHIN_NON_CODING_GENE	591
13_48150072	13	48150072	A	T	ENSBTAG00000008293	ENSBTAT00000010913	5PRIME_UTR	106					rs135470483
13_48393973	13	48393973	C	T	ENSBTAG00000014048	ENSBTAT00000039347	NON_SYNONYMOUS_CODING	559	533	178	T/M	aCg/aTg
13_48575001	13	48575001	A	G	ENSBTAG00000000066	ENSBTAT00000000073	DOWNSTREAM						rs41696271
13_51838679	13	51838679	A	G	ENSBTAG00000008439	ENSBTAT00000011104	SYNONYMOUS_CODING	634	384	128	H	caT/caC	rs137370704
13_52455194	13	52455194	T	C	ENSBTAG00000013776	ENSBTAT00000018301	SYNONYMOUS_CODING	365	351	117	T	acA/acG	rs110643965
13_52475683	13	52475683	G	A	ENSBTAG00000013753	ENSBTAT00000018273	NON_SYNONYMOUS_CODING	978	914	305	R/Q	cGg/cAg
13_52548346	13	52548346	C	T	ENSBTAG00000015379	ENSBTAT00000020438	SYNONYMOUS_CODING	1728	1413	471	P	ccC/ccT
13_52548905	13	52548905	G	A	ENSBTAG00000015379	ENSBTAT00000020438	3PRIME_UTR	2287
13_52781004	13	52781004	A	C	ENSBTAG00000001320	ENSBTAT00000001744	NON_SYNONYMOUS_CODING	2527	2458	820	S/A	Tcc/Gcc	rs42311214
13_52782266	13	52782266	C	T	ENSBTAG00000001320	ENSBTAT00000001744	SYNONYMOUS_CODING	2205	2136	712	A	gcG/gcA	rs41257101
13_52811126	13	52811126	C	T	ENSBTAG00000001320	ENSBTAT00000001744	UPSTREAM
13_52813858	13	52813858	A	G	ENSBTAG00000001320	ENSBTAT00000001744	UPSTREAM
13_52848083	13	52848083	C	T	ENSBTAG00000011458	ENSBTAT00000053534	SYNONYMOUS_CODING	1213	1167	389	T	acC/acT	rs135332634
13_52886020	13	52886020	C	T	ENSBTAG00000037757	ENSBTAT00000045103	3PRIME_UTR	1852
13_52983814	13	52983814	A	G	ENSBTAG00000018812	ENSBTAT00000025042	SYNONYMOUS_CODING	1771	1743	581	S	agT/agC
13_52986658	13	52986658	C	T	ENSBTAG00000042198	ENSBTAT00000059190	UPSTREAM						rs110102126
13_54124208	13	54124208	C	T	ENSBTAG00000031715	ENSBTAT00000044968	3PRIME_UTR	3060
13_54329083	13	54329083	G	A	ENSBTAG00000011656	ENSBTAT00000015480	SYNONYMOUS_CODING	1225	1128	376	Y	taC/taT
13_54357340	13	54357340	C	T	ENSBTAG00000011646	ENSBTAT00000039336	SYNONYMOUS_CODING	1887	1887	629	C	tgC/tgT
13_54383164	13	54383164	G	A	ENSBTAG00000015796	ENSBTAT00000035700	DOWNSTREAM
13_54812831	13	54812831	T	C	ENSBTAG00000010383	ENSBTAT00000013703	SYNONYMOUS_CODING	1029	1029	343	T	acT/acC	rs137275320
13_54964822	13	54964822	G	A	ENSBTAG00000006002	ENSBTAT00000007879	SYNONYMOUS_CODING	129	129	43	A	gcG/gcA
13_54979053	13	54979053	A	G	ENSBTAG00000006002	ENSBTAT00000007879	SYNONYMOUS_CODING	2115	2115	705	A	gcA/gcG	rs137124882
13_54979839	13	54979839	C	T	ENSBTAG00000006002	ENSBTAT00000007879	NON_SYNONYMOUS_CODING	2399	2399	800	A/V	gCt/gTt	rs136727884
13_54980550	13	54980550	T	G	ENSBTAG00000006002	ENSBTAT00000007879	NON_SYNONYMOUS_CODING	2685	2685	895	D/E	gaT/gaG	rs134870719
13_54992108	13	54992108	G	A	ENSBTAG00000006002	ENSBTAT00000007879	SYNONYMOUS_CODING	5643	5643	1881	P	ccG/ccA
13_55424454	13	55424454	G	A	ENSBTAG00000003061	ENSBTAT00000003981	NON_SYNONYMOUS_CODING	6863	6863	2288	R/Q	cGa/cAa	rs41696753
13_55427615	13	55427615	C	A	ENSBTAG00000003061	ENSBTAT00000003981	NON_SYNONYMOUS_CODING	7864	7864	2622	Q/K	Cag/Aag
13_55451986	13	55451986	T	C	ENSBTAG00000017402	ENSBTAT00000044841	SYNONYMOUS_CODING	1045	909	303	T	acA/acG	rs41696769
13_58207797	13	58207797	G	C	ENSBTAG00000016724	ENSBTAT00000022232	SYNONYMOUS_CODING	1311	1311	437	L	ctC/ctG
13_58216766	13	58216766	C	T	ENSBTAG00000016724	ENSBTAT00000022232	NON_SYNONYMOUS_CODING	580	580	194	V/I	Gtc/Atc	rs135215299
13_58538318	13	58538318	G	A	ENSBTAG00000018053	ENSBTAT00000024031	3PRIME_UTR	1783
13_58538722	13	58538722	C	T	ENSBTAG00000018053	ENSBTAT00000024031	3PRIME_UTR	1379
13_59984052	13	59984052	T	G	ENSBTAG00000031462	ENSBTAT00000044584	UPSTREAM
13_59984123	13	59984123	G	C	ENSBTAG00000031462	ENSBTAT00000044584	UPSTREAM						rs110029493
13_59988217	13	59988217	T	C	ENSBTAG00000027390	ENSBTAT00000039313	SYNONYMOUS_CODING	596	543	181	V	gtA/gtG
13_60077851	13	60077851	T	C	ENSBTAG00000006639	ENSBTAT00000008722	3PRIME_UTR	2972
13_60078546	13	60078546	C	T	ENSBTAG00000006639	ENSBTAT00000008722	3PRIME_UTR	2277
13_60078595	13	60078595	G	A	ENSBTAG00000006639	ENSBTAT00000008722	3PRIME_UTR	2228
13_60110106	13	60110106	G	A	ENSBTAG00000013009	ENSBTAT00000044590	DOWNSTREAM
13_60110489	13	60110489	G	A	ENSBTAG00000013009	ENSBTAT00000044590	DOWNSTREAM
13_60244953	13	60244953	A	C	ENSBTAG00000006533	ENSBTAT00000008580	SYNONYMOUS_CODING	65	54	18	A	gcA/gcC	rs41630718
13_60263558	13	60263558	C	T	ENSBTAG00000006533	ENSBTAT00000008580	SYNONYMOUS_CODING	923	912	304	D	gaC/gaT
13_60302906	13	60302906	C	G	ENSBTAG00000008303	ENSBTAT00000010928	3PRIME_UTR	557
13_60544898	13	60544898	G	A	ENSBTAG00000018417	ENSBTAT00000024505	5PRIME_UTR	62
13_61147713	13	61147713	T	C	ENSBTAG00000017002	ENSBTAT00000022612	3PRIME_UTR	2115
13_61153758	13	61153758	G	A	ENSBTAG00000017002	ENSBTAT00000022612	NON_SYNONYMOUS_CODING	1172	713	238	A/V	gCg/gTg
13_61901948	13	61901948	G	T	ENSBTAG00000014930	ENSBTAT00000019875	NON_SYNONYMOUS_CODING	544	437	146	S/I	aGc/aTc
13_62008385	13	62008385	G	A	ENSBTAG00000005937	ENSBTAT00000012842	DOWNSTREAM						rs134857737
13_62217098	13	62217098	C	A	ENSBTAG00000001015	ENSBTAT00000001344	3PRIME_UTR	2886					rs41703752
13_62408103	13	62408103	G	A	ENSBTAG00000031402	ENSBTAT00000007795	NON_SYNONYMOUS_CODING	1178	1178	393	R/Q	cGg/cAg
13_62409859	13	62409859	G	A	ENSBTAG00000031402	ENSBTAT00000007795	NON_SYNONYMOUS_CODING	2449	2449	817	A/T	Gcc/Acc
13_62411767	13	62411767	G	A	ENSBTAG00000031402	ENSBTAT00000007795	NON_SYNONYMOUS_CODING	4357	4357	1453	G/S	Ggc/Agc
13_62411775	13	62411775	C	A	ENSBTAG00000031402	ENSBTAT00000007795	SYNONYMOUS_CODING	4365	4365	1455	P	ccC/ccA
13_63369019	13	63369019	A	G	ENSBTAG00000018535	ENSBTAT00000024670	3PRIME_UTR	2097					rs110956188
13_63375682	13	63375682	G	A	ENSBTAG00000018535	ENSBTAT00000024670	NON_SYNONYMOUS_CODING	1848	1619	540	A/V	gCa/gTa	rs109587889
13_64498651	13	64498651	T	C	ENSBTAG00000011620	ENSBTAT00000015432	DOWNSTREAM
13_64938020	13	64938020	G	T	ENSBTAG00000002236	ENSBTAT00000002893	SYNONYMOUS_CODING	960	960	320	L	ctC/ctA	rs43716522
13_65106281	13	65106281	T	G	ENSBTAG00000008291	ENSBTAT00000010911	3PRIME_UTR	1137					rs41704778
13_65448794	13	65448794	G	A	ENSBTAG00000006670	ENSBTAT00000008782	SYNONYMOUS_CODING	1158	1158	386	T	acG/acA	rs43711201
13_65546119	13	65546119	G	C	ENSBTAG00000044015	ENSBTAT00000061188	UPSTREAM
13_65744488	13	65744488	G	C	ENSBTAG00000005571	ENSBTAT00000007321	DOWNSTREAM						rs43713823
13_66502096	13	66502096	T	C	ENSBTAG00000022007	ENSBTAT00000043682	NON_SYNONYMOUS_CODING	1265	1190	397	H/R	cAc/cGc	rs110307932
13_66853613	13	66853613	G	A	ENSBTAG00000014648	ENSBTAT00000057162	3PRIME_UTR	2065					rs110087336
13_66926817	13	66926817	A	G	ENSBTAG00000000528	ENSBTAT00000000687	3PRIME_UTR	578					rs41703902
13_67114988	13	67114988	C	T	ENSBTAG00000003212	ENSBTAT00000004171	UPSTREAM						rs41632250
13_67551449	13	67551449	C	T	ENSBTAG00000004100	ENSBTAT00000005359	NON_SYNONYMOUS_CODING	2439	2378	793	S/N	aGc/aAc	rs41711369
13_67626570	13	67626570	G	A	ENSBTAG00000005086	ENSBTAT00000006703	3PRIME_UTR	2348
13_67626581	13	67626581	A	G	ENSBTAG00000005086	ENSBTAT00000006703	3PRIME_UTR	2359					rs41710397
13_67626819	13	67626819	C	T	ENSBTAG00000005086	ENSBTAT00000006703	3PRIME_UTR	2597					rs137629998
13_67663263	13	67663263	C	T	ENSBTAG00000016208	ENSBTAT00000021569	3PRIME_UTR	3734					rs110644278
13_67663856	13	67663856	C	T	ENSBTAG00000016208	ENSBTAT00000021569	3PRIME_UTR	3141					rs110520336
13_67663998	13	67663998	G	A	ENSBTAG00000016208	ENSBTAT00000021569	3PRIME_UTR	2999					rs110947969
13_67664274	13	67664274	A	G	ENSBTAG00000016208	ENSBTAT00000021569	3PRIME_UTR	2723					rs109875936
13_67664938	13	67664938	A	G	ENSBTAG00000016208	ENSBTAT00000021569	SYNONYMOUS_CODING	2059	2013	671	D	gaT/gaC	rs109767090
13_67672828	13	67672828	A	G	ENSBTAG00000016208	ENSBTAT00000021569	SYNONYMOUS_CODING	1546	1500	500	P	ccT/ccC
13_67680137	13	67680137	G	A	ENSBTAG00000016208	ENSBTAT00000021569	SYNONYMOUS_CODING	817	771	257	S	agC/agT
13_67680170	13	67680170	T	C	ENSBTAG00000016208	ENSBTAT00000021569	SYNONYMOUS_CODING	784	738	246	A	gcA/gcG
13_67681298	13	67681298	A	G	ENSBTAG00000016208	ENSBTAT00000021569	SYNONYMOUS_CODING	640	594	198	D	gaT/gaC	rs43706514
13_67688114	13	67688114	C	T	ENSBTAG00000016208	ENSBTAT00000021569	SYNONYMOUS_CODING	325	279	93	A	gcG/gcA
13_68364858	13	68364858	T	G	ENSBTAG00000000660	ENSBTAT00000000862	UPSTREAM						rs135563260
13_68440726	13	68440726	C	T	ENSBTAG00000004039	ENSBTAT00000005281	SYNONYMOUS_CODING	1077	1077	359	D	gaC/gaT	rs110421637
13_73391660	13	73391660	C	G	ENSBTAG00000016873	ENSBTAT00000022448	3PRIME_UTR	1414					rs41707169
13_73470616	13	73470616	G	A	ENSBTAG00000020030	ENSBTAT00000026679	NON_SYNONYMOUS_CODING	583	533	178	T/M	aCg/aTg
13_73637925	13	73637925	C	T	ENSBTAG00000002187	ENSBTAT00000002833	3PRIME_UTR	1477					rs41714686
13_73640869	13	73640869	T	C	ENSBTAG00000002187	ENSBTAT00000002833	NON_SYNONYMOUS_CODING	1047	1007	336	N/S	aAt/aGt
13_73750629	13	73750629	G	A	ENSBTAG00000005275	ENSBTAT00000043503	DOWNSTREAM						rs41257347
13_73753859	13	73753859	T	C	ENSBTAG00000005280	ENSBTAT00000006947	NON_SYNONYMOUS_CODING	822	736	246	T/A	Acc/Gcc
13_73755033	13	73755033	C	T	ENSBTAG00000005280	ENSBTAT00000006947	NON_SYNONYMOUS_CODING	655	569	190	G/D	gGc/gAc
13_74037584	13	74037584	A	G	ENSBTAG00000016846	ENSBTAT00000022411	SYNONYMOUS_CODING	663	462	154	A	gcA/gcG
13_74039408	13	74039408	A	G	ENSBTAG00000016849	ENSBTAT00000022412	UPSTREAM						rs110607630
13_74040328	13	74040328	G	T	ENSBTAG00000016849	ENSBTAT00000022412	UPSTREAM						rs110707579
13_74040421	13	74040421	C	T	ENSBTAG00000016849	ENSBTAT00000022412	UPSTREAM						rs110028732
13_74068912	13	74068912	G	C	ENSBTAG00000016849	ENSBTAT00000022412	DOWNSTREAM						rs41711674
13_74070213	13	74070213	A	G	ENSBTAG00000003256	ENSBTAT00000004220	SYNONYMOUS_CODING	825	771	257	D	gaT/gaC	rs110281051
13_74070247	13	74070247	G	A	ENSBTAG00000003256	ENSBTAT00000004220	NON_SYNONYMOUS_CODING	791	737	246	A/V	gCg/gTg	rs109833736
13_74473735	13	74473735	C	T	ENSBTAG00000016122	ENSBTAT00000021457	SYNONYMOUS_CODING	929	906	302	T	acC/acT	rs41715705
13_74497825	13	74497825	T	C	ENSBTAG00000037942	ENSBTAT00000055067	NON_SYNONYMOUS_CODING	647	647	216	H/R	cAc/cGc	rs135129644
13_74497863	13	74497863	C	T	ENSBTAG00000037942	ENSBTAT00000055067	SYNONYMOUS_CODING	609	609	203	P	ccG/ccA	rs132729859
13_74497909	13	74497909	T	C	ENSBTAG00000037942	ENSBTAT00000055067	NON_SYNONYMOUS_CODING	563	563	188	D/G	gAc/gGc	rs137446411
13_74497966	13	74497966	T	G	ENSBTAG00000037942	ENSBTAT00000055067	NON_SYNONYMOUS_CODING	506	506	169	N/T	aAc/aCc
13_74498000	13	74498000	A	G	ENSBTAG00000037942	ENSBTAT00000055067	NON_SYNONYMOUS_CODING	472	472	158	S/P	Tct/Cct
13_74498026	13	74498026	C	T	ENSBTAG00000037942	ENSBTAT00000055067	NON_SYNONYMOUS_CODING	446	446	149	S/N	aGc/aAc
13_74498146	13	74498146	G	A	ENSBTAG00000037942	ENSBTAT00000055067	NON_SYNONYMOUS_CODING	326	326	109	S/L	tCa/tTa
13_74498194	13	74498194	T	C	ENSBTAG00000037942	ENSBTAT00000055067	NON_SYNONYMOUS_CODING	278	278	93	Q/R	cAa/cGa
13_74498209	13	74498209	T	A	ENSBTAG00000037942	ENSBTAT00000055067	NON_SYNONYMOUS_CODING	263	263	88	Y/F	tAt/tTt
13_74498252	13	74498252	T	C	ENSBTAG00000037942	ENSBTAT00000055067	NON_SYNONYMOUS_CODING	220	220	74	K/E	Aag/Gag
13_74498365	13	74498365	T	C	ENSBTAG00000037942	ENSBTAT00000055067	NON_SYNONYMOUS_CODING	107	107	36	H/R	cAc/cGc
13_75362356	13	75362356	G	A	ENSBTAG00000000958	ENSBTAT00000001267	DOWNSTREAM						rs41708572
13_75414070	13	75414070	C	T	ENSBTAG00000010126	ENSBTAT00000013362	SYNONYMOUS_CODING	1543	1230	410	A	gcC/gcT	rs135301596
13_75414537	13	75414537	C	T	ENSBTAG00000010126	ENSBTAT00000013362	SYNONYMOUS_CODING	1807	1494	498	F	ttC/ttT	rs41707134
13_75427670	13	75427670	A	G	ENSBTAG00000010130	ENSBTAT00000061303	SYNONYMOUS_CODING	1605	1605	535	T	acT/acC	rs109577787
13_75812974	13	75812974	A	G	ENSBTAG00000003639	ENSBTAT00000004747	3PRIME_UTR	3134					rs41714489
13_75821310	13	75821310	C	T	ENSBTAG00000003639	ENSBTAT00000004747	NON_SYNONYMOUS_CODING	1027	997	333	A/T	Gcc/Acc	rs134606304
13_76083511	13	76083511	T	C	ENSBTAG00000027326	ENSBTAT00000039179	3PRIME_UTR	1177					rs110965020
13_76560056	13	76560056	A	G	ENSBTAG00000013114	ENSBTAT00000004258	SYNONYMOUS_CODING	1311	1311	437	S	agT/agC	rs109806749
13_76855261	13	76855261	G	A	ENSBTAG00000007489	ENSBTAT00000009850	SYNONYMOUS_CODING	2151	2151	717	T	acG/acA	rs110733293
13_76855400	13	76855400	G	A	ENSBTAG00000007489	ENSBTAT00000009850	NON_SYNONYMOUS_CODING	2290	2290	764	V/M	Gtg/Atg	rs42362818
13_77962281	13	77962281	G	A	ENSBTAG00000000241	ENSBTAT00000000301	INTRONIC						rs42924694
13_78076242	13	78076242	G	C	ENSBTAG00000020166	ENSBTAT00000026859	NON_SYNONYMOUS_CODING	5071	5071	1691	Q/E	Cag/Gag	rs135258508
13_78076398	13	78076398	G	A	ENSBTAG00000020166	ENSBTAT00000026859	NON_SYNONYMOUS_CODING	4915	4915	1639	R/C	Cgc/Tgc	rs110122022
13_78089040	13	78089040	T	C	ENSBTAG00000020166	ENSBTAT00000026859	NON_SYNONYMOUS_CODING	1942	1942	648	I/V	Atc/Gtc	rs41712059
13_78484075	13	78484075	G	A	ENSBTAG00000012626	ENSBTAT00000016760	SYNONYMOUS_CODING	210	210	70	S	agC/agT
13_78745960	13	78745960	T	C	ENSBTAG00000044591	ENSBTAT00000062024	DOWNSTREAM
13_78882980	13	78882980	T	C	ENSBTAG00000010135	ENSBTAT00000013376	3PRIME_UTR	768					rs110894055
13_78885247	13	78885247	A	G	ENSBTAG00000010135	ENSBTAT00000013376	NON_SYNONYMOUS_CODING	517	517	173	C/R	Tgc/Cgc
13_79548878	13	79548878	G	A	ENSBTAG00000000340	ENSBTAT00000000445	SYNONYMOUS_CODING	2496	2496	832	N	aaC/aaT
13_79549829	13	79549829	T	C	ENSBTAG00000000340	ENSBTAT00000000445	SYNONYMOUS_CODING	1545	1545	515	P	ccA/ccG	rs110672364
13_79599912	13	79599912	G	A	ENSBTAG00000043709	ENSBTAT00000060701	WITHIN_NON_CODING_GENE	54
13_80169235	13	80169235	C	T	ENSBTAG00000007962	ENSBTAT00000010474	SYNONYMOUS_CODING	2829	2829	943	S	tcG/tcA	rs110872356
13_80188171	13	80188171	C	T	ENSBTAG00000007962	ENSBTAT00000010474	SYNONYMOUS_CODING	1887	1887	629	L	ctG/ctA
13_80210986	13	80210986	A	G	ENSBTAG00000007962	ENSBTAT00000010474	SYNONYMOUS_CODING	1386	1386	462	T	acT/acC	rs41716959
13_80211031	13	80211031	C	T	ENSBTAG00000007962	ENSBTAT00000010474	SYNONYMOUS_CODING	1341	1341	447	A	gcG/gcA	rs41716960
13_80211052	13	80211052	A	G	ENSBTAG00000007962	ENSBTAT00000010474	SYNONYMOUS_CODING	1320	1320	440	H	caT/caC	rs41716961
13_80578458	13	80578458	A	G	ENSBTAG00000001512	ENSBTAT00000001981	3PRIME_UTR	2298					rs43711402
13_80578866	13	80578866	C	T	ENSBTAG00000001512	ENSBTAT00000001981	NON_SYNONYMOUS_CODING	1890	1789	597	G/S	Ggc/Agc	rs137508820
13_80586199	13	80586199	A	G	ENSBTAG00000001512	ENSBTAT00000001981	SYNONYMOUS_CODING	743	642	214	S	agT/agC
13_84024700	13	84024700	A	G	ENSBTAG00000017524	ENSBTAT00000043123	3PRIME_UTR	1355
13_84025172	13	84025172	G	A	ENSBTAG00000017524	ENSBTAT00000043123	3PRIME_UTR	883
14_10171439	14	10171439	T	C	ENSBTAG00000007736	ENSBTAT00000037345	DOWNSTREAM
14_10242213	14	10242213	T	C	ENSBTAG00000047834	ENSBTAT00000010169	SYNONYMOUS_CODING	597	597	199	A	gcA/gcG
14_10246549	14	10246549	C	T	ENSBTAG00000047834	ENSBTAT00000010169	SYNONYMOUS_CODING	300	300	100	L	ttG/ttA
14_13769612	14	13769612	T	C	ENSBTAG00000008409	ENSBTAT00000011066	3PRIME_UTR	1838					rs110705976
14_13771979	14	13771979	T	C	ENSBTAG00000008409	ENSBTAT00000011066	SYNONYMOUS_CODING	727	315	105	L	ctA/ctG	rs109835418
14_1488752	14	1488752	G	A	ENSBTAG00000000879	ENSBTAT00000001168	NON_SYNONYMOUS_CODING	563	536	179	R/H	cGt/cAt
14_1488893	14	1488893	C	G	ENSBTAG00000012353	ENSBTAT00000049839	DOWNSTREAM						rs41256888
14_1489171	14	1489171	G	C	ENSBTAG00000012353	ENSBTAT00000049839	DOWNSTREAM						rs110097641
14_1492293	14	1492293	T	C	ENSBTAG00000000879	ENSBTAT00000001168	DOWNSTREAM						rs137110234
14_1531850	14	1531850	C	T	ENSBTAG00000018455	ENSBTAT00000024561	SYNONYMOUS_CODING	843	483	161	V	gtG/gtA
14_1611242	14	1611242	G	A	ENSBTAG00000010276	ENSBTAT00000056581	UPSTREAM						rs109032311
14_16361033	14	16361033	C	T	ENSBTAG00000023179	ENSBTAT00000031530	SYNONYMOUS_CODING	513	6	2	R	cgG/cgA
14_16716318	14	16716318	G	A	ENSBTAG00000010275	ENSBTAT00000013591	SYNONYMOUS_CODING	3237	3237	1079	P	ccG/ccA
14_16719307	14	16719307	G	C	ENSBTAG00000005498	ENSBTAT00000007228	DOWNSTREAM						rs43706497
14_17197234	14	17197234	T	C	ENSBTAG00000020398	ENSBTAT00000027186	SYNONYMOUS_CODING	228	186	62	L	ctA/ctG	rs110395893
14_17228559	14	17228559	A	T	ENSBTAG00000010813	ENSBTAT00000014324	NON_SYNONYMOUS_CODING	466	466	156	S/T	Tca/Aca
14_17228830	14	17228830	T	C	ENSBTAG00000010813	ENSBTAT00000014324	SYNONYMOUS_CODING	195	195	65	V	gtA/gtG
14_18388724	14	18388724	G	G	ENSBTAG00000026309	ENSBTAT00000037329	SYNONYMOUS_CODING	450	450	150	T	acA/acC
14_18388892	14	18388892	C	T	ENSBTAG00000026309	ENSBTAT00000037329	SYNONYMOUS_CODING	282	282	94	T	acG/acA
14_1844058	14	1844058	A	G	ENSBTAG00000009816	ENSBTAT00000012942	UPSTREAM
14_2019088	14	2019088	G	A	ENSBTAG00000000312	ENSBTAT00000000410	3PRIME_UTR	1227
14_2074581	14	2074581	G	A	ENSBTAG00000011922	ENSBTAT00000015828	NON_SYNONYMOUS_CODING	2881	2881	961	A/T	Gca/Aca
14_2081263	14	2081263	G	A	ENSBTAG00000011922	ENSBTAT00000015828	NON_SYNONYMOUS_CODING	7034	7034	2345	R/H	cGc/cAc	rs132856338
14_21038757	14	21038757	G	A	ENSBTAG00000017016	ENSBTAT00000022626	UPSTREAM
14_21049106	14	21049106	G	A	ENSBTAG00000017019	ENSBTAT00000022631	SYNONYMOUS_CODING	10716	10716	3572	N	aaC/aaT
14_21088805	14	21088805	C	T	ENSBTAG00000017019	ENSBTAT00000022631	SYNONYMOUS_CODING	6966	6966	2322	A	gcG/gcA
14_2159086	14	2159086	C	G	ENSBTAG00000008079	ENSBTAT00000010627	3PRIME_UTR	2726
14_21621221	14	21621221	C	T	ENSBTAG00000038286	ENSBTAT00000055170	3PRIME_UTR	1317
14_21621739	14	21621739	T	C	ENSBTAG00000038286	ENSBTAT00000055170	3PRIME_UTR	1835					rs42270636
14_21621901	14	21621901	C	T	ENSBTAG00000038286	ENSBTAT00000055170	3PRIME_UTR	1997					rs42270634
14_2199644	14	2199644	T	C	ENSBTAG00000008421	ENSBTAT00000011082	SYNONYMOUS_CODING	4359	4359	1453	R	cgT/cgC	rs110908201
14_22671890	14	22671890	G	A	ENSBTAG00000017492	ENSBTAT00000023247	SYNONYMOUS_CODING	1069	780	260	N	aaC/aaT	rs42018404
14_23161746	14	23161746	G	G	ENSBTAG00000000878	ENSBTAT00000001169	SYNONYMOUS_CODING	2871	2871	957	A	gcT/gcC
14_2330528	14	2330528	A	G	ENSBTAG00000034613	ENSBTAT00000049025	UPSTREAM						rs109569063
14_23675424	14	23675424	A	G	ENSBTAG00000001174	ENSBTAT00000001557	5PRIME_UTR	42					rs41723966
14_23680167	14	23680167	C	T	ENSBTAG00000001174	ENSBTAT00000001557	3PRIME_UTR	1118					rs137177212
14_25560744	14	25560744	G	A	ENSBTAG00000015637	ENSBTAT00000020766	5PRIME_UTR	136
14_2625716	14	2625716	A	G	ENSBTAG00000017040	ENSBTAT00000022654	SYNONYMOUS_CODING	320	132	44	T	acT/acC	rs110720738
14_28044383	14	28044383	C	T	ENSBTAG00000021841	ENSBTAT00000026607	SYNONYMOUS_CODING	108	108	36	P	ccC/ccT	rs41727301
14_28135201	14	28135201	C	T	ENSBTAG00000021841	ENSBTAT00000026607	SYNONYMOUS_CODING	3429	3429	1143	D	gaC/gaT
14_2816422	14	2816422	C	T	ENSBTAG00000005762	ENSBTAT00000007573	SYNONYMOUS_CODING	502	279	93	G	ggC/ggT	rs110689406
14_28166904	14	28166904	C	A	ENSBTAG00000021841	ENSBTAT00000026607	SYNONYMOUS_CODING	7476	7476	2492	I	atC/atA	rs41725112
14_31696041	14	31696041	G	A	ENSBTAG00000015901	ENSBTAT00000021138	3PRIME_UTR	2691					rs109790638
14_31696625	14	31696625	T	C	ENSBTAG00000015901	ENSBTAT00000021138	3PRIME_UTR	2107					rs110370294
14_31697441	14	31697441	C	T	ENSBTAG00000015901	ENSBTAT00000021138	3PRIME_UTR	1291					rs133353199
14_31840056	14	31840056	G	A	ENSBTAG00000042250	ENSBTAT00000059242	UPSTREAM
14_31840498	14	31840498	G	T	ENSBTAG00000021821	ENSBTAT00000029089	WITHIN_NON_CODING_GENE	421
14_31840544	14	31840544	G	A	ENSBTAG00000021821	ENSBTAT00000029089	WITHIN_NON_CODING_GENE	375
14_31840580	14	31840580	A	G	ENSBTAG00000021821	ENSBTAT00000029089	WITHIN_NON_CODING_GENE	339
14_31840610	14	31840610	C	T	ENSBTAG00000021821	ENSBTAT00000029089	WITHIN_NON_CODING_GENE	309
14_31840691	14	31840691	A	G	ENSBTAG00000021821	ENSBTAT00000029089	WITHIN_NON_CODING_GENE	228
14_31840714	14	31840714	C	T	ENSBTAG00000021821	ENSBTAT00000029089	WITHIN_NON_CODING_GENE	205
14_31840741	14	31840741	A	C	ENSBTAG00000021821	ENSBTAT00000029089	WITHIN_NON_CODING_GENE	178					rs110238743
14_31840847	14	31840847	A	G	ENSBTAG00000021821	ENSBTAT00000029089	WITHIN_NON_CODING_GENE	72					rs136164643
14_32906026	14	32906026	T	C	ENSBTAG00000006695	ENSBTAT00000008802	NON_SYNONYMOUS_CODING	2608	2608	870	M/V	Atg/Gtg	rs41737039
14_34123768	14	34123768	T	G	ENSBTAG00000022169	ENSBTAT00000023938	SYNONYMOUS_CODING	558	504	168	T	acT/acG	rs110936398
14_35568893	14	35568893	C	T	ENSBTAG00000037399	ENSBTAT00000056897	SYNONYMOUS_CODING	243	243	81	S	agC/agT
14_35988470	14	35988470	C	T	ENSBTAG00000020312	ENSBTAT00000027071	SYNONYMOUS_CODING	2114	2034	678	T	acG/acA
14_3773079	14	3773079	G	A	ENSBTAG00000006132	ENSBTAT00000008069	NON_SYNONYMOUS_CODING	1808	1808	603	T/M	aCg/aTg
14_3773267	14	3773267	T	C	ENSBTAG00000006132	ENSBTAT00000008069	SYNONYMOUS_CODING	1620	1620	540	A	gcA/gcG
14_3775212	14	3775212	T	C	ENSBTAG00000006132	ENSBTAT00000008069	SYNONYMOUS_CODING	1395	1395	465	S	tcA/tcG
14_3781615	14	3781615	G	C	ENSBTAG00000006132	ENSBTAT00000008069	SYNONYMOUS_CODING	903	903	301	T	acC/acG
14_38748072	14	38748072	C	T	ENSBTAG00000020139	ENSBTAT00000026826	UPSTREAM						rs42443488
14_39361729	14	39361729	A	C	ENSBTAG00000012920	ENSBTAT00000017169	SYNONYMOUS_CODING	584	492	164	R	cgA/cgC	rs41255615
14_39642626	14	39642626	C	T	ENSBTAG00000008842	ENSBTAT00000011643	NON_SYNONYMOUS_CODING	1519	1519	507	A/T	Gcc/Acc	rs41730033
14_39642671	14	39642671	A	G	ENSBTAG00000008842	ENSBTAT00000011643	NON_SYNONYMOUS_CODING	1474	1474	492	F/L	Ttc/Ctc	rs41730032
14_39773470	14	39773470	C	T	ENSBTAG00000012608	ENSBTAT00000016739	3PRIME_UTR	1370					rs109511241
14_39773978	14	39773978	G	T	ENSBTAG00000012608	ENSBTAT00000016739	3PRIME_UTR	1878
14_39775845	14	39775845	A	G	ENSBTAG00000012608	ENSBTAT00000016739	3PRIME_UTR	3745
14_4028033	14	4028033	G	A	ENSBTAG00000029865	ENSBTAT00000042244	UPSTREAM
14_4041251	14	4041251	C	T	ENSBTAG00000009578	ENSBTAT00000064860	SYNONYMOUS_CODING	2528	2217	739	R	cgC/cgT	rs109102494
14_42315541	14	42315541	C	T	ENSBTAG00000003885	ENSBTAT00000005062	NON_SYNONYMOUS_CODING	962	769	257	V/I	Gtt/Att	rs41731055
14_42315895	14	42315895	T	C	ENSBTAG00000003885	ENSBTAT00000005062	NON_SYNONYMOUS_CODING	608	415	139	M/V	Atg/Gtg	rs132709425
14_42315974	14	42315974	G	A	ENSBTAG00000003885	ENSBTAT00000005062	SYNONYMOUS_CODING	529	336	112	G	ggC/ggT	rs111026980
14_42315992	14	42315992	G	A	ENSBTAG00000003885	ENSBTAT00000005062	SYNONYMOUS_CODING	511	318	106	Y	taC/taT	rs43705220
14_42316277	14	42316277	A	C	ENSBTAG00000003885	ENSBTAT00000005062	SYNONYMOUS_CODING	226	33	11	T	acT/acG	rs43705219
14_4280088	14	4280088	G	A	ENSBTAG00000013955	ENSBTAT00000037373	SYNONYMOUS_CODING	1351	1236	412	S	tcG/tcA	rs137765359
14_4311813	14	4311813	G	A	ENSBTAG00000013955	ENSBTAT00000037373	SYNONYMOUS_CODING	1750	1635	545	P	ccG/ccA
14_4311843	14	4311843	C	T	ENSBTAG00000013955	ENSBTAT00000037373	SYNONYMOUS_CODING	1780	1665	555	S	agC/agT
14_4326060	14	4326060	T	C	ENSBTAG00000013955	ENSBTAT00000037373	SYNONYMOUS_CODING	2251	2136	712	N	aaT/aaC
14_4616100	14	4616100	C	T	ENSBTAG00000013955	ENSBTAT00000037373	3PRIME_UTR	3727
14_4616388	14	4616388	C	G	ENSBTAG00000013955	ENSBTAT00000037373	3PRIME_UTR	4015					rs108993925
14_47006226	14	47006226	G	T	ENSBTAG00000002080	ENSBTAT00000002689	3PRIME_UTR	1687
14_47006453	14	47006453	A	G	ENSBTAG00000002080	ENSBTAT00000002689	3PRIME_UTR	1460					rs110250163
14_48628024	14	48628024	T	C	ENSBTAG00000006209	ENSBTAT00000008154	SYNONYMOUS_CODING	1842	1842	614	N	aaT/aaC	rs41731341
14_50848157	14	50848157	C	T	ENSBTAG00000017694	ENSBTAT00000038232	SYNONYMOUS_CODING	648	648	216	D	gaC/gaT	rs42378191
14_62295256	14	62295256	T	C	ENSBTAG00000011516	ENSBTAT00000015304	SYNONYMOUS_CODING	635	555	185	C	tgT/tgC
14_62295910	14	62295910	T	C	ENSBTAG00000011516	ENSBTAT00000015304	SYNONYMOUS_CODING	1289	1209	403	N	aaT/aaC
14_63593243	14	63593243	G	A	ENSBTAG00000013513	ENSBTAT00000017968	3PRIME_UTR	1325					rs110037461
14_63593351	14	63593351	G	A	ENSBTAG00000013513	ENSBTAT00000017968	SYNONYMOUS_CODING	1217	1116	372	Y	taC/taT	rs43705133
14_63801354	14	63801354	C	A	ENSBTAG00000007943	ENSBTAT00000010441	3PRIME_UTR	3070					rs109659536
14_63801706	14	63801706	T	C	ENSBTAG00000007943	ENSBTAT00000010441	3PRIME_UTR	3422					rs43703909
14_63955207	14	63955207	T	C	ENSBTAG00000014396	ENSBTAT00000019142	SYNONYMOUS_CODING	1067	981	327	N	aaT/aaC
14_66032257	14	66032257	G	G	ENSBTAG00000001254	ENSBTAT00000001658	3PRIME_UTR	1099
14_66297319	14	66297319	C	T	ENSBTAG00000017833	ENSBTAT00000023707	3PRIME_UTR	2985
14_67986610	14	67986610	G	T	ENSBTAG00000026234	ENSBTAT00000037202	3PRIME_UTR	1610					rs136418094
14_68280527	14	68280527	G	T	ENSBTAG00000018206	ENSBTAT00000024232	NON_SYNONYMOUS_CODING	361	328	110	V/F	Gtc/Ttc
14_68478618	14	68478618	C	T	ENSBTAG00000017165	ENSBTAT00000022815	3PRIME_UTR	3174					rs110849425
14_68668996	14	68668996	G	A	ENSBTAG00000016959	ENSBTAT00000022559	3PRIME_UTR	1208
14_68800323	14	68800323	A	G	ENSBTAG00000003098	ENSBTAT00000004031	3PRIME_UTR	2667					rs108994097
14_70317978	14	70317978	C	T	ENSBTAG00000001522	ENSBTAT00000001994	NON_SYNONYMOUS_CODING	994	764	255	A/V	gCg/gTg
14_71515327	14	71515327	T	C	ENSBTAG00000019581	ENSBTAT00000026087	3PRIME_UTR	2547					rs136792050
14_71516930	14	71516930	A	G	ENSBTAG00000019581	ENSBTAT00000026087	SYNONYMOUS_CODING	944	729	243	D	gaT/gaC	rs136169498
14_71828557	14	71828557	C	T	ENSBTAG00000004902	ENSBTAT00000006451	SYNONYMOUS_CODING	1414	1410	470	K	aaG/aaA	rs109964794
14_71833215	14	71833215	G	A	ENSBTAG00000004902	ENSBTAT00000006451	SYNONYMOUS_CODING	1063	1059	353	S	agC/agT	rs110211618
14_71836453	14	71836453	T	C	ENSBTAG00000004902	ENSBTAT00000006451	SYNONYMOUS_CODING	946	942	314	P	ccA/ccG	rs109020634
14_72135614	14	72135614	C	T	ENSBTAG00000003789	ENSBTAT00000004929	SYNONYMOUS_CODING	2605	2601	867	D	gaC/gaT
14_72398390	14	72398390	G	T	ENSBTAG00000007596	ENSBTAT00000009992	3PRIME_UTR	1175
14_72398709	14	72398709	A	C	ENSBTAG00000007596	ENSBTAT00000009992	3PRIME_UTR	1494
14_72398786	14	72398786	C	T	ENSBTAG00000007596	ENSBTAT00000009992	3PRIME_UTR	1571
14_72801006	14	72801006	C	T	ENSBTAG00000044190	ENSBTAT00000061587	INTRONIC
14_75871059	14	75871059	G	A	ENSBTAG00000011268	ENSBTAT00000045778	NON_SYNONYMOUS_CODING	497	497	166	S/N	aGc/aAc
14_76043148	14	76043148	T	C	ENSBTAG00000019663	ENSBTAT00000026202	NON_SYNONYMOUS_CODING	499	481	161	I/V	Ata/Gta	rs41580472
14_76101574	14	76101574	A	C	ENSBTAG00000013225	ENSBTAT00000017598	SYNONYMOUS_CODING	742	633	211	L	ctA/ctC
14_79374424	14	79374424	G	A	ENSBTAG00000017733	ENSBTAT00000023581	SYNONYMOUS_CODING	533	525	175	N	aaC/aaT
14_79406991	14	79406991	A	G	ENSBTAG00000015214	ENSBTAT00000020243	3PRIME_UTR	1174					rs133893422
14_79754136	14	79754136	T	C	ENSBTAG00000032227	ENSBTAT00000045713	5PRIME_UTR	227					rs109779677
14_79754141	14	79754141	G	C	ENSBTAG00000032227	ENSBTAT00000045713	5PRIME_UTR	232					rs134369856
14_79835234	14	79835234	C	T	ENSBTAG00000003338	ENSBTAT00000004335	SYNONYMOUS_CODING	689	639	213	S	tcG/tcA	rs108942756
14_83202471	14	83202471	C	G	ENSBTAG00000004792	ENSBTAT00000006291	3PRIME_UTR	901
14_83264839	14	83264839	C	T	ENSBTAG00000020523	ENSBTAT00000027342	UPSTREAM						rs134151080
14_83267000	14	83267000	T	C	ENSBTAG00000020523	ENSBTAT00000027342	UPSTREAM						rs137826312
14_83298555	14	83298555	C	T	ENSBTAG00000011709	ENSBTAT00000015548	3PRIME_UTR	1010					rs110964166
14_83299216	14	83299216	G	A	ENSBTAG00000011709	ENSBTAT00000015548	3PRIME_UTR	1671
14_83299280	14	83299280	A	G	ENSBTAG00000011709	ENSBTAT00000015548	3PRIME_UTR	1735					rs110227470
14_83299505	14	83299505	A	G	ENSBTAG00000011709	ENSBTAT00000015548	3PRIME_UTR	1960					rs109059403
14_83598500	14	83598500	A	G	ENSBTAG00000015333	ENSBTAT00000061330	SYNONYMOUS_CODING	1737	1737	579	H	caT/caC	rs135398045
14_83714884	14	83714884	C	T	ENSBTAG00000015341	ENSBTAT00000020394	SYNONYMOUS_CODING	330	330	110	D	gaC/gaT
14_83951322	14	83951322	T	C	ENSBTAG00000013369	ENSBTAT00000017783	SYNONYMOUS_CODING	1431	1431	477	Y	taT/taC	rs109070160
14_84163056	14	84163056	C	T	ENSBTAG00000006770	ENSBTAT00000008906	UPSTREAM						rs109155942
14_9109803	14	9109803	G	C	ENSBTAG00000000711	ENSBTAT00000000950	5PRIME_UTR	42					rs110253072
14_9530471	14	9530471	C	T	ENSBTAG00000006869	ENSBTAT00000009033	NON_SYNONYMOUS_CODING	2937	2626	876	A/T	Gca/Aca
15_13987737	15	13987737	G	G	ENSBTAG00000009511	ENSBTAT00000012515	WITHIN_NON_CODING_GENE	480
15_14706950	15	14706950	T	C	ENSBTAG00000016557	ENSBTAT00000022028	3PRIME_UTR	1864					rs135239267
15_15585495	15	15585495	T	G	ENSBTAG00000024803	ENSBTAT00000034535	3PRIME_UTR	4083					rs110827024
15_15585743	15	15585743	A	G	ENSBTAG00000024803	ENSBTAT00000034535	3PRIME_UTR	3835					rs109211691
15_15586191	15	15586191	G	C	ENSBTAG00000024803	ENSBTAT00000034535	3PRIME_UTR	3387					rs109992455
15_15586761	15	15586761	T	C	ENSBTAG00000024803	ENSBTAT00000034535	3PRIME_UTR	2817					rs135396991
15_15586951	15	15586951	A	G	ENSBTAG00000024803	ENSBTAT00000034535	3PRIME_UTR	2627
15_15587004	15	15587004	C	T	ENSBTAG00000024803	ENSBTAT00000034535	3PRIME_UTR	2574
15_15588716	15	15588716	G	A	ENSBTAG00000024803	ENSBTAT00000034535	SYNONYMOUS_CODING	862	783	261	H	caC/caT
15_15588917	15	15588917	G	A	ENSBTAG00000024803	ENSBTAT00000034535	SYNONYMOUS_CODING	661	582	194	D	gaC/gaT	rs134974721
15_15713531	15	15713531	G	A	ENSBTAG00000007913	ENSBTAT00000010403	NON_SYNONYMOUS_CODING	762	607	203	V/I	Gta/Ata
15_15713572	15	15713572	G	A	ENSBTAG00000007913	ENSBTAT00000010403	SYNONYMOUS_CODING	803	648	216	T	acG/acA	rs43703913
15_16405958	15	16405958	T	G	ENSBTAG00000018629	ENSBTAT00000024789	NON_SYNONYMOUS_CODING	871	871	291	Y/D	Tac/Gac	rs135031888
15_18056032	15	18056032	G	T	ENSBTAG00000010286	ENSBTAT00000013589	3PRIME_UTR	4496
15_18058400	15	18058400	G	A	ENSBTAG00000010286	ENSBTAT00000013589	SYNONYMOUS_CODING	3261	3261	1087	N	aaC/aaT
15_18065880	15	18065880	C	T	ENSBTAG00000010286	ENSBTAT00000013589	NON_SYNONYMOUS_CODING	2569	2569	857	A/T	Gct/Act
15_18146523	15	18146523	T	C	ENSBTAG00000003111	ENSBTAT00000040104	SYNONYMOUS_CODING	1506	1506	502	T	acT/acC
15_18162093	15	18162093	G	T	ENSBTAG00000003111	ENSBTAT00000040104	NON_SYNONYMOUS_CODING	3008	3008	1003	R/I	aGa/aTa
15_2000402	15	2000402	G	C	ENSBTAG00000023989	ENSBTAT00000033028	3PRIME_UTR	1614					rs137164373
15_2000610	15	2000610	G	A	ENSBTAG00000023989	ENSBTAT00000033028	3PRIME_UTR	1822					rs135454399
15_20494905	15	20494905	C	T	ENSBTAG00000008732	ENSBTAT00000055318	SYNONYMOUS_CODING	579	579	193	N	aaC/aaT	rs42357026
15_22351966	15	22351966	G	A	ENSBTAG00000020272	ENSBTAT00000027019	SYNONYMOUS_CODING	1005	1005	335	E	gaG/gaA
15_22623859	15	22623859	G	T	ENSBTAG00000008665	ENSBTAT00000040095	SYNONYMOUS_CODING	513	513	171	S	tcG/tcT
15_22701736	15	22701736	C	T	ENSBTAG00000005156	ENSBTAT00000006791	NON_SYNONYMOUS_CODING	993	936	312	M/I	atG/atA
15_22705216	15	22705216	T	C	ENSBTAG00000001999	ENSBTAT00000002592	UPSTREAM
15_22720490	15	22720490	C	T	ENSBTAG00000016266	ENSBTAT00000021636	UPSTREAM						rs110595969
15_24642249	15	24642249	T	C	ENSBTAG00000020066	ENSBTAT00000026733	NON_SYNONYMOUS_CODING	798	793	265	M/V	Atg/Gtg	rs133382867
15_25113556	15	25113556	C	T	ENSBTAG00000011266	ENSBTAT00000014968	SYNONYMOUS_CODING	1972	1710	570	G	ggC/ggT	rs41748319
15_25116100	15	25116100	G	A	ENSBTAG00000011266	ENSBTAT00000014968	SYNONYMOUS_CODING	2155	1893	631	Q	caG/caA
15_25116223	15	25116223	T	C	ENSBTAG00000011266	ENSBTAT00000014968	SYNONYMOUS_CODING	2278	2016	672	Y	taT/taC	rs41748312
15_27851102	15	27851102	G	C	ENSBTAG00000016855	ENSBTAT00000022419	NON_SYNONYMOUS_CODING	782	772	258	Q/E	Caa/Gaa	rs135989096
15_27851359	15	27851359	C	T	ENSBTAG00000016855	ENSBTAT00000022419	NON_SYNONYMOUS_CODING	525	515	172	R/H	cGt/cAt	rs137007425
15_27851379	15	27851379	C	T	ENSBTAG00000016855	ENSBTAT00000022419	SYNONYMOUS_CODING	505	495	165	P	ccG/ccA	rs41755222
15_27860986	15	27860986	G	A	ENSBTAG00000016855	ENSBTAT00000022419	UPSTREAM						rs137628266
15_27861122	15	27861122	T	A	ENSBTAG00000016855	ENSBTAT00000022419	UPSTREAM
15_27956238	15	27956238	A	G	ENSBTAG00000015119	ENSBTAT00000020116	SYNONYMOUS_CODING	2538	2538	846	Y	taT/taC	rs134396454
15_28325162	15	28325162	C	G	ENSBTAG00000003052	ENSBTAT00000040088	NON_SYNONYMOUS_CODING	2221	2086	696	G/R	Ggc/Cgc
15_28396723	15	28396723	T	C	ENSBTAG00000019365	ENSBTAT00000040056	DOWNSTREAM						rs41758641
15_28400791	15	28400791	T	C	ENSBTAG00000019358	ENSBTAT00000025789	DOWNSTREAM						rs109943472
15_28401015	15	28401015	A	G	ENSBTAG00000019358	ENSBTAT00000025789	DOWNSTREAM						rs136979117
15_29257793	15	29257793	G	C	ENSBTAG00000039340	ENSBTAT00000017826	3PRIME_UTR	3986					rs134045010
15_29258041	15	29258041	T	C	ENSBTAG00000039340	ENSBTAT00000017826	3PRIME_UTR	3738					rs137816106
15_29258507	15	29258507	T	C	ENSBTAG00000039340	ENSBTAT00000017826	3PRIME_UTR	3272					rs135327331
15_29259110	15	29259110	T	C	ENSBTAG00000039340	ENSBTAT00000017826	3PRIME_UTR	2669					rs135706358
15_29259385	15	29259385	G	C	ENSBTAG00000039340	ENSBTAT00000017826	3PRIME_UTR	2394					rs136849854
15_29259640	15	29259640	T	C	ENSBTAG00000039340	ENSBTAT00000017826	3PRIME_UTR	2139					rs133308569
15_29514704	15	29514704	A	G	ENSBTAG00000019725	ENSBTAT00000026289	SYNONYMOUS_CODING	3081	2997	999	T	acA/acG	rs135600503
15_29701995	15	29701995	C	T	ENSBTAG00000018093	ENSBTAT00000024084	SYNONYMOUS_CODING	9510	9510	3170	A	gcC/gcT	rs43718823
15_29702053	15	29702053	A	G	ENSBTAG00000018093	ENSBTAT00000024084	NON_SYNONYMOUS_CODING	9568	9568	3190	S/G	Agt/Ggt	rs110167790
15_30025733	15	30025733	A	G	ENSBTAG00000005138	ENSBTAT00000006774	NON_SYNONYMOUS_CODING	2672	2672	891	V/A	gTg/gCg	rs41759274
15_30027279	15	30027279	C	T	ENSBTAG00000005138	ENSBTAT00000006774	NON_SYNONYMOUS_CODING	1126	1126	376	A/T	Gcc/Acc
15_30028018	15	30028018	T	C	ENSBTAG00000005138	ENSBTAT00000006774	SYNONYMOUS_CODING	642	642	214	P	ccA/ccG	rs41759272
15_30032026	15	30032026	G	T	ENSBTAG00000005138	ENSBTAT00000006774	NON_SYNONYMOUS_CODING	319	319	107	L/I	Ctc/Atc
15_30202159	15	30202159	C	A	ENSBTAG00000038047	ENSBTAT00000055530	DOWNSTREAM						rs43713612
15_30236730	15	30236730	C	G	ENSBTAG00000015015	ENSBTAT00000019990	SYNONYMOUS_CODING	1424	1395	465	V	gtC/gtG	rs133845354
15_30283400	15	30283400	G	A	ENSBTAG00000040569	ENSBTAT00000016601	NON_SYNONYMOUS_CODING	1504	1411	471	A/T	Gcc/Acc	rs110248181
15_30283559	15	30283559	G	A	ENSBTAG00000040569	ENSBTAT00000016601	NON_SYNONYMOUS_CODING	1663	1570	524	V/M	Gtg/Atg	rs109219540
15_30295558	15	30295558	A	G	ENSBTAG00000012507	ENSBTAT00000023657	UPSTREAM						rs42850361
15_30296224	15	30296224	G	C	ENSBTAG00000012507	ENSBTAT00000023657	UPSTREAM
15_30296272	15	30296272	G	A	ENSBTAG00000012507	ENSBTAT00000023657	UPSTREAM						rs110098630
15_30481090	15	30481090	A	G	ENSBTAG00000009749	ENSBTAT00000012857	SYNONYMOUS_CODING	197	90	30	Y	taT/taC	rs29025929
15_30510169	15	30510169	G	A	ENSBTAG00000019627	ENSBTAT00000026146	3PRIME_UTR	1259					rs134037026
15_30510583	15	30510583	G	A	ENSBTAG00000019627	ENSBTAT00000026146	3PRIME_UTR	845					rs134239775
15_32247301	15	32247301	C	T	ENSBTAG00000018213	ENSBTAT00000024242	SYNONYMOUS_CODING	1029	1029	343	S	agC/agT
15_32247574	15	32247574	G	A	ENSBTAG00000018213	ENSBTAT00000024242	3PRIME_UTR	1302
15_34741663	15	34741663	G	A	ENSBTAG00000001410	ENSBTAT00000001849	SYNONYMOUS_CODING	1428	1428	476	A	gcG/gcA	rs41756503
15_34782245	15	34782245	G	A	ENSBTAG00000016768	ENSBTAT00000022302	SYNONYMOUS_CODING	415	132	44	R	cgC/cgT
15_35048839	15	35048839	G	A	ENSBTAG00000005340	ENSBTAT00000007022	NON_SYNONYMOUS_CODING	800	775	259	A/T	Gca/Aca	rs29018045
15_35331832	15	35331832	G	A	ENSBTAG00000002216	ENSBTAT00000002868	3PRIME_UTR	1439					rs109728724
15_35333265	15	35333265	C	T	ENSBTAG00000002216	ENSBTAT00000002868	NON_SYNONYMOUS_CODING	782	568	190	G/S	Ggc/Agc	rs110708239
15_35333356	15	35333356	G	T	ENSBTAG00000002216	ENSBTAT00000002868	SYNONYMOUS_CODING	691	477	159	G	ggC/ggA	rs110836836
15_35715822	15	35715822	T	A	ENSBTAG00000017468	ENSBTAT00000023221	SYNONYMOUS_CODING	81	81	27	I	atA/atT
15_35715833	15	35715833	A	C	ENSBTAG00000017468	ENSBTAT00000023221	NON_SYNONYMOUS_CODING	70	70	24	S/A	Tct/Gct
15_35836734	15	35836734	A	T	ENSBTAG00000032859	ENSBTAT00000055476	NON_SYNONYMOUS_CODING	109	109	37	T/S	Act/Tct
15_35836762	15	35836762	G	A	ENSBTAG00000032859	ENSBTAT00000055476	NON_SYNONYMOUS_CODING	137	137	46	G/D	gGt/gAt
15_35836860	15	35836860	T	G	ENSBTAG00000032859	ENSBTAT00000055476	NON_SYNONYMOUS_CODING	235	235	79	S/A	Tct/Gct
15_35836957	15	35836957	C	A	ENSBTAG00000032859	ENSBTAT00000055476	NON_SYNONYMOUS_CODING	332	332	111	T/K	aCa/aAa
15_36225252	15	36225252	A	G	ENSBTAG00000006755	ENSBTAT00000008884	3PRIME_UTR	2473
15_38976959	15	38976959	T	C	ENSBTAG00000011905	ENSBTAT00000015794	3PRIME_UTR	1219					rs109578017
15_39124997	15	39124997	A	G	ENSBTAG00000009150	ENSBTAT00000012059	SYNONYMOUS_CODING	887	759	253	S	agT/agC	rs133211126
15_39841353	15	39841353	C	T	ENSBTAG00000013029	ENSBTAT00000017323	SYNONYMOUS_CODING	2259	1827	609	A	gcG/gcA	rs133156931
15_40749884	15	40749884	G	A	ENSBTAG00000000700	ENSBTAT00000000935	SYNONYMOUS_CODING	978	921	307	F	ttC/ttT	rs109003679
15_41042558	15	41042558	A	G	ENSBTAG00000014855	ENSBTAT00000046258	NON_SYNONYMOUS_CODING	1784	1784	595	I/T	aTc/aCc
15_41055794	15	41055794	G	A	ENSBTAG00000014855	ENSBTAT00000046258	SYNONYMOUS_CODING	741	741	247	T	acC/acT
15_42385243	15	42385243	T	C	ENSBTAG00000010568	ENSBTAT00000013974	SYNONYMOUS_CODING	1492	1035	345	D	gaT/gaC	rs41761878
15_42719480	15	42719480	T	C	ENSBTAG00000015824	ENSBTAT00000021020	5PRIME_UTR	48
15_42777024	15	42777024	C	T	ENSBTAG00000015821	ENSBTAT00000021018	NON_SYNONYMOUS_CODING	737	737	246	R/H	cGc/cAc	rs41766146
15_42911508	15	42911508	G	T	ENSBTAG00000021048	ENSBTAT00000063482	DOWNSTREAM						rs41762667
15_43509996	15	43509996	C	T	ENSBTAG00000001987	ENSBTAT00000002578	3PRIME_UTR	2629
15_43510313	15	43510313	C	T	ENSBTAG00000001987	ENSBTAT00000002578	3PRIME_UTR	2312
15_43927363	15	43927363	A	T	ENSBTAG00000001607	ENSBTAT00000002111	3PRIME_UTR	1121					rs42718147
15_43927669	15	43927669	A	G	ENSBTAG00000001607	ENSBTAT00000002111	3PRIME_UTR	1427					rs42718149
15_43928001	15	43928001	A	G	ENSBTAG00000001607	ENSBTAT00000002111	3PRIME_UTR	1759					rs133720524
15_43929019	15	43929019	A	G	ENSBTAG00000001607	ENSBTAT00000002111	3PRIME_UTR	2777
15_43929254	15	43929254	G	C	ENSBTAG00000001607	ENSBTAT00000002111	3PRIME_UTR	3012					rs42718157
15_44148365	15	44148365	C	G	ENSBTAG00000020573	ENSBTAT00000027416	NON_SYNONYMOUS_CODING	2157	2157	719	F/L	ttC/ttG
15_44260555	15	44260555	C	G	ENSBTAG00000001922	ENSBTAT00000002500	NON_SYNONYMOUS_CODING	524	495	165	K/N	aaG/aaC
15_44421281	15	44421281	T	C	ENSBTAG00000005356	ENSBTAT00000007048	SYNONYMOUS_CODING	485	321	107	V	gtT/gtC	rs135816342
15_44421484	15	44421484	A	G	ENSBTAG00000005356	ENSBTAT00000007048	NON_SYNONYMOUS_CODING	688	524	175	Q/R	cAa/cGa	rs110753672
15_44460168	15	44460168	T	C	ENSBTAG00000005356	ENSBTAT00000007048	3PRIME_UTR	4126					rs41257377
15_45663984	15	45663984	G	A	ENSBTAG00000016140	ENSBTAT00000021483	3PRIME_UTR	2752					rs132648839
15_45667482	15	45667482	G	A	ENSBTAG00000016140	ENSBTAT00000021483	SYNONYMOUS_CODING	2421	2421	807	D	gaC/gaT	rs41256945
15_45667492	15	45667492	C	G	ENSBTAG00000016140	ENSBTAT00000021483	NON_SYNONYMOUS_CODING	2411	2411	804	S/T	aGt/aCt	rs137690433
15_45711177	15	45711177	C	G	ENSBTAG00000016140	ENSBTAT00000021483	SYNONYMOUS_CODING	669	669	223	L	ctG/ctC	rs42506362
15_46855279	15	46855279	G	A	ENSBTAG00000037937	ENSBTAT00000055625	NON_SYNONYMOUS_CODING	1046	1046	349	R/H	cGc/cAc
15_46855541	15	46855541	G	C	ENSBTAG00000037937	ENSBTAT00000055625	NON_SYNONYMOUS_CODING	1308	1308	436	L/F	ttG/ttC
15_46855572	15	46855572	T	C	ENSBTAG00000037937	ENSBTAT00000055625	NON_SYNONYMOUS_CODING	1339	1339	447	C/R	Tgt/Cgt	rs109514757
15_46855935	15	46855935	A	G	ENSBTAG00000037937	ENSBTAT00000055625	NON_SYNONYMOUS_CODING	1669	1669	557	I/V	Att/Gtt
15_47083697	15	47083697	A	C	ENSBTAG00000000696	ENSBTAT00000000927	UPSTREAM						rs133868889
15_47190044	15	47190044	C	A	ENSBTAG00000003567	ENSBTAT00000004639	UPSTREAM
15_47268222	15	47268222	A	G	ENSBTAG00000044799	ENSBTAT00000062232	UPSTREAM						rs41766856
15_47268306	15	47268306	A	G	ENSBTAG00000044799	ENSBTAT00000062232	UPSTREAM						rs41766857
15_47268368	15	47268368	G	A	ENSBTAG00000044799	ENSBTAT00000062232	UPSTREAM						rs41766858
15_47270730	15	47270730	C	T	ENSBTAG00000044799	ENSBTAT00000062232	UPSTREAM
15_47271868	15	47271868	C	T	ENSBTAG00000044799	ENSBTAT00000062232	UPSTREAM
15_47330990	15	47330990	T	C	ENSBTAG00000019754	ENSBTAT00000026323	NON_SYNONYMOUS_CODING	695	658	220	W/R	Tgg/Cgg	rs42667906
15_51668034	15	51668034	G	A	ENSBTAG00000040380	ENSBTAT00000055155	WITHIN_NON_CODING_GENE	555
15_51854686	15	51854686	T	C	ENSBTAG00000013109	ENSBTAT00000017425	NON_SYNONYMOUS_CODING	1955	1399	467	T/A	Acc/Gcc	rs41771062
15_51864577	15	51864577	A	G	ENSBTAG00000013109	ENSBTAT00000017425	SYNONYMOUS_CODING	1243	687	229	Y	taT/taC
15_52049190	15	52049190	C	A	ENSBTAG00000013109	ENSBTAT00000017425	5PRIME_UTR	380
15_52074089	15	52074089	G	A	ENSBTAG00000000347	ENSBTAT00000000453	SYNONYMOUS_CODING	198	72	24	T	acG/acA
15_52074359	15	52074359	A	C	ENSBTAG00000000347	ENSBTAT00000000453	SYNONYMOUS_CODING	468	342	114	G	ggA/ggC	rs110649799
15_52288016	15	52288016	T	C	ENSBTAG00000011549	ENSBTAT00000015344	DOWNSTREAM						rs41764632
15_52288030	15	52288030	C	T	ENSBTAG00000011549	ENSBTAT00000015344	DOWNSTREAM						rs41764633
15_52289446	15	52289446	C	G	ENSBTAG00000026796	ENSBTAT00000039859	NON_SYNONYMOUS_CODING	424	247	83	P/A	Cca/Gca	rs41764646
15_52289505	15	52289505	T	C	ENSBTAG00000026796	ENSBTAT00000039859	SYNONYMOUS_CODING	483	306	102	Y	taT/taC	rs41764647
15_52289907	15	52289907	G	A	ENSBTAG00000026796	ENSBTAT00000039859	SYNONYMOUS_CODING	885	708	236	T	acG/acA	rs41764649
15_52289949	15	52289949	G	C	ENSBTAG00000026796	ENSBTAT00000039859	SYNONYMOUS_CODING	927	750	250	S	tcG/tcC	rs41764650
15_52429299	15	52429299	A	G	ENSBTAG00000018449	ENSBTAT00000024553	SYNONYMOUS_CODING	3924	3924	1308	R	cgT/cgC	rs41764162
15_52500150	15	52500150	G	A	ENSBTAG00000017964	ENSBTAT00000023886	SYNONYMOUS_CODING	243	30	10	S	tcG/tcA	rs133224980
15_52507587	15	52507587	G	A	ENSBTAG00000003001	ENSBTAT00000003907	DOWNSTREAM						rs133289797
15_52621473	15	52621473	G	A	ENSBTAG00000019167	ENSBTAT00000025510	SYNONYMOUS_CODING	3498	3498	1166	S	tcG/tcA
15_52661608	15	52661608	G	A	ENSBTAG00000001280	ENSBTAT00000001687	SYNONYMOUS_CODING	1986	1968	656	D	gaC/gaT
15_52661698	15	52661698	C	T	ENSBTAG00000001280	ENSBTAT00000001687	SYNONYMOUS_CODING	1896	1878	626	S	tcG/tcA
15_52668921	15	52668921	G	A	ENSBTAG00000001280	ENSBTAT00000001687	SYNONYMOUS_CODING	1227	1209	403	H	caC/caT	rs110293540
15_52913745	15	52913745	C	A	ENSBTAG00000008419	ENSBTAT00000011077	3PRIME_UTR	3721
15_53680123	15	53680123	C	T	ENSBTAG00000016497	ENSBTAT00000021930	SYNONYMOUS_CODING	486	486	162	A	gcG/gcA	rs136429792
15_54171239	15	54171239	C	T	ENSBTAG00000003679	ENSBTAT00000004794	3PRIME_UTR	1444					rs110864702
15_54196434	15	54196434	A	C	ENSBTAG00000003682	ENSBTAT00000004797	DOWNSTREAM
15_54196476	15	54196476	G	T	ENSBTAG00000003682	ENSBTAT00000004797	DOWNSTREAM
15_54196971	15	54196971	A	G	ENSBTAG00000003692	ENSBTAT00000004810	SYNONYMOUS_CODING	1104	768	256	C	tgT/tgC	rs41774217
15_54197451	15	54197451	G	A	ENSBTAG00000003692	ENSBTAT00000004810	SYNONYMOUS_CODING	927	591	197	Y	taC/taT
15_54219055	15	54219055	G	T	ENSBTAG00000005259	ENSBTAT00000006918	SYNONYMOUS_CODING	494	276	92	I	atC/atA
15_54253807	15	54253807	C	G	ENSBTAG00000002907	ENSBTAT00000003775	NON_SYNONYMOUS_CODING	6339	6339	2113	E/D	gaG/gaC
15_54324361	15	54324361	C	A	ENSBTAG00000002907	ENSBTAT00000003775	SYNONYMOUS_CODING	1272	1272	424	S	tcG/tcT	rs134335972
15_54329992	15	54329992	C	T	ENSBTAG00000002907	ENSBTAT00000003775	NON_SYNONYMOUS_CODING	1117	1117	373	V/I	Gtt/Att
15_55022147	15	55022147	A	C	ENSBTAG00000006644	ENSBTAT00000008726	3PRIME_UTR	738					rs41257327
15_55972118	15	55972118	A	G	ENSBTAG00000001154	ENSBTAT00000001536	3PRIME_UTR	1377					rs137159055
15_55972919	15	55972919	G	A	ENSBTAG00000001154	ENSBTAT00000001536	3PRIME_UTR	2178					rs110352155
15_56384954	15	56384954	C	T	ENSBTAG00000010820	ENSBTAT00000014355	3PRIME_UTR	1810					rs137725309
15_56385450	15	56385450	A	G	ENSBTAG00000010820	ENSBTAT00000014355	SYNONYMOUS_CODING	1314	963	321	Y	taT/taC	rs41663591
15_57185330	15	57185330	T	C	ENSBTAG00000017218	ENSBTAT00000052101	3PRIME_UTR	1249					rs41771531
15_58479103	15	58479103	C	A	ENSBTAG00000006676	ENSBTAT00000008771	3PRIME_UTR	1677					rs42903708
15_63019142	15	63019142	T	C	ENSBTAG00000032200	ENSBTAT00000000600	3PRIME_UTR	916					rs134977712
15_63019571	15	63019571	T	G	ENSBTAG00000032200	ENSBTAT00000000600	3PRIME_UTR	1345					rs137718153
15_64112873	15	64112873	A	G	ENSBTAG00000032151	ENSBTAT00000061531	DOWNSTREAM						rs135321628
15_64390098	15	64390098	G	A	ENSBTAG00000014399	ENSBTAT00000019146	NON_SYNONYMOUS_CODING	297	196	66	A/T	Gcc/Acc	rs42868047
15_64391695	15	64391695	T	C	ENSBTAG00000014399	ENSBTAT00000019146	NON_SYNONYMOUS_CODING	1894	1793	598	V/A	gTa/gCa
15_65522151	15	65522151	C	T	ENSBTAG00000016747	ENSBTAT00000022271	SYNONYMOUS_CODING	1234	1152	384	L	ctC/ctT	rs111013015
15_65540916	15	65540916	T	C	ENSBTAG00000016747	ENSBTAT00000022271	3PRIME_UTR	3558					rs133775310
15_65558664	15	65558664	T	G	ENSBTAG00000005923	ENSBTAT00000007781	NON_SYNONYMOUS_CODING	2339	2339	780	E/A	gAg/gCg
15_66208512	15	66208512	C	G	ENSBTAG00000018257	ENSBTAT00000024300	NON_SYNONYMOUS_CODING	759	563	188	C/S	tGt/tCt	rs41634441
15_66298555	15	66298555	A	T	ENSBTAG00000018261	ENSBTAT00000024307	SYNONYMOUS_CODING	1116	1098	366	A	gcA/gcT	rs29020091
15_67564205	15	67564205	G	A	ENSBTAG00000019045	ENSBTAT00000025346	3PRIME_UTR	756					rs110254838
15_67564221	15	67564221	T	C	ENSBTAG00000019045	ENSBTAT00000025346	3PRIME_UTR	740					rs109768758
15_72466825	15	72466825	A	G	ENSBTAG00000037580	ENSBTAT00000044663	SYNONYMOUS_CODING	151	117	39	A	gcA/gcG	rs133273585
15_74829207	15	74829207	G	A	ENSBTAG00000000087	ENSBTAT00000000096	3PRIME_UTR	1406					rs42364317
15_74888767	15	74888767	G	T	ENSBTAG00000009518	ENSBTAT00000012522	3PRIME_UTR	1037					rs42364286
15_75092936	15	75092936	C	A	ENSBTAG00000019644	ENSBTAT00000026177	SYNONYMOUS_CODING	453	234	78	P	ccC/ccA	rs41785019
15_75870239	15	75870239	A	G	ENSBTAG00000017228	ENSBTAT00000044202	SYNONYMOUS_CODING	705	705	235	D	gaT/gaC
15_76769212	15	76769212	C	T	ENSBTAG00000021223	ENSBTAT00000028277	SYNONYMOUS_CODING	486	486	162	T	acC/acT
15_76779633	15	76779633	C	T	ENSBTAG00000021223	ENSBTAT00000028277	SYNONYMOUS_CODING	1437	1437	479	Y	taC/taT
15_77178099	15	77178099	T	C	ENSBTAG00000006143	ENSBTAT00000008081	SYNONYMOUS_CODING	190	190	64	L	Ttg/Ctg	rs41780568
15_77271822	15	77271822	C	T	ENSBTAG00000004282	ENSBTAT00000060968	SYNONYMOUS_CODING	3610	3294	1098	S	tcG/tcA	rs136313124
15_77338281	15	77338281	G	C	ENSBTAG00000004282	ENSBTAT00000060968	INTRONIC
15_77338430	15	77338430	T	G	ENSBTAG00000004282	ENSBTAT00000060968	INTRONIC						rs132688766
15_77338671	15	77338671	A	G	ENSBTAG00000004282	ENSBTAT00000060968	INTRONIC
15_77339303	15	77339303	C	T	ENSBTAG00000004282	ENSBTAT00000060968	INTRONIC
15_77399449	15	77399449	C	T	ENSBTAG00000004282	ENSBTAT00000060968	NON_SYNONYMOUS_CODING	2126	1810	604	G/S	Ggc/Agc	rs43025247
15_77399486	15	77399486	G	A	ENSBTAG00000004282	ENSBTAT00000060968	SYNONYMOUS_CODING	2089	1773	591	Y	taC/taT	rs110950280
15_77496789	15	77496789	G	A	ENSBTAG00000017325	ENSBTAT00000023036	DOWNSTREAM
15_77497173	15	77497173	C	A	ENSBTAG00000017325	ENSBTAT00000023036	DOWNSTREAM						rs110120907
15_77548920	15	77548920	G	A	ENSBTAG00000004448	ENSBTAT00000005832	NON_SYNONYMOUS_CODING	5848	5756	1919	A/V	gCg/gTg	rs41783660
15_77611727	15	77611727	A	G	ENSBTAG00000004448	ENSBTAT00000005832	SYNONYMOUS_CODING	497	405	135	N	aaT/aaC
15_77614397	15	77614397	A	G	ENSBTAG00000004448	ENSBTAT00000005832	SYNONYMOUS_CODING	101	9	3	D	gaT/gaC	rs41783024
15_77675904	15	77675904	A	G	ENSBTAG00000008429	ENSBTAT00000043997	SYNONYMOUS_CODING	4725	4725	1575	D	gaT/gaC	rs41781906
15_77679234	15	77679234	G	A	ENSBTAG00000008429	ENSBTAT00000043997	SYNONYMOUS_CODING	4245	4245	1415	I	atC/atT
15_77680990	15	77680990	T	C	ENSBTAG00000008429	ENSBTAT00000043997	NON_SYNONYMOUS_CODING	4163	4163	1388	D/G	gAt/gGt
15_77681773	15	77681773	G	A	ENSBTAG00000008429	ENSBTAT00000043997	NON_SYNONYMOUS_CODING	3757	3757	1253	L/F	Ctc/Ttc
15_77683116	15	77683116	A	G	ENSBTAG00000008429	ENSBTAT00000043997	NON_SYNONYMOUS_CODING	3404	3404	1135	M/T	aTg/aCg	rs41781896
15_77696829	15	77696829	C	T	ENSBTAG00000008429	ENSBTAT00000043997	SYNONYMOUS_CODING	864	864	288	A	gcG/gcA
15_78314578	15	78314578	T	C	ENSBTAG00000021002	ENSBTAT00000027968	SYNONYMOUS_CODING	604	588	196	T	acA/acG	rs109702869
15_78316415	15	78316415	T	C	ENSBTAG00000021002	ENSBTAT00000027968	SYNONYMOUS_CODING	166	150	50	A	gcA/gcG	rs109070258
15_78325459	15	78325459	G	A	ENSBTAG00000010681	ENSBTAT00000014131	NON_SYNONYMOUS_CODING	580	397	133	V/I	Gtc/Atc	rs109428603
15_78330098	15	78330098	G	A	ENSBTAG00000010681	ENSBTAT00000014131	3PRIME_UTR	1541
15_78355581	15	78355581	G	A	ENSBTAG00000021700	ENSBTAT00000028927	SYNONYMOUS_CODING	2487	2487	829	S	tcG/tcA
15_78577521	15	78577521	A	G	ENSBTAG00000018483	ENSBTAT00000024600	UPSTREAM						rs134799694
15_78577788	15	78577788	C	A	ENSBTAG00000018483	ENSBTAT00000024600	UPSTREAM
15_78580718	15	78580718	G	T	ENSBTAG00000018483	ENSBTAT00000024600	UPSTREAM
15_78583763	15	78583763	T	C	ENSBTAG00000018482	ENSBTAT00000024595	UPSTREAM						rs41257329
15_78710815	15	78710815	G	C	ENSBTAG00000020911	ENSBTAT00000027858	NON_SYNONYMOUS_CODING	1205	1154	385	T/S	aCt/aGt
15_78710878	15	78710878	A	G	ENSBTAG00000020911	ENSBTAT00000027858	NON_SYNONYMOUS_CODING	1142	1091	364	I/T	aTa/aCa
15_78712983	15	78712983	C	T	ENSBTAG00000020911	ENSBTAT00000027858	NON_SYNONYMOUS_CODING	658	607	203	A/T	Gca/Aca	rs137845220
15_78713053	15	78713053	C	T	ENSBTAG00000020911	ENSBTAT00000027858	SYNONYMOUS_CODING	588	537	179	R	cgG/cgA
15_81736146	15	81736146	A	G	ENSBTAG00000027516	ENSBTAT00000039541	3PRIME_UTR	2267					rs109181602
15_81801715	15	81801715	A	G	ENSBTAG00000016469	ENSBTAT00000021893	SYNONYMOUS_CODING	2421	2421	807	S	agT/agC	rs137184051
15_82353315	15	82353315	C	G	ENSBTAG00000002381	ENSBTAT00000003078	SYNONYMOUS_CODING	2127	2127	709	T	acC/acG
15_83286227	15	83286227	T	C	ENSBTAG00000024657	ENSBTAT00000004728	SYNONYMOUS_CODING	1260	1260	420	H	caT/caC	rs42719194
15_84865591	15	84865591	G	A	ENSBTAG00000012936	ENSBTAT00000017187	UPSTREAM						rs41632689
16_1050255	16	1050255	A	G	ENSBTAG00000017834	ENSBTAT00000023709	NON_SYNONYMOUS_CODING	961	787	263	S/G	Agc/Ggc	rs110553687
16_1050307	16	1050307	G	A	ENSBTAG00000017834	ENSBTAT00000023709	NON_SYNONYMOUS_CODING	1013	839	280	R/Q	cGg/cAg
16_1054044	16	1054044	C	A	ENSBTAG00000017834	ENSBTAT00000023709	3PRIME_UTR	1812
16_1054203	16	1054203	G	A	ENSBTAG00000017834	ENSBTAT00000023709	3PRIME_UTR	1971
16_12763032	16	12763032	C	G	ENSBTAG00000015972	ENSBTAT00000021249	NON_SYNONYMOUS_CODING	123	32	11	T/S	aCt/aGt	rs110692060
16_13314949	16	13314949	C	T	ENSBTAG00000021672	ENSBTAT00000028880	SYNONYMOUS_CODING	563	507	169	T	acG/acA
16_19516231	16	19516231	T	C	ENSBTAG00000006186	ENSBTAT00000008129	SYNONYMOUS_CODING	614	585	195	H	caT/caC	rs133422762
16_1971564	16	1971564	C	T	ENSBTAG00000013074	ENSBTAT00000017382	NON_SYNONYMOUS_CODING	599	599	200	S/N	aGc/aAc	rs136768410
16_2184754	16	2184754	T	C	ENSBTAG00000009111	ENSBTAT00000034240	SYNONYMOUS_CODING	1150	942	314	T	acA/acG	rs109871428
16_2186012	16	2186012	T	C	ENSBTAG00000009111	ENSBTAT00000034240	INTRONIC						rs109298140
16_22438337	16	22438337	T	C	ENSBTAG00000009838	ENSBTAT00000012966	SYNONYMOUS_CODING	251	234	78	R	cgT/cgC	rs110946756,rs110190149
16_23382131	16	23382131	G	A	ENSBTAG00000015534	ENSBTAT00000020640	3PRIME_UTR	2325					rs135922556
16_24261653	16	24261653	G	A	ENSBTAG00000004064	ENSBTAT00000005311	NON_SYNONYMOUS_CODING	677	554	185	A/V	gCg/gTg
16_24332834	16	24332834	A	T	ENSBTAG00000012585	ENSBTAT00000047860	SYNONYMOUS_CODING	3954	3954	1318	T	acT/acA	rs110742047
16_24370990	16	24370990	G	A	ENSBTAG00000012585	ENSBTAT00000047860	SYNONYMOUS_CODING	1317	1317	439	H	caC/caT
16_24833440	16	24833440	T	C	ENSBTAG00000010460	ENSBTAT00000013808	SYNONYMOUS_CODING	1050	1050	350	D	gaT/gaC	rs110934450
16_24837028	16	24837028	A	T	ENSBTAG00000010460	ENSBTAT00000013808	SYNONYMOUS_CODING	1350	1350	450	R	cgA/cgT	rs110248452
16_26809467	16	26809467	C	A	ENSBTAG00000018824	ENSBTAT00000025055	NON_SYNONYMOUS_CODING	285	285	95	D/E	gaC/gaA	rs110885793
16_26810080	16	26810080	C	T	ENSBTAG00000018824	ENSBTAT00000025055	NON_SYNONYMOUS_CODING	898	898	300	H/Y	Cac/Tac
16_26810661	16	26810661	C	T	ENSBTAG00000018824	ENSBTAT00000025055	SYNONYMOUS_CODING	1479	1479	493	H	caC/caT
16_26810764	16	26810764	C	G	ENSBTAG00000018824	ENSBTAT00000025055	NON_SYNONYMOUS_CODING	1582	1582	528	R/G	Cgg/Ggg
16_26810995	16	26810995	A	G	ENSBTAG00000018824	ENSBTAT00000025055	NON_SYNONYMOUS_CODING	1813	1813	605	I/V	Att/Gtt	rs109913603
16_26811158	16	26811158	T	C	ENSBTAG00000018824	ENSBTAT00000025055	NON_SYNONYMOUS_CODING	1976	1976	659	I/T	aTa/aCa
16_26843204	16	26843204	C	G	ENSBTAG00000018824	ENSBTAT00000025055	NON_SYNONYMOUS_CODING	3890	3890	1297	S/C	tCt/tGt
16_26920601	16	26920601	A	C	ENSBTAG00000007595	ENSBTAT00000009990	SYNONYMOUS_CODING	885	520	174	R	Agg/Cgg	rs136017788
16_2695225	16	2695225	G	A	ENSBTAG00000015945	ENSBTAT00000021201	UPSTREAM						rs135214408
16_27058790	16	27058790	C	T	ENSBTAG00000044081	ENSBTAT00000061614	SYNONYMOUS_CODING	744	744	248	V	gtC/gtT	rs137251768
16_27161722	16	27161722	G	A	ENSBTAG00000013463	ENSBTAT00000017904	NON_SYNONYMOUS_CODING	121	121	41	A/T	Gca/Aca
16_2765185	16	2765185	C	T	ENSBTAG00000016618	ENSBTAT00000022108	3PRIME_UTR	3942
16_28033634	16	28033634	A	G	ENSBTAG00000019538	ENSBTAT00000026033	3PRIME_UTR	1273
16_28188135	16	28188135	G	T	ENSBTAG00000006718	ENSBTAT00000047473	SYNONYMOUS_CODING	711	711	237	V	gtC/gtA
16_29636997	16	29636997	T	C	ENSBTAG00000002854	ENSBTAT00000003701	NON_SYNONYMOUS_CODING	1220	1171	391	I/V	Atc/Gtc	rs132995234
16_29697670	16	29697670	C	T	ENSBTAG00000005835	ENSBTAT00000000047	NON_SYNONYMOUS_CODING	594	502	168	D/N	Gat/Aat
16_30379194	16	30379194	C	G	ENSBTAG00000033252	ENSBTAT00000066201	NON_SYNONYMOUS_CODING	298	298	100	V/L	Gtg/Ctg
16_30684074	16	30684074	G	A	ENSBTAG00000021880	ENSBTAT00000029167	NON_SYNONYMOUS_CODING	431	328	110	A/T	Gca/Aca	rs110822050
16_3102633	16	3102633	T	C	ENSBTAG00000012673	ENSBTAT00000016835	SYNONYMOUS_CODING	630	609	203	H	caT/caC	rs133824305
16_3103650	16	3103650	C	T	ENSBTAG00000012673	ENSBTAT00000016835	SYNONYMOUS_CODING	834	813	271	N	aaC/aaT	rs109755143
16_3107682	16	3107682	G	A	ENSBTAG00000012673	ENSBTAT00000016835	3PRIME_UTR	1991					rs110045026
16_31137213	16	31137213	A	G	ENSBTAG00000047824	ENSBTAT00000063362	WITHIN_NON_CODING_GENE	162
16_31338462	16	31338462	A	C	ENSBTAG00000003804	ENSBTAT00000004949	3PRIME_UTR	1510					rs41801002
16_3211961	16	3211961	A	G	ENSBTAG00000004953	ENSBTAT00000006514	SYNONYMOUS_CODING	645	480	160	N	aaT/aaC	rs41791492
16_3212000	16	3212000	C	T	ENSBTAG00000004953	ENSBTAT00000006514	SYNONYMOUS_CODING	606	441	147	L	ttG/ttA	rs41791493
16_3373098	16	3373098	G	A	ENSBTAG00000005379	ENSBTAT00000007078	NON_SYNONYMOUS_CODING	956	956	319	S/L	tCg/tTg
16_34732295	16	34732295	T	C	ENSBTAG00000007566	ENSBTAT00000009955	SYNONYMOUS_CODING	813	813	271	H	caT/caC	rs133867055
16_34737599	16	34737599	C	T	ENSBTAG00000007566	ENSBTAT00000009955	SYNONYMOUS_CODING	1506	1506	502	Y	taC/taT	rs135089501
16_34755916	16	34755916	G	A	ENSBTAG00000007566	ENSBTAT00000046995	UPSTREAM
16_37112986	16	37112986	G	A	ENSBTAG00000021211	ENSBTAT00000028263	SYNONYMOUS_CODING	477	474	158	D	gaC/gaT
16_37849769	16	37849769	A	G	ENSBTAG00000002690	ENSBTAT00000003484	SYNONYMOUS_CODING	270	90	30	P	ccA/ccG	rs110985402
16_37849842	16	37849842	G	T	ENSBTAG00000002690	ENSBTAT00000003484	NON_SYNONYMOUS_CODING	343	163	55	A/S	Gca/Tca	rs109485343
16_37850032	16	37850032	G	T	ENSBTAG00000002690	ENSBTAT00000003484	NON_SYNONYMOUS_CODING	533	353	118	R/I	aGa/aTa	rs110234203
16_37860825	16	37860825	A	G	ENSBTAG00000024548	ENSBTAT00000001380	UPSTREAM						rs41803770
16_39016480	16	39016480	T	C	ENSBTAG00000004570	ENSBTAT00000006003	SYNONYMOUS_CODING	436	193	65	L	Ttg/Ctg
16_39957568	16	39957568	C	T	ENSBTAG00000020342	ENSBTAT00000027111	3PRIME_UTR	1730					rs134788447
16_39957682	16	39957682	A	G	ENSBTAG00000020342	ENSBTAT00000027111	3PRIME_UTR	1616
16_39957857	16	39957857	A	C	ENSBTAG00000020342	ENSBTAT00000027111	NON_SYNONYMOUS_CODING	1441	1346	449	L/R	cTg/cGg
16_39958416	16	39958416	T	C	ENSBTAG00000020342	ENSBTAT00000027111	NON_SYNONYMOUS_CODING	882	787	263	T/A	Acc/Gcc
16_40045751	16	40045751	T	G	ENSBTAG00000017721	ENSBTAT00000023571	5PRIME_UTR	191
16_42264226	16	42264226	G	C	ENSBTAG00000016080	ENSBTAT00000046426	INTRONIC
16_42309398	16	42309398	C	T	ENSBTAG00000016080	ENSBTAT00000046426	SYNONYMOUS_CODING	5148	5148	1716	V	gtG/gtA
16_42313719	16	42313719	C	T	ENSBTAG00000016080	ENSBTAT00000046426	NON_SYNONYMOUS_CODING	3161	3161	1054	S/N	aGt/aAt
16_42314247	16	42314247	T	C	ENSBTAG00000016080	ENSBTAT00000046426	NON_SYNONYMOUS_CODING	2633	2633	878	N/S	aAc/aGc
16_42321394	16	42321394	A	G	ENSBTAG00000016080	ENSBTAT00000046426	SYNONYMOUS_CODING	1839	1839	613	Y	taT/taC	rs136944786
16_42597206	16	42597206	C	T	ENSBTAG00000002052	ENSBTAT00000002658	SYNONYMOUS_CODING	1956	1956	652	S	tcG/tcA	rs133494972
16_42649990	16	42649990	C	T	ENSBTAG00000019388	ENSBTAT00000025834	SYNONYMOUS_CODING	1746	1659	553	P	ccG/ccA	rs110390510
16_42650155	16	42650155	G	A	ENSBTAG00000019388	ENSBTAT00000025834	SYNONYMOUS_CODING	1581	1494	498	L	ctC/ctT
16_42650272	16	42650272	G	A	ENSBTAG00000019388	ENSBTAT00000025834	SYNONYMOUS_CODING	1464	1377	459	G	ggC/ggT
16_43277432	16	43277432	C	T	ENSBTAG00000015325	ENSBTAT00000020386	SYNONYMOUS_CODING	354	354	118	N	aaC/aaT
16_43277534	16	43277534	C	T	ENSBTAG00000015325	ENSBTAT00000020386	SYNONYMOUS_CODING	456	456	152	A	gcC/gcT
16_43477162	16	43477162	A	C	ENSBTAG00000012808	ENSBTAT00000017013	NON_SYNONYMOUS_CODING	1824	1824	608	E/D	gaA/gaC
16_4364284	16	4364284	T	C	ENSBTAG00000038107	ENSBTAT00000015530	SYNONYMOUS_CODING	813	813	271	Y	taT/taC
16_43819168	16	43819168	T	C	ENSBTAG00000019818	ENSBTAT00000026402	SYNONYMOUS_CODING	1010	936	312	Y	taT/taC	rs137552912
16_44313010	16	44313010	A	G	ENSBTAG00000010401	ENSBTAT00000013729	SYNONYMOUS_CODING	1598	1419	473	S	agT/agC	rs137571174
16_44321680	16	44321680	G	A	ENSBTAG00000010401	ENSBTAT00000013729	NON_SYNONYMOUS_CODING	1129	950	317	A/V	gCg/gTg
16_44321722	16	44321722	G	A	ENSBTAG00000010401	ENSBTAT00000013729	NON_SYNONYMOUS_CODING	1087	908	303	A/V	gCg/gTg
16_44457610	16	44457610	G	A	ENSBTAG00000001361	ENSBTAT00000056287	SYNONYMOUS_CODING	648	648	216	N	aaC/aaT	rs109840232
16_44671498	16	44671498	T	G	ENSBTAG00000011823	ENSBTAT00000045695	NON_SYNONYMOUS_CODING	2806	2806	936	S/A	Tcg/Gcg	rs135571864
16_45005938	16	45005938	T	C	ENSBTAG00000024539	ENSBTAT00000034126	NON_SYNONYMOUS_CODING	492	397	133	I/V	Att/Gtt	rs41807579
16_45241005	16	45241005	C	T	ENSBTAG00000012605	ENSBTAT00000016736	SYNONYMOUS_CODING	852	852	284	R	cgC/cgT	rs41807648
16_46125484	16	46125484	G	A	ENSBTAG00000011650	ENSBTAT00000015470	SYNONYMOUS_CODING	738	738	246	L	ttG/ttA
16_46125487	16	46125487	A	C	ENSBTAG00000011650	ENSBTAT00000015470	SYNONYMOUS_CODING	741	741	247	S	tcA/tcC
16_46214127	16	46214127	C	A	ENSBTAG00000006609	ENSBTAT00000008675	3PRIME_UTR	1726					rs109185957
16_46214598	16	46214598	C	G	ENSBTAG00000006609	ENSBTAT00000008675	3PRIME_UTR	2197
16_46455980	16	46455980	G	C	ENSBTAG00000014726	ENSBTAT00000019438	3PRIME_UTR	1363
16_47622778	16	47622778	A	C	ENSBTAG00000011214	ENSBTAT00000014893	DOWNSTREAM						rs43719808
16_47622816	16	47622816	C	G	ENSBTAG00000011214	ENSBTAT00000014893	DOWNSTREAM						rs43719809
16_47624057	16	47624057	C	T	ENSBTAG00000011217	ENSBTAT00000014899	DOWNSTREAM						rs43719812
16_47658301	16	47658301	T	C	ENSBTAG00000016735	ENSBTAT00000022249	DOWNSTREAM						rs137847829
16_47934808	16	47934808	A	G	ENSBTAG00000021202	ENSBTAT00000028254	3PRIME_UTR	1312					rs43713418
16_47960397	16	47960397	G	A	ENSBTAG00000048308	ENSBTAT00000064297	3PRIME_UTR	862					rs43714440
16_47969593	16	47969593	T	G	ENSBTAG00000048308	ENSBTAT00000064297	UPSTREAM						rs109120868
16_49592864	16	49592864	C	G	ENSBTAG00000004452	ENSBTAT00000005837	SYNONYMOUS_CODING	1344	1344	448	A	gcC/gcG
16_49611148	16	49611148	T	C	ENSBTAG00000004452	ENSBTAT00000005837	3PRIME_UTR	3033					rs41818101
16_49611685	16	49611685	A	G	ENSBTAG00000004452	ENSBTAT00000005837	3PRIME_UTR	3570
16_49626971	16	49626971	C	T	ENSBTAG00000021576	ENSBTAT00000028746	NON_SYNONYMOUS_CODING	567	502	168	D/N	Gac/Aac
16_50523035	16	50523035	G	A	ENSBTAG00000020014	ENSBTAT00000034094	SYNONYMOUS_CODING	1917	1917	639	Q	caG/caA	rs134372378
16_50548952	16	50548952	T	C	ENSBTAG00000004738	ENSBTAT00000006219	SYNONYMOUS_CODING	1365	1359	453	D	gaT/gaC	rs43715515
16_50550475	16	50550475	T	C	ENSBTAG00000045754	ENSBTAT00000064749	DOWNSTREAM						rs110722343
16_50550800	16	50550800	A	G	ENSBTAG00000045754	ENSBTAT00000064749	DOWNSTREAM
16_50550802	16	50550802	G	A	ENSBTAG00000045754	ENSBTAT00000064749	DOWNSTREAM
16_50551105	16	50551105	T	C	ENSBTAG00000045754	ENSBTAT00000064749	DOWNSTREAM						rs109452340
16_50551264	16	50551264	C	T	ENSBTAG00000045754	ENSBTAT00000064749	DOWNSTREAM						rs43715518
16_5110437	16	5110437	T	G	ENSBTAG00000006984	ENSBTAT00000009178	NON_SYNONYMOUS_CODING	1353	1259	420	D/A	gAt/gCt	rs42622322
16_51553588	16	51553588	C	A	ENSBTAG00000043866	ENSBTAT00000060858	UPSTREAM
16_52183334	16	52183334	G	A	ENSBTAG00000000215	ENSBTAT00000000259	DOWNSTREAM
16_52208625	16	52208625	A	G	ENSBTAG00000000212	ENSBTAT00000000257	SYNONYMOUS_CODING	316	306	102	P	ccA/ccG	rs41813091
16_52212470	16	52212470	C	T	ENSBTAG00000000212	ENSBTAT00000000257	SYNONYMOUS_CODING	1333	1323	441	D	gaC/gaT	rs110054217
16_52265643	16	52265643	C	G	ENSBTAG00000010732	ENSBTAT00000014210	UPSTREAM
16_52266158	16	52266158	C	T	ENSBTAG00000010732	ENSBTAT00000014210	UPSTREAM
16_52336917	16	52336917	C	T	ENSBTAG00000002219	ENSBTAT00000012676	NON_SYNONYMOUS_CODING	1691	1663	555	A/T	Gcc/Acc
16_52396004	16	52396004	C	T	ENSBTAG00000004874	ENSBTAT00000006409	UPSTREAM
16_52396086	16	52396086	T	C	ENSBTAG00000004874	ENSBTAT00000006409	UPSTREAM
16_52402413	16	52402413	A	G	ENSBTAG00000004874	ENSBTAT00000006409	NON_SYNONYMOUS_CODING	276	211	71	I/V	Atc/Gtc	rs42312313
16_52440007	16	52440007	C	T	ENSBTAG00000015882	ENSBTAT00000021109	UPSTREAM
16_52474552	16	52474552	T	C	ENSBTAG00000015642	ENSBTAT00000020778	NON_SYNONYMOUS_CODING	179	179	60	V/A	gTg/gCg	rs109265376
16_52573894	16	52573894	G	A	ENSBTAG00000007620	ENSBTAT00000010020	UPSTREAM
16_52678339	16	52678339	G	T	ENSBTAG00000013191	ENSBTAT00000017563	NON_SYNONYMOUS_CODING	4983	4983	1661	S/R	agC/agA	rs136271551
16_52743905	16	52743905	C	T	ENSBTAG00000014540	ENSBTAT00000008511	SYNONYMOUS_CODING	326	123	41	S	agC/agT
16_52769795	16	52769795	C	T	ENSBTAG00000016528	ENSBTAT00000021980	NON_SYNONYMOUS_CODING	1088	1073	358	T/M	aCg/aTg
16_52773587	16	52773587	T	C	ENSBTAG00000016528	ENSBTAT00000021980	NON_SYNONYMOUS_CODING	1709	1694	565	V/A	gTa/gCa
16_52776569	16	52776569	C	T	ENSBTAG00000008739	ENSBTAT00000011517	SYNONYMOUS_CODING	1746	1686	562	L	ctG/ctA
16_53027965	16	53027965	A	C	ENSBTAG00000018725	ENSBTAT00000024926	3PRIME_UTR	2043					rs109141667
16_53028189	16	53028189	G	C	ENSBTAG00000018725	ENSBTAT00000024926	3PRIME_UTR	1819
16_53043298	16	53043298	C	G	ENSBTAG00000018725	ENSBTAT00000024926	NON_SYNONYMOUS_CODING	369	331	111	A/P	Gca/Cca	rs108976406
16_53071161	16	53071161	A	G	ENSBTAG00000018724	ENSBTAT00000064858	UPSTREAM
16_53076326	16	53076326	C	T	ENSBTAG00000018723	ENSBTAT00000024921	UPSTREAM
16_53211114	16	53211114	T	C	ENSBTAG00000002478	ENSBTAT00000044729	DOWNSTREAM						rs133038877
16_53216872	16	53216872	T	C	ENSBTAG00000002476	ENSBTAT00000003212	SYNONYMOUS_CODING	1517	1212	404	A	gcA/gcG
16_53307043	16	53307043	G	C	ENSBTAG00000024497	ENSBTAT00000034040	UPSTREAM
16_53535191	16	53535191	G	A	ENSBTAG00000005300	ENSBTAT00000006974	SYNONYMOUS_CODING	573	468	156	Y	taC/taT
16_55098487	16	55098487	C	T	ENSBTAG00000020552	ENSBTAT00000027387	SYNONYMOUS_CODING	3708	3708	1236	A	gcG/gcA	rs110632056
16_55099549	16	55099549	G	A	ENSBTAG00000020552	ENSBTAT00000027387	SYNONYMOUS_CODING	2646	2646	882	V	gtC/gtT	rs109056273
16_55100473	16	55100473	C	T	ENSBTAG00000020552	ENSBTAT00000027387	SYNONYMOUS_CODING	1722	1722	574	S	tcG/tcA
16_55101522	16	55101522	C	T	ENSBTAG00000020552	ENSBTAT00000027387	NON_SYNONYMOUS_CODING	673	673	225	V/I	Gtc/Atc	rs41815622
16_56621808	16	56621808	T	A	ENSBTAG00000024485	ENSBTAT00000034007	3PRIME_UTR	2102					rs110008796
16_597651	16	597651	T	C	ENSBTAG00000006030	ENSBTAT00000007923	3PRIME_UTR	718					rs109258673
16_6078252	16	6078252	C	T	ENSBTAG00000039995	ENSBTAT00000029340	NON_SYNONYMOUS_CODING	410	410	137	T/M	aCg/aTg
16_6078319	16	6078319	C	T	ENSBTAG00000039995	ENSBTAT00000029340	SYNONYMOUS_CODING	477	477	159	R	cgC/cgT
16_6122271	16	6122271	C	G	ENSBTAG00000039995	ENSBTAT00000029340	NON_SYNONYMOUS_CODING	2485	2485	829	Q/E	Caa/Gaa
16_6122323	16	6122323	A	T	ENSBTAG00000039995	ENSBTAT00000029340	NON_SYNONYMOUS_CODING	2537	2537	846	E/V	gAg/gTg	rs42672982
16_6122462	16	6122462	G	T	ENSBTAG00000039995	ENSBTAT00000029340	3PRIME_UTR	2676
16_61659927	16	61659927	A	G	ENSBTAG00000010719	ENSBTAT00000014193	SYNONYMOUS_CODING	1500	1185	395	Y	taT/taC	rs133527918
16_61676013	16	61676013	G	A	ENSBTAG00000010719	ENSBTAT00000014193	SYNONYMOUS_CODING	684	369	123	S	agC/agT	rs17870314
16_61886015	16	61886015	G	A	ENSBTAG00000014006	ENSBTAT00000018609	3PRIME_UTR	1677					rs136607235
16_62494070	16	62494070	T	C	ENSBTAG00000035230	ENSBTAT00000049723	3PRIME_UTR	2219					rs132763416
16_62494716	16	62494716	C	A	ENSBTAG00000035230	ENSBTAT00000049723	SYNONYMOUS_CODING	1573	1344	448	R	cgG/cgT	rs135433869
16_62499261	16	62499261	G	A	ENSBTAG00000035230	ENSBTAT00000049723	NON_SYNONYMOUS_CODING	678	449	150	P/L	cCg/cTg
16_62499284	16	62499284	A	G	ENSBTAG00000035230	ENSBTAT00000049723	SYNONYMOUS_CODING	655	426	142	D	gaT/gaC	rs110403346
16_62501650	16	62501650	C	G	ENSBTAG00000035230	ENSBTAT00000049723	5PRIME_UTR	216
16_62577032	16	62577032	G	A	ENSBTAG00000035226	ENSBTAT00000033967	SYNONYMOUS_CODING	1522	1314	438	A	gcG/gcA	rs134112766
16_62671590	16	62671590	G	A	ENSBTAG00000008082	ENSBTAT00000010631	SYNONYMOUS_CODING	2589	2589	863	V	gtG/gtA	rs133865130
16_62689142	16	62689142	A	G	ENSBTAG00000008082	ENSBTAT00000010631	NON_SYNONYMOUS_CODING	3910	3910	1304	M/V	Atg/Gtg	rs137280564
16_62761697	16	62761697	A	G	ENSBTAG00000008082	ENSBTAT00000010631	NON_SYNONYMOUS_CODING	7504	7504	2502	T/A	Aca/Gca	rs134359732
16_62845467	16	62845467	C	T	ENSBTAG00000014191	ENSBTAT00000018869	3PRIME_UTR	2161					rs41809417
16_62845494	16	62845494	T	C	ENSBTAG00000014191	ENSBTAT00000018869	3PRIME_UTR	2188					rs41809416
16_62845672	16	62845672	G	A	ENSBTAG00000014191	ENSBTAT00000018869	3PRIME_UTR	2366					rs41809415
16_65420650	16	65420650	T	C	ENSBTAG00000031238	ENSBTAT00000044231	DOWNSTREAM						rs110439781
16_65643646	16	65643646	C	T	ENSBTAG00000011966	ENSBTAT00000015881	SYNONYMOUS_CODING	2454	2454	818	N	aaC/aaT
16_67255837	16	67255837	C	T	ENSBTAG00000019264	ENSBTAT00000025655	NON_SYNONYMOUS_CODING	259	259	87	V/I	Gtt/Att	rs110058180
16_67608699	16	67608699	T	C	ENSBTAG00000000023	ENSBTAT00000000025	SYNONYMOUS_CODING	987	987	329	Y	taT/taC
16_67618776	16	67618776	C	A	ENSBTAG00000011285	ENSBTAT00000014994	3PRIME_UTR	2852
16_68886274	16	68886274	T	C	ENSBTAG00000011932	ENSBTAT00000015839	3PRIME_UTR	4151
16_68964607	16	68964607	C	T	ENSBTAG00000011946	ENSBTAT00000015853	NON_SYNONYMOUS_CODING	729	569	190	P/L	cCg/cTg
16_70725270	16	70725270	G	A	ENSBTAG00000021553	ENSBTAT00000028717	SYNONYMOUS_CODING	1380	1380	460	T	acG/acA
16_70744211	16	70744211	A	C	ENSBTAG00000021553	ENSBTAT00000028717	SYNONYMOUS_CODING	3349	3349	1117	R	Agg/Cgg
16_70765856	16	70765856	A	G	ENSBTAG00000013166	ENSBTAT00000017516	SYNONYMOUS_CODING	1060	1044	348	G	ggT/ggC	rs41817306
16_70767796	16	70767796	G	A	ENSBTAG00000013166	ENSBTAT00000017516	SYNONYMOUS_CODING	763	747	249	D	gaC/gaT
16_70819739	16	70819739	G	A	ENSBTAG00000013726	ENSBTAT00000018242	SYNONYMOUS_CODING	687	687	229	A	gcG/gcA
16_70820456	16	70820456	G	A	ENSBTAG00000013726	ENSBTAT00000018242	NON_SYNONYMOUS_CODING	817	817	273	V/I	Gtc/Atc	rs110522657
16_71083556	16	71083556	G	A	ENSBTAG00000011772	ENSBTAT00000015631	NON_SYNONYMOUS_CODING	790	790	264	G/S	Ggc/Agc	rs41916136
16_71090011	16	71090011	T	C	ENSBTAG00000011772	ENSBTAT00000015631	SYNONYMOUS_CODING	1080	1080	360	A	gcT/gcC
16_72273694	16	72273694	C	G	ENSBTAG00000001181	ENSBTAT00000001565	NON_SYNONYMOUS_CODING	2530	2530	844	D/H	Gat/Cat	rs133397733
16_72274325	16	72274325	G	A	ENSBTAG00000001181	ENSBTAT00000001565	SYNONYMOUS_CODING	1899	1899	633	D	gaC/gaT	rs41825684
16_72483966	16	72483966	A	G	ENSBTAG00000003702	ENSBTAT00000004825	NON_SYNONYMOUS_CODING	953	898	300	T/A	Acc/Gcc	rs109293806
16_72491304	16	72491304	C	T	ENSBTAG00000003701	ENSBTAT00000061152	DOWNSTREAM						rs137043221
16_72820542	16	72820542	A	G	ENSBTAG00000008545	ENSBTAT00000011265	3PRIME_UTR	1478
16_72820592	16	72820592	C	G	ENSBTAG00000008545	ENSBTAT00000011265	3PRIME_UTR	1428
16_72820951	16	72820951	T	C	ENSBTAG00000008545	ENSBTAT00000011265	3PRIME_UTR	1069					rs137084971
16_72826414	16	72826414	C	T	ENSBTAG00000008545	ENSBTAT00000011265	SYNONYMOUS_CODING	338	141	47	L	ttG/ttA
16_73446827	16	73446827	T	G	ENSBTAG00000018548	ENSBTAT00000024684	SYNONYMOUS_CODING	2966	2880	960	T	acT/acG	rs41827182
16_73447257	16	73447257	G	T	ENSBTAG00000018548	ENSBTAT00000024684	3PRIME_UTR	3396
16_73956310	16	73956310	C	T	ENSBTAG00000007110	ENSBTAT00000009355	SYNONYMOUS_CODING	1233	1233	411	L	ctG/ctA
16_75365116	16	75365116	A	G	ENSBTAG00000020886	ENSBTAT00000027825	SYNONYMOUS_CODING	1041	1020	340	D	gaT/gaC	rs135869361
16_75371155	16	75371155	G	T	ENSBTAG00000020886	ENSBTAT00000027825	NON_SYNONYMOUS_CODING	296	275	92	A/E	gCg/gAg	rs109806399
16_77483885	16	77483885	G	A	ENSBTAG00000005397	ENSBTAT00000007107	DOWNSTREAM						rs134422169
16_77484543	16	77484543	T	C	ENSBTAG00000005397	ENSBTAT00000007107	DOWNSTREAM						rs134241635
16_77485009	16	77485009	C	T	ENSBTAG00000005397	ENSBTAT00000007107	DOWNSTREAM						rs136494166
16_77485448	16	77485448	C	T	ENSBTAG00000005397	ENSBTAT00000007107	3PRIME_UTR	1143					rs137029541
16_77485463	16	77485463	G	A	ENSBTAG00000005397	ENSBTAT00000007107	STOP_GAINED	1128	1093	365	Q/*	Cag/Tag	rs135279925
16_77497630	16	77497630	A	G	ENSBTAG00000005397	ENSBTAT00000065728	SYNONYMOUS_CODING	943	822	274	S	agT/agC
16_78008678	16	78008678	T	C	ENSBTAG00000002291	ENSBTAT00000064034	SYNONYMOUS_CODING	2331	2331	777	T	acA/acG	rs110548937
16_78552380	16	78552380	A	G	ENSBTAG00000037661	ENSBTAT00000056230	SYNONYMOUS_CODING	154	108	36	S	agT/agC	rs42425051
16_81318097	16	81318097	C	T	ENSBTAG00000008153	ENSBTAT00000010723	NON_SYNONYMOUS_CODING	1436	1436	479	A/V	gCa/gTa
16_81318479	16	81318479	T	C	ENSBTAG00000008153	ENSBTAT00000010723	SYNONYMOUS_CODING	1818	1818	606	N	aaT/aaC	rs109604603
16_81318902	16	81318902	G	A	ENSBTAG00000008153	ENSBTAT00000010723	SYNONYMOUS_CODING	2241	2241	747	E	gaG/gaA	rs110566973
16_81318905	16	81318905	T	C	ENSBTAG00000008153	ENSBTAT00000010723	SYNONYMOUS_CODING	2244	2244	748	D	gaT/gaC	rs109927707
16_9512170	16	9512170	C	G	ENSBTAG00000020953	ENSBTAT00000027906	WITHIN_NON_CODING_GENE	1939
16_9512363	16	9512363	G	A	ENSBTAG00000020953	ENSBTAT00000027906	WITHIN_NON_CODING_GENE	1746
16_9512427	16	9512427	T	A	ENSBTAG00000020953	ENSBTAT00000027906	WITHIN_NON_CODING_GENE	1682
16_9512482	16	9512482	T	C	ENSBTAG00000020953	ENSBTAT00000027906	WITHIN_NON_CODING_GENE	1627					rs43440042
16_9513793	16	9513793	T	C	ENSBTAG00000020953	ENSBTAT00000027906	WITHIN_NON_CODING_GENE	316
16_9513825	16	9513825	A	G	ENSBTAG00000020953	ENSBTAT00000027906	WITHIN_NON_CODING_GENE	284					rs110415813
16_9513937	16	9513937	T	C	ENSBTAG00000020953	ENSBTAT00000027906	WITHIN_NON_CODING_GENE	174
16_9513988	16	9513988	A	G	ENSBTAG00000020953	ENSBTAT00000027906	WITHIN_NON_CODING_GENE	123
17_11763854	17	11763854	C	T	ENSBTAG00000036310	ENSBTAT00000050815	NON_SYNONYMOUS_CODING	254	254	85	R/K	aGg/aAg
17_11763967	17	11763967	A	T	ENSBTAG00000036310	ENSBTAT00000050815	SYNONYMOUS_CODING	141	141	47	P	ccT/ccA
17_11764085	17	11764085	A	C	ENSBTAG00000036310	ENSBTAT00000050815	NON_SYNONYMOUS_CODING	23	23	8	T/S	aCt/aGt
17_12831147	17	12831147	C	T	ENSBTAG00000012800	ENSBTAT00000029806	SYNONYMOUS_CODING	183	123	41	P	ccG/ccA	rs41840231
17_12907286	17	12907286	G	A	ENSBTAG00000002835	ENSBTAT00000003668	3PRIME_UTR	1875
17_12907664	17	12907664	C	T	ENSBTAG00000002835	ENSBTAT00000003668	SYNONYMOUS_CODING	1497	1320	440	L	ctG/ctA
17_12918008	17	12918008	G	A	ENSBTAG00000002835	ENSBTAT00000003668	SYNONYMOUS_CODING	1125	948	316	N	aaC/aaT	rs109916446
17_12953278	17	12953278	T	C	ENSBTAG00000002835	ENSBTAT00000003668	5PRIME_UTR	140					rs109232940
17_13325073	17	13325073	C	A	ENSBTAG00000019857	ENSBTAT00000026452	SYNONYMOUS_CODING	2794	2794	932	R	Cgg/Agg
17_13325138	17	13325138	C	T	ENSBTAG00000019857	ENSBTAT00000026452	SYNONYMOUS_CODING	2859	2859	953	A	gcC/gcT
17_14626687	17	14626687	G	A	ENSBTAG00000002813	ENSBTAT00000029804	3PRIME_UTR	3543
17_14627257	17	14627257	C	T	ENSBTAG00000002813	ENSBTAT00000029804	3PRIME_UTR	2973
17_14646624	17	14646624	G	A	ENSBTAG00000002813	ENSBTAT00000029804	SYNONYMOUS_CODING	1158	843	281	D	gaC/gaT	rs110000425
17_14919100	17	14919100	G	A	ENSBTAG00000001356	ENSBTAT00000001785	NON_SYNONYMOUS_CODING	1265	773	258	T/M	aCg/aTg
17_14921483	17	14921483	A	C	ENSBTAG00000001356	ENSBTAT00000001785	5PRIME_UTR	285
17_17628187	17	17628187	C	T	ENSBTAG00000022109	ENSBTAT00000002066	3PRIME_UTR	948					rs109098641
17_18331540	17	18331540	C	T	ENSBTAG00000021779	ENSBTAT00000029028	3PRIME_UTR	1623					rs109661735
17_18331556	17	18331556	C	A	ENSBTAG00000021779	ENSBTAT00000029028	3PRIME_UTR	1607
17_18331848	17	18331848	G	A	ENSBTAG00000021779	ENSBTAT00000029028	3PRIME_UTR	1315					rs110953233
17_18332038	17	18332038	C	T	ENSBTAG00000021779	ENSBTAT00000029028	3PRIME_UTR	1125
17_18493662	17	18493662	C	T	ENSBTAG00000003581	ENSBTAT00000004658	SYNONYMOUS_CODING	270	228	76	Y	taC/taT	rs110686412
17_18556107	17	18556107	T	C	ENSBTAG00000003208	ENSBTAT00000004165	3PRIME_UTR	726					rs109333263
17_18734310	17	18734310	T	A	ENSBTAG00000009110	ENSBTAT00000012008	3PRIME_UTR	668
17_18893477	17	18893477	T	C	ENSBTAG00000005998	ENSBTAT00000007876	SYNONYMOUS_CODING	1372	1155	385	A	gcA/gcG	rs109129225
17_28835413	17	28835413	A	G	ENSBTAG00000021011	ENSBTAT00000027978	WITHIN_NON_CODING_GENE	99					rs109584438
17_2908311	17	2908311	G	A	ENSBTAG00000007234	ENSBTAT00000029844	SYNONYMOUS_CODING	868	774	258	P	ccG/ccA	rs134195723
17_29889837	17	29889837	A	G	ENSBTAG00000010843	ENSBTAT00000014390	3PRIME_UTR	802
17_34750091	17	34750091	G	A	ENSBTAG00000021245	ENSBTAT00000028307	3PRIME_UTR	1355					rs110460174
17_34750189	17	34750189	G	C	ENSBTAG00000021245	ENSBTAT00000028307	3PRIME_UTR	1257					rs110581674
17_34751067	17	34751067	T	C	ENSBTAG00000021245	ENSBTAT00000028307	NON_SYNONYMOUS_CODING	379	202	68	T/A	Aca/Gca	rs109140241
17_35336242	17	35336242	G	C	ENSBTAG00000007564	ENSBTAT00000009953	NON_SYNONYMOUS_CODING	739	739	247	R/G	Cgt/Ggt
17_40487080	17	40487080	C	T	ENSBTAG00000012450	ENSBTAT00000029742	SYNONYMOUS_CODING	4359	4359	1453	P	ccG/ccA
17_40489997	17	40489997	T	C	ENSBTAG00000012450	ENSBTAT00000029742	SYNONYMOUS_CODING	3633	3633	1211	L	ctA/ctG	rs110404555
17_40490718	17	40490718	T	C	ENSBTAG00000012450	ENSBTAT00000029742	SYNONYMOUS_CODING	3441	3441	1147	S	tcA/tcG	rs109561387
17_40490730	17	40490730	A	G	ENSBTAG00000012450	ENSBTAT00000029742	SYNONYMOUS_CODING	3429	3429	1143	S	agT/agC	rs109908636
17_40503385	17	40503385	A	G	ENSBTAG00000012450	ENSBTAT00000029742	SYNONYMOUS_CODING	2223	2223	741	Y	taT/taC	rs134851692
17_40530436	17	40530436	A	G	ENSBTAG00000012450	ENSBTAT00000029742	SYNONYMOUS_CODING	264	264	88	D	gaT/gaC	rs133073206
17_41086484	17	41086484	C	T	ENSBTAG00000011970	ENSBTAT00000015882	NON_SYNONYMOUS_CODING	2314	2314	772	A/T	Gcg/Acg
17_41087166	17	41087166	T	C	ENSBTAG00000011970	ENSBTAT00000015882	SYNONYMOUS_CODING	1632	1632	544	T	acA/acG	rs110445549
17_41087174	17	41087174	C	T	ENSBTAG00000011970	ENSBTAT00000015882	NON_SYNONYMOUS_CODING	1624	1624	542	V/M	Gtg/Atg
17_41259473	17	41259473	C	T	ENSBTAG00000016680	ENSBTAT00000022180	SYNONYMOUS_CODING	899	825	275	C	tgC/tgT
17_41265206	17	41265206	G	A	ENSBTAG00000016679	ENSBTAT00000022178	SYNONYMOUS_CODING	1580	1395	465	Y	taC/taT	rs109032569
17_41265233	17	41265233	C	T	ENSBTAG00000016679	ENSBTAT00000022178	SYNONYMOUS_CODING	1553	1368	456	P	ccG/ccA	rs110484142
17_41770438	17	41770438	A	G	ENSBTAG00000017069	ENSBTAT00000022701	5PRIME_UTR	205					rs136746230
17_41770495	17	41770495	C	T	ENSBTAG00000017069	ENSBTAT00000022701	5PRIME_UTR	262					rs134670925
17_41770607	17	41770607	G	A	ENSBTAG00000017069	ENSBTAT00000022701	NON_SYNONYMOUS_CODING	374	13	5	D/N	Gac/Aac	rs137613456
17_41770993	17	41770993	C	T	ENSBTAG00000017069	ENSBTAT00000022701	SYNONYMOUS_CODING	760	399	133	Y	taC/taT	rs110411258
17_4308496	17	4308496	G	A	ENSBTAG00000008816	ENSBTAT00000011609	3PRIME_UTR	6071					rs109941949
17_44601155	17	44601155	T	C	ENSBTAG00000014576	ENSBTAT00000019398	3PRIME_UTR	2614					rs43504712
17_44618626	17	44618626	C	G	ENSBTAG00000014576	ENSBTAT00000019398	SYNONYMOUS_CODING	1819	1530	510	L	ctG/ctC	rs43505733
17_44968577	17	44968577	G	A	ENSBTAG00000005240	ENSBTAT00000006896	SYNONYMOUS_CODING	345	345	115	G	ggC/ggT	rs109103042
17_45375589	17	45375589	C	T	ENSBTAG00000013951	ENSBTAT00000018544	SYNONYMOUS_CODING	90	90	30	H	caC/caT	rs135601221
17_45397201	17	45397201	C	T	ENSBTAG00000013951	ENSBTAT00000018544	SYNONYMOUS_CODING	1827	1827	609	R	cgC/cgT	rs134198013
17_45443867	17	45443867	G	T	ENSBTAG00000009755	ENSBTAT00000012863	NON_SYNONYMOUS_CODING	2745	2745	915	Q/H	caG/caT
17_45455691	17	45455691	G	T	ENSBTAG00000009755	ENSBTAT00000012863	NON_SYNONYMOUS_CODING	4390	4390	1464	A/S	Gcc/Tcc	rs133004315
17_45476140	17	45476140	A	G	ENSBTAG00000033339	ENSBTAT00000000786	SYNONYMOUS_CODING	819	819	273	P	ccA/ccG
17_45488431	17	45488431	G	T	ENSBTAG00000033339	ENSBTAT00000000786	NON_SYNONYMOUS_CODING	2818	2818	940	G/C	Ggc/Tgc	rs109727751
17_45492343	17	45492343	G	A	ENSBTAG00000033339	ENSBTAT00000000786	DOWNSTREAM
17_46028991	17	46028991	G	A	ENSBTAG00000022084	ENSBTAT00000029705	SYNONYMOUS_CODING	480	480	160	G	ggC/ggT	rs109837733
17_46165863	17	46165863	A	G	ENSBTAG00000012990	ENSBTAT00000017270	SYNONYMOUS_CODING	234	234	78	S	agT/agC	rs110805726
17_46175172	17	46175172	C	T	ENSBTAG00000012987	ENSBTAT00000017268	SYNONYMOUS_CODING	2133	2133	711	T	acG/acA	rs109782586
17_46183709	17	46183709	G	A	ENSBTAG00000012987	ENSBTAT00000017268	SYNONYMOUS_CODING	372	372	124	G	ggC/ggT	rs134753092
17_46183713	17	46183713	G	A	ENSBTAG00000012987	ENSBTAT00000017268	NON_SYNONYMOUS_CODING	368	368	123	A/V	gCg/gTg
17_46305767	17	46305767	G	A	ENSBTAG00000000439	ENSBTAT00000000563	NON_SYNONYMOUS_CODING	2217	2102	701	A/V	gCa/gTa	rs110698170
17_49266656	17	49266656	A	G	ENSBTAG00000020430	ENSBTAT00000027227	INTRONIC						rs135846247
17_49345298	17	49345298	C	T	ENSBTAG00000009167	ENSBTAT00000012083	SYNONYMOUS_CODING	378	378	126	N	aaC/aaT
17_52974825	17	52974825	T	A	ENSBTAG00000005678	ENSBTAT00000007459	3PRIME_UTR	2377					rs110208580
17_52974854	17	52974854	C	G	ENSBTAG00000005678	ENSBTAT00000007459	3PRIME_UTR	2348					rs133953022
17_52975000	17	52975000	T	C	ENSBTAG00000005678	ENSBTAT00000007459	3PRIME_UTR	2202					rs110827633
17_52975025	17	52975025	C	T	ENSBTAG00000005678	ENSBTAT00000007459	3PRIME_UTR	2177					rs110443766
17_53095490	17	53095490	A	G	ENSBTAG00000020414	ENSBTAT00000027206	NON_SYNONYMOUS_CODING	237	237	79	I/M	atA/atG	rs136680290
17_53099971	17	53099971	G	A	ENSBTAG00000020414	ENSBTAT00000027206	NON_SYNONYMOUS_CODING	464	464	155	R/H	cGc/cAc	rs110470965
17_53100080	17	53100080	T	A	ENSBTAG00000020414	ENSBTAT00000027206	SYNONYMOUS_CODING	573	573	191	P	ccT/ccA
17_53109654	17	53109654	T	C	ENSBTAG00000020414	ENSBTAT00000027206	SYNONYMOUS_CODING	1353	1353	451	S	agT/agC	rs109219784
17_53111626	17	53111626	C	T	ENSBTAG00000020414	ENSBTAT00000027206	SYNONYMOUS_CODING	1689	1689	563	S	tcC/tcT	rs136638631
17_53112655	17	53112655	C	T	ENSBTAG00000020414	ENSBTAT00000027206	NON_SYNONYMOUS_CODING	1960	1960	654	R/C	Cgc/Tgc	rs109941441
17_53112661	17	53112661	A	T	ENSBTAG00000020414	ENSBTAT00000027206	NON_SYNONYMOUS_CODING	1966	1966	656	T/S	Acc/Tcc
17_53697638	17	53697638	A	C	ENSBTAG00000043935	ENSBTAT00000060927	UPSTREAM						rs109857118
17_53699014	17	53699014	G	A	ENSBTAG00000043935	ENSBTAT00000060927	UPSTREAM
17_53716187	17	53716187	G	A	ENSBTAG00000039688	ENSBTAT00000046321	3PRIME_UTR	487					rs109439930
17_54201787	17	54201787	C	T	ENSBTAG00000016523	ENSBTAT00000029664	UPSTREAM						rs110156817
17_54201906	17	54201906	A	G	ENSBTAG00000016523	ENSBTAT00000029664	UPSTREAM						rs133810923
17_54202343	17	54202343	C	T	ENSBTAG00000016523	ENSBTAT00000029664	UPSTREAM						rs137764515
17_54202735	17	54202735	C	G	ENSBTAG00000016523	ENSBTAT00000029664	UPSTREAM
17_54203161	17	54203161	G	A	ENSBTAG00000016523	ENSBTAT00000029664	UPSTREAM
17_54277331	17	54277331	A	G	ENSBTAG00000007271	ENSBTAT00000009562	UPSTREAM
17_54278031	17	54278031	C	T	ENSBTAG00000007271	ENSBTAT00000009562	UPSTREAM						rs110311822
17_54307537	17	54307537	T	C	ENSBTAG00000007269	ENSBTAT00000009560	SYNONYMOUS_CODING	978	885	295	A	gcT/gcC	rs110515491
17_54307795	17	54307795	C	G	ENSBTAG00000007266	ENSBTAT00000009556	DOWNSTREAM
17_54307988	17	54307988	A	G	ENSBTAG00000007266	ENSBTAT00000009556	DOWNSTREAM
17_54336303	17	54336303	G	A	ENSBTAG00000039630	ENSBTAT00000029669	SYNONYMOUS_CODING	333	333	111	D	gaC/gaT	rs41255431
17_54359170	17	54359170	G	T	ENSBTAG00000008061	ENSBTAT00000029668	SYNONYMOUS_CODING	407	153	51	A	gcG/gcT	rs134992243
17_54465245	17	54465245	G	A	ENSBTAG00000000139	ENSBTAT00000063474	NON_SYNONYMOUS_CODING	518	518	173	A/V	gCa/gTa	rs110766801
17_54522134	17	54522134	C	T	ENSBTAG00000020505	ENSBTAT00000027325	SYNONYMOUS_CODING	2841	2712	904	D	gaC/gaT	rs109702335
17_54803518	17	54803518	C	T	ENSBTAG00000001594	ENSBTAT00000002087	NON_SYNONYMOUS_CODING	509	509	170	S/N	aGc/aAc
17_55211148	17	55211148	C	T	ENSBTAG00000006114	ENSBTAT00000008035	SYNONYMOUS_CODING	1342	1314	438	S	agC/agT	rs134524052
17_55280842	17	55280842	G	G	ENSBTAG00000016779	ENSBTAT00000022319	SYNONYMOUS_CODING	747	546	182	T	acA/acG
17_55309538	17	55309538	C	T	ENSBTAG00000016779	ENSBTAT00000022319	SYNONYMOUS_CODING	2001	1800	600	H	caC/caT	rs132914755
17_55319176	17	55319176	G	T	ENSBTAG00000016779	ENSBTAT00000022319	NON_SYNONYMOUS_CODING	3365	3164	1055	R/L	cGc/cTc
17_55417819	17	55417819	A	G	ENSBTAG00000004197	ENSBTAT00000005494	DOWNSTREAM						rs110104767
17_55477317	17	55477317	G	A	ENSBTAG00000004189	ENSBTAT00000005486	SYNONYMOUS_CODING	1746	1746	582	H	caC/caT
17_55478431	17	55478431	T	A	ENSBTAG00000004189	ENSBTAT00000005486	NON_SYNONYMOUS_CODING	1174	1174	392	T/S	Act/Tct
17_55774552	17	55774552	A	G	ENSBTAG00000032534	ENSBTAT00000046161	DOWNSTREAM						rs134782003
17_56022202	17	56022202	T	A	ENSBTAG00000002328	ENSBTAT00000003003	DOWNSTREAM						rs41255410
17_56109561	17	56109561	T	G	ENSBTAG00000003092	ENSBTAT00000004025	NON_SYNONYMOUS_CODING	2121	2020	674	S/A	Tca/Gca	rs42311175
17_56110165	17	56110165	C	G	ENSBTAG00000003092	ENSBTAT00000004025	SYNONYMOUS_CODING	2366	2265	755	L	ctC/ctG
17_56158076	17	56158076	C	T	ENSBTAG00000010815	ENSBTAT00000014336	SYNONYMOUS_CODING	1285	1258	420	L	Ctg/Ttg	rs132660416
17_56159263	17	56159263	T	C	ENSBTAG00000010815	ENSBTAT00000014336	SYNONYMOUS_CODING	1380	1353	451	D	gaT/gaC	rs134510202
17_56173307	17	56173307	T	C	ENSBTAG00000010812	ENSBTAT00000014321	3PRIME_UTR	1481					rs43706480
17_56590315	17	56590315	C	T	ENSBTAG00000005347	ENSBTAT00000007032	NON_SYNONYMOUS_CODING	554	514	172	V/I	Gtc/Atc	rs137763522
17_56746308	17	56746308	G	A	ENSBTAG00000009208	ENSBTAT00000065505	SYNONYMOUS_CODING	1313	1296	432	V	gtG/gtA	rs41845616
17_56748350	17	56748350	T	C	ENSBTAG00000009208	ENSBTAT00000065505	SYNONYMOUS_CODING	1430	1413	471	Y	taT/taC	rs41845624
17_58000675	17	58000675	C	T	ENSBTAG00000005940	ENSBTAT00000007798	3PRIME_UTR	1255					rs109390944
17_60047662	17	60047662	C	T	ENSBTAG00000002023	ENSBTAT00000011690	SYNONYMOUS_CODING	522	522	174	H	caC/caT	rs41846563
17_60047738	17	60047738	A	G	ENSBTAG00000002023	ENSBTAT00000011690	NON_SYNONYMOUS_CODING	598	598	200	R/G	Aga/Gga	rs41846561
17_60061786	17	60061786	C	T	ENSBTAG00000002023	ENSBTAT00000011690	SYNONYMOUS_CODING	816	816	272	P	ccC/ccT	rs135474845
17_60094033	17	60094033	C	T	ENSBTAG00000002023	ENSBTAT00000011690	SYNONYMOUS_CODING	1737	1737	579	I	atC/atT	rs111020018
17_60114664	17	60114664	C	T	ENSBTAG00000002023	ENSBTAT00000011690	SYNONYMOUS_CODING	2769	2769	923	D	gaC/gaT	rs134538620
17_60115534	17	60115534	T	C	ENSBTAG00000002023	ENSBTAT00000011690	SYNONYMOUS_CODING	2865	2865	955	I	atT/atC	rs136075592
17_6105637	17	6105637	C	T	ENSBTAG00000025263	ENSBTAT00000018468	NON_SYNONYMOUS_CODING	2509	2509	837	A/T	Gcc/Acc	rs110461528
17_6105713	17	6105713	A	G	ENSBTAG00000025263	ENSBTAT00000018468	SYNONYMOUS_CODING	2433	2433	811	D	gaT/gaC	rs109958673
17_6105772	17	6105772	C	G	ENSBTAG00000025263	ENSBTAT00000018468	NON_SYNONYMOUS_CODING	2374	2374	792	D/H	Gac/Cac	rs110512777
17_6105820	17	6105820	C	A	ENSBTAG00000025263	ENSBTAT00000018468	NON_SYNONYMOUS_CODING	2326	2326	776	A/S	Gcc/Tcc	rs110527684
17_6105912	17	6105912	G	A	ENSBTAG00000025263	ENSBTAT00000018468	NON_SYNONYMOUS_CODING	2234	2234	745	A/V	gCg/gTg	rs109706439
17_6106146	17	6106146	G	T	ENSBTAG00000025263	ENSBTAT00000018468	NON_SYNONYMOUS_CODING	2000	2000	667	A/E	gCg/gAg	rs109573177
17_6106361	17	6106361	G	A	ENSBTAG00000025263	ENSBTAT00000018468	SYNONYMOUS_CODING	1785	1785	595	G	ggC/ggT
17_61098813	17	61098813	A	G	ENSBTAG00000001888	ENSBTAT00000002459	NON_SYNONYMOUS_CODING	1783	1783	595	T/A	Acc/Gcc	rs41842834
17_6167906	17	6167906	A	G	ENSBTAG00000043071	ENSBTAT00000060063	UPSTREAM						rs109332797
17_6186355	17	6186355	G	C	ENSBTAG00000025263	ENSBTAT00000018468	SYNONYMOUS_CODING	675	675	225	L	ctC/ctG
17_63314181	17	63314181	T	C	ENSBTAG00000031814	ENSBTAT00000045109	DOWNSTREAM
17_63467912	17	63467912	G	A	ENSBTAG00000011930	ENSBTAT00000029525	UPSTREAM
17_63471154	17	63471154	C	T	ENSBTAG00000011930	ENSBTAT00000029525	UPSTREAM						rs134629054
17_63471465	17	63471465	C	T	ENSBTAG00000011937	ENSBTAT00000029526	NON_SYNONYMOUS_CODING	1052	677	226	P/L	cCc/cTc	rs134775763
17_63471812	17	63471812	C	T	ENSBTAG00000001806	ENSBTAT00000029527	DOWNSTREAM						rs137547922
17_63471850	17	63471850	A	G	ENSBTAG00000001806	ENSBTAT00000029527	DOWNSTREAM						rs109205271
17_63471918	17	63471918	C	T	ENSBTAG00000001806	ENSBTAT00000029527	DOWNSTREAM						rs133946486
17_64011108	17	64011108	C	T	ENSBTAG00000002048	ENSBTAT00000002653	3PRIME_UTR	2113					rs133412608
17_64292420	17	64292420	T	C	ENSBTAG00000008762	ENSBTAT00000011545	SYNONYMOUS_CODING	903	903	301	N	aaT/aaC	rs41850283
17_64725084	17	64725084	G	A	ENSBTAG00000003696	ENSBTAT00000004815	DOWNSTREAM
17_64725090	17	64725090	C	T	ENSBTAG00000003696	ENSBTAT00000004815	DOWNSTREAM
17_64725433	17	64725433	G	T	ENSBTAG00000003696	ENSBTAT00000004815	DOWNSTREAM
17_64754346	17	64754346	G	T	ENSBTAG00000017379	ENSBTAT00000023117	SYNONYMOUS_CODING	7737	7737	2579	I	atC/atA
17_64755633	17	64755633	C	T	ENSBTAG00000017379	ENSBTAT00000023117	NON_SYNONYMOUS_CODING	7642	7642	2548	G/R	Gga/Aga
17_64758763	17	64758763	A	G	ENSBTAG00000017379	ENSBTAT00000023117	NON_SYNONYMOUS_CODING	7172	7172	2391	M/T	aTg/aCg
17_64784542	17	64784542	C	T	ENSBTAG00000017379	ENSBTAT00000023117	NON_SYNONYMOUS_CODING	2279	2279	760	R/Q	cGg/cAg
17_64786661	17	64786661	G	A	ENSBTAG00000042215	ENSBTAT00000059207	UPSTREAM						rs134281006
17_64790261	17	64790261	C	T	ENSBTAG00000042215	ENSBTAT00000059207	UPSTREAM						rs134019352
17_64791802	17	64791802	G	A	ENSBTAG00000017379	ENSBTAT00000023117	SYNONYMOUS_CODING	1278	1278	426	T	acC/acT
17_64826984	17	64826984	G	A	ENSBTAG00000018108	ENSBTAT00000024101	SYNONYMOUS_CODING	615	597	199	N	aaC/aaT
17_64827275	17	64827275	T	G	ENSBTAG00000018108	ENSBTAT00000024101	SYNONYMOUS_CODING	435	417	139	L	ctA/ctC	rs132844858
17_65236940	17	65236940	C	A	ENSBTAG00000007484	ENSBTAT00000009844	3PRIME_UTR	1413
17_65237010	17	65237010	G	A	ENSBTAG00000007484	ENSBTAT00000009844	3PRIME_UTR	1483					rs109090542
17_65435628	17	65435628	C	T	ENSBTAG00000021795	ENSBTAT00000029049	DOWNSTREAM						rs136855906
17_65931987	17	65931987	C	T	ENSBTAG00000002698	ENSBTAT00000003493	NON_SYNONYMOUS_CODING	1554	1393	465	V/I	Gtc/Atc
17_66158767	17	66158767	G	A	ENSBTAG00000022058	ENSBTAT00000029560	SYNONYMOUS_CODING	2117	2103	701	S	agC/agT
17_66164881	17	66164881	G	C	ENSBTAG00000022058	ENSBTAT00000029560	NON_SYNONYMOUS_CODING	1472	1458	486	H/Q	caC/caG
17_66167799	17	66167799	C	T	ENSBTAG00000022058	ENSBTAT00000029560	NON_SYNONYMOUS_CODING	813	799	267	V/I	Gtc/Atc	rs109281947
17_66170500	17	66170500	G	A	ENSBTAG00000022058	ENSBTAT00000029560	SYNONYMOUS_CODING	518	504	168	Y	taC/taT	rs135340041
17_66198781	17	66198781	C	T	ENSBTAG00000022058	ENSBTAT00000029560	NON_SYNONYMOUS_CODING	85	71	24	R/Q	cGa/cAa
17_66221285	17	66221285	A	G	ENSBTAG00000019848	ENSBTAT00000045245	3PRIME_UTR	1885					rs41255369
17_66221373	17	66221373	G	C	ENSBTAG00000019848	ENSBTAT00000045245	3PRIME_UTR	1797					rs134051912
17_66221829	17	66221829	T	C	ENSBTAG00000019848	ENSBTAT00000045245	3PRIME_UTR	1341
17_66222148	17	66222148	G	A	ENSBTAG00000019848	ENSBTAT00000045245	SYNONYMOUS_CODING	1022	897	299	I	atC/atT	rs29019335
17_66231671	17	66231671	G	A	ENSBTAG00000019846	ENSBTAT00000026442	UPSTREAM
17_66239547	17	66239547	C	T	ENSBTAG00000019845	ENSBTAT00000029564	DOWNSTREAM						rs41843886
17_66239783	17	66239783	G	A	ENSBTAG00000019845	ENSBTAT00000029564	DOWNSTREAM						rs41843885
17_66244680	17	66244680	T	C	ENSBTAG00000019845	ENSBTAT00000029564	NON_SYNONYMOUS_CODING	1250	1105	369	K/E	Aag/Gag	rs110689593
17_66244780	17	66244780	T	C	ENSBTAG00000019845	ENSBTAT00000029564	SYNONYMOUS_CODING	1150	1005	335	T	acA/acG	rs41843857
17_66618396	17	66618396	T	C	ENSBTAG00000031846	ENSBTAT00000045157	SYNONYMOUS_CODING	711	711	237	S	agT/agC	rs42720580
17_67790767	17	67790767	C	T	ENSBTAG00000000698	ENSBTAT00000000932	NON_SYNONYMOUS_CODING	776	530	177	T/M	aCg/aTg
17_67829712	17	67829712	T	C	ENSBTAG00000000698	ENSBTAT00000000932	SYNONYMOUS_CODING	2742	2496	832	C	tgT/tgC	rs41849780
17_67850200	17	67850200	G	A	ENSBTAG00000000698	ENSBTAT00000000932	SYNONYMOUS_CODING	3876	3630	1210	A	gcG/gcA	rs41847728
17_67870987	17	67870987	C	T	ENSBTAG00000000698	ENSBTAT00000000932	SYNONYMOUS_CODING	4356	4110	1370	S	agC/agT
17_68417537	17	68417537	A	G	ENSBTAG00000012277	ENSBTAT00000016280	NON_SYNONYMOUS_CODING	457	439	147	I/V	Atc/Gtc	rs41721073
17_68460741	17	68460741	T	C	ENSBTAG00000010368	ENSBTAT00000013685	SYNONYMOUS_CODING	290	114	38	P	ccA/ccG
17_70344657	17	70344657	G	A	ENSBTAG00000003557	ENSBTAT00000004626	DOWNSTREAM						rs41257073
17_70738151	17	70738151	C	T	ENSBTAG00000001189	ENSBTAT00000001576	SYNONYMOUS_CODING	2624	2484	828	L	ttG/ttA
17_70745756	17	70745756	G	A	ENSBTAG00000001189	ENSBTAT00000001576	SYNONYMOUS_CODING	2018	1878	626	G	ggC/ggT
17_70757170	17	70757170	G	A	ENSBTAG00000001189	ENSBTAT00000001576	SYNONYMOUS_CODING	713	573	191	H	caC/caT
17_70869540	17	70869540	C	T	ENSBTAG00000013150	ENSBTAT00000029505	UPSTREAM						rs41852640
17_71015658	17	71015658	T	C	ENSBTAG00000017886	ENSBTAT00000023774	DOWNSTREAM						rs41577498
17_71252529	17	71252529	A	G	ENSBTAG00000001030	ENSBTAT00000057477	3PRIME_UTR	6228					rs41852884
17_71252822	17	71252822	G	A	ENSBTAG00000001030	ENSBTAT00000057477	3PRIME_UTR	6521					rs41852883
17_71252883	17	71252883	G	C	ENSBTAG00000001030	ENSBTAT00000057477	3PRIME_UTR	6582					rs41852882
17_71503780	17	71503780	C	T	ENSBTAG00000003390	ENSBTAT00000004398	SYNONYMOUS_CODING	1137	1029	343	P	ccG/ccA	rs110535401
17_71684525	17	71684525	G	A	ENSBTAG00000007728	ENSBTAT00000010163	NON_SYNONYMOUS_CODING	901	857	286	T/M	aCg/aTg
17_72055479	17	72055479	C	T	ENSBTAG00000003100	ENSBTAT00000065365	SYNONYMOUS_CODING	532	483	161	G	ggC/ggT	rs41852521
17_72123717	17	72123717	T	C	ENSBTAG00000002828	ENSBTAT00000003661	SYNONYMOUS_CODING	203	75	25	N	aaT/aaC	rs41852482
17_72136716	17	72136716	C	T	ENSBTAG00000002828	ENSBTAT00000003661	3PRIME_UTR	962
17_72189866	17	72189866	T	C	ENSBTAG00000010662	ENSBTAT00000044280	SYNONYMOUS_CODING	1280	1194	398	D	gaT/gaC	rs41852464
17_72196476	17	72196476	C	G	ENSBTAG00000010662	ENSBTAT00000044280	DOWNSTREAM						rs110929383
17_72196506	17	72196506	A	G	ENSBTAG00000010662	ENSBTAT00000044280	DOWNSTREAM						rs111025273
17_72196575	17	72196575	A	G	ENSBTAG00000010662	ENSBTAT00000044280	DOWNSTREAM
17_72196725	17	72196725	G	A	ENSBTAG00000010662	ENSBTAT00000044280	DOWNSTREAM						rs109027505
17_72198423	17	72198423	A	G	ENSBTAG00000010662	ENSBTAT00000014102	DOWNSTREAM						rs109629758
17_72198929	17	72198929	A	G	ENSBTAG00000010662	ENSBTAT00000014102	DOWNSTREAM
17_72199402	17	72199402	A	G	ENSBTAG00000010662	ENSBTAT00000014102	DOWNSTREAM						rs110198252
17_72285487	17	72285487	C	T	ENSBTAG00000008990	ENSBTAT00000011834	SYNONYMOUS_CODING	822	672	224	D	gaC/gaT	rs111027047
17_72304764	17	72304764	G	A	ENSBTAG00000008991	ENSBTAT00000011840	SYNONYMOUS_CODING	1504	1431	477	D	gaC/gaT
17_72315075	17	72315075	C	T	ENSBTAG00000008991	ENSBTAT00000011840	SYNONYMOUS_CODING	457	384	128	A	gcG/gcA
17_72483484	17	72483484	C	T	ENSBTAG00000009006	ENSBTAT00000011858	NON_SYNONYMOUS_CODING	2567	2567	856	G/D	gGt/gAt
17_72485198	17	72485198	C	T	ENSBTAG00000009006	ENSBTAT00000011858	NON_SYNONYMOUS_CODING	871	871	291	A/T	Gct/Act
17_72568735	17	72568735	C	T	ENSBTAG00000001295	ENSBTAT00000001707	NON_SYNONYMOUS_CODING	2891	2891	964	A/V	gCg/gTg
17_72585350	17	72585350	G	A	ENSBTAG00000045372	ENSBTAT00000062805	UPSTREAM						rs109130740
17_72585353	17	72585353	G	A	ENSBTAG00000045372	ENSBTAT00000062805	UPSTREAM
17_73002400	17	73002400	G	C	ENSBTAG00000031160	ENSBTAT00000031209	INTRONIC
17_73227804	17	73227804	C	T	ENSBTAG00000009988	ENSBTAT00000013170	SYNONYMOUS_CODING	479	282	94	S	tcC/tcT
17_73368910	17	73368910	T	C	ENSBTAG00000024708	ENSBTAT00000018360	NON_SYNONYMOUS_CODING	4457	4457	1486	L/P	cTg/cCg	rs41854645
17_74078782	17	74078782	G	A	ENSBTAG00000021121	ENSBTAT00000029375	SYNONYMOUS_CODING	1041	954	318	T	acC/acT
17_74200985	17	74200985	G	A	ENSBTAG00000030927	ENSBTAT00000031774	DOWNSTREAM
17_74243863	17	74243863	T	G	ENSBTAG00000013971	ENSBTAT00000018572	NON_SYNONYMOUS_CODING	495	436	146	I/L	Atc/Ctc	rs135407790
17_74268528	17	74268528	T	C	ENSBTAG00000020760	ENSBTAT00000027666	SYNONYMOUS_CODING	576	576	192	N	aaT/aaC	rs110806077
17_74327356	17	74327356	G	A	ENSBTAG00000011292	ENSBTAT00000015001	SYNONYMOUS_CODING	834	834	278	P	ccG/ccA
17_74362495	17	74362495	C	T	ENSBTAG00000019244	ENSBTAT00000025626	NON_SYNONYMOUS_CODING	829	829	277	R/W	Cgg/Tgg	rs108991732
17_74366381	17	74366381	T	C	ENSBTAG00000019244	ENSBTAT00000025626	DOWNSTREAM						rs136093518
17_74410269	17	74410269	G	A	ENSBTAG00000002130	ENSBTAT00000029373	SYNONYMOUS_CODING	1476	1476	492	A	gcG/gcA	rs110098295
17_74412004	17	74412004	A	G	ENSBTAG00000002130	ENSBTAT00000029373	3PRIME_UTR	2625
17_74412386	17	74412386	G	A	ENSBTAG00000002130	ENSBTAT00000029373	3PRIME_UTR	3007
17_74517395	17	74517395	T	C	ENSBTAG00000020161	ENSBTAT00000026853	SYNONYMOUS_CODING	1789	1353	451	T	acT/acC	rs109033221
17_74581134	17	74581134	C	T	ENSBTAG00000000429	ENSBTAT00000029411	NON_SYNONYMOUS_CODING	1406	1406	469	R/H	cGc/cAc
17_74581167	17	74581167	C	T	ENSBTAG00000000429	ENSBTAT00000029411	NON_SYNONYMOUS_CODING	1373	1373	458	S/N	aGc/aAc
17_74721385	17	74721385	A	G	ENSBTAG00000004284	ENSBTAT00000056937	3PRIME_UTR	973					rs134818560
17_74749599	17	74749599	C	A	ENSBTAG00000004286	ENSBTAT00000005623	DOWNSTREAM
17_74749944	17	74749944	C	T	ENSBTAG00000022020	ENSBTAT00000029418	SYNONYMOUS_CODING	581	489	163	A	gcG/gcA	rs134738647
17_74929516	17	74929516	A	T	ENSBTAG00000019516	ENSBTAT00000025997	UPSTREAM						rs136312041
17_74929589	17	74929589	G	A	ENSBTAG00000019516	ENSBTAT00000025997	UPSTREAM
17_75003065	17	75003065	C	T	ENSBTAG00000046005	ENSBTAT00000063988	UPSTREAM
17_75005494	17	75005494	G	A	ENSBTAG00000046005	ENSBTAT00000063988	UPSTREAM						rs136805274
18_10397340	18	10397340	C	A	ENSBTAG00000010170	ENSBTAT00000013425	SYNONYMOUS_CODING	2906	2784	928	P	ccG/ccT
18_10850500	18	10850500	C	T	ENSBTAG00000008385	ENSBTAT00000011036	SYNONYMOUS_CODING	354	354	118	Y	taC/taT	rs109906779
18_10939431	18	10939431	G	A	ENSBTAG00000009446	ENSBTAT00000012432	3PRIME_UTR	3064					rs41867897
18_11050502	18	11050502	G	C	ENSBTAG00000021176	ENSBTAT00000028221	3PRIME_UTR	3617					rs41257060
18_11677141	18	11677141	A	G	ENSBTAG00000009918	ENSBTAT00000013088	NON_SYNONYMOUS_CODING	2878	2878	960	T/A	Acc/Gcc	rs43719408
18_13969449	18	13969449	A	G	ENSBTAG00000017528	ENSBTAT00000023305	UPSTREAM
18_14063882	18	14063882	C	T	ENSBTAG00000000639	ENSBTAT00000000841	UPSTREAM						rs111011139
18_14083063	18	14083063	C	T	ENSBTAG00000023752	ENSBTAT00000032540	DOWNSTREAM						rs135578420
18_14393840	18	14393840	G	A	ENSBTAG00000016006	ENSBTAT00000021306	SYNONYMOUS_CODING	244	162	54	R	cgC/cgT	rs109187496
18_14516095	18	14516095	G	A	ENSBTAG00000012041	ENSBTAT00000032500	SYNONYMOUS_CODING	1089	1068	356	T	acG/acA	rs110751935
18_15116510	18	15116510	C	T	ENSBTAG00000014818	ENSBTAT00000019734	NON_SYNONYMOUS_CODING	1316	1220	407	G/D	gGc/gAc	rs110310850
18_15116695	18	15116695	C	A	ENSBTAG00000014818	ENSBTAT00000019734	SYNONYMOUS_CODING	1131	1035	345	G	ggG/ggT	rs110652606
18_1521066	18	1521066	T	C	ENSBTAG00000023795	ENSBTAT00000032645	SYNONYMOUS_CODING	2361	2097	699	Y	taT/taC	rs134443117
18_15402176	18	15402176	C	T	ENSBTAG00000002980	ENSBTAT00000003881	SYNONYMOUS_CODING	1320	1320	440	Y	taC/taT	rs41861332
18_16748892	18	16748892	C	T	ENSBTAG00000010867	ENSBTAT00000014427	SYNONYMOUS_CODING	487	417	139	T	acC/acT	rs110156926
18_16837993	18	16837993	T	G	ENSBTAG00000010868	ENSBTAT00000053788	SYNONYMOUS_CODING	1242	763	255	R	Aga/Cga
18_16838051	18	16838051	C	T	ENSBTAG00000010868	ENSBTAT00000053788	SYNONYMOUS_CODING	1184	705	235	Q	caG/caA	rs110313561
18_16838276	18	16838276	C	T	ENSBTAG00000010868	ENSBTAT00000053788	SYNONYMOUS_CODING	959	480	160	P	ccG/ccA
18_17048434	18	17048434	T	C	ENSBTAG00000019938	ENSBTAT00000026560	SYNONYMOUS_CODING	1692	1692	564	P	ccA/ccG	rs41864914
18_17048479	18	17048479	T	A	ENSBTAG00000019938	ENSBTAT00000026560	SYNONYMOUS_CODING	1647	1647	549	S	tcA/tcT	rs41864915
18_17048652	18	17048652	T	C	ENSBTAG00000019938	ENSBTAT00000026560	NON_SYNONYMOUS_CODING	1474	1474	492	T/A	Act/Gct	rs41864917
18_1751778	18	1751778	T	C	ENSBTAG00000046156	ENSBTAT00000063236	SYNONYMOUS_CODING	498	498	166	Y	taT/taC	rs110471368
18_1760692	18	1760692	A	G	ENSBTAG00000046156	ENSBTAT00000063236	SYNONYMOUS_CODING	957	957	319	E	gaA/gaG	rs134357870
18_1773236	18	1773236	C	A	ENSBTAG00000003570	ENSBTAT00000027604	INTRONIC						rs109015119
18_1774078	18	1774078	A	G	ENSBTAG00000003570	ENSBTAT00000004645	SYNONYMOUS_CODING	1366	1257	419	N	aaT/aaC	rs137094013
18_1799943	18	1799943	C	T	ENSBTAG00000020714	ENSBTAT00000004644	3PRIME_UTR	1558					rs109448296
18_1800472	18	1800472	A	G	ENSBTAG00000020714	ENSBTAT00000004644	SYNONYMOUS_CODING	1288	1275	425	N	aaT/aaC	rs137094013
18_18193955	18	18193955	G	A	ENSBTAG00000017397	ENSBTAT00000023130	SYNONYMOUS_CODING	2262	2100	700	Y	taC/taT
18_18194144	18	18194144	G	A	ENSBTAG00000017397	ENSBTAT00000023130	SYNONYMOUS_CODING	2073	1911	637	N	aaC/aaT
18_1837161	18	1837161	C	T	ENSBTAG00000019810	ENSBTAT00000026393	SYNONYMOUS_CODING	418	237	79	G	ggC/ggT	rs133965441
18_1837182	18	1837182	T	C	ENSBTAG00000019810	ENSBTAT00000026393	SYNONYMOUS_CODING	439	258	86	D	gaT/gaC	rs136510801
18_1850795	18	1850795	A	C	ENSBTAG00000019810	ENSBTAT00000026393	3PRIME_UTR	3371					rs109391821
18_18607671	18	18607671	A	G	ENSBTAG00000045104	ENSBTAT00000062537	UPSTREAM						rs110238337
18_19291725	18	19291725	C	T	ENSBTAG00000006291	ENSBTAT00000008257	SYNONYMOUS_CODING	2813	2634	878	D	gaC/gaT	rs135931359
18_2000606	18	2000606	G	A	ENSBTAG00000002303	ENSBTAT00000002972	SYNONYMOUS_CODING	927	927	309	D	gaC/gaT
18_21727254	18	21727254	T	C	ENSBTAG00000002287	ENSBTAT00000002955	SYNONYMOUS_CODING	846	846	282	H	caT/caC	rs17870831
18_21727356	18	21727356	C	T	ENSBTAG00000002287	ENSBTAT00000002955	SYNONYMOUS_CODING	948	948	316	H	caC/caT	rs110920040
18_21886715	18	21886715	T	C	ENSBTAG00000016243	ENSBTAT00000021613	SYNONYMOUS_CODING	653	498	166	Y	taT/taC
18_21924446	18	21924446	T	C	ENSBTAG00000016243	ENSBTAT00000021613	SYNONYMOUS_CODING	3482	3327	1109	D	gaT/gaC
18_21924787	18	21924787	C	T	ENSBTAG00000016250	ENSBTAT00000021617	DOWNSTREAM						rs110273459
18_22243750	18	22243750	A	T	ENSBTAG00000012501	ENSBTAT00000016588	SYNONYMOUS_CODING	606	588	196	R	cgA/cgT	rs110603603
18_22293875	18	22293875	C	T	ENSBTAG00000012501	ENSBTAT00000016588	SYNONYMOUS_CODING	1071	1053	351	N	aaC/aaT	rs109554323
18_22540024	18	22540024	G	A	ENSBTAG00000012501	ENSBTAT00000016588	3PRIME_UTR	2254
18_22541413	18	22541413	G	A	ENSBTAG00000012501	ENSBTAT00000016588	3PRIME_UTR	3643
18_23837665	18	23837665	G	A	ENSBTAG00000019267	ENSBTAT00000025657	SYNONYMOUS_CODING	1039	885	295	P	ccG/ccA
18_23855337	18	23855337	G	A	ENSBTAG00000019267	ENSBTAT00000025657	3PRIME_UTR	2632					rs109828665
18_24237842	18	24237842	T	G	ENSBTAG00000001171	ENSBTAT00000032397	3PRIME_UTR	1851					rs136272467
[truncated: 4,376 more rows]
